# Supplementary material for: Changes of DNA methylation in smokers and ex-smokers referred for coronary angiography. Results from the LURIC study
Source: Clin Epigenetics. 2026 Apr 4;18:68. doi: 10.1186/s13148-026-02118-9 (PMC13088500; doi:10.1186/s13148-026-02118-9)
Supplement: Supplementary file 2 — Supplementary Material 2. [file 13148_2026_2118_MOESM2_ESM.xlsx]

## Sheet: Supp1
Supplementary table 1: Differences between discovery and replication samples (mean(SD) or median (25th-75th percentile)
Variable	Discovery sample	Replication sample	P
	(N=1262)	(N=1161)
Age (years)	62.3(10.8)	63.4(10.4)	0.012
Women (%)	28.2	34.1	0.002
BMI (kg/m2)	27.4(4.15)	27.6(4.05)	0.227
LDL-C (mg/dl)	119(32.3)	110(34.8)	<0.001
HDL-C (mg/dl)	38.2(10.7)	39.1(11.0)	0.039
TG (mg/dl)	152(112-206)	145(107-196)	0.087
Fasting glucose (mg/dl)	101(92.7-117)	103(94.6-118)	0.076
Systolic blood pressure (mmHg)	142(23.5)	141(23.6)	0.501
eGFR (ml/min/1.73m2)	83.3(19.6)	80.2(20.5)	<0.001
hsCRP (mg/L)	3.45(1.30-8.76)	3.31(1.29-8.50)	0.921
NT-proBNP (pg/mL)	295(109-868)	310(108-917)	0.662
Coronary artery disease (%)	81.6	74.1	<0.001
Hypertension (%)	73.1	73	0.955
Smoker (%)	20.1	17.8	0.165
Pack-years	25.0(11.6-40.0)	24.0(10.0-43.0)	0.984

## Sheet: Supp2
Supplementary table 2: DMPs between active smokers and never smokers in the discovery sample that were replicated
Probe	Chromosome	Position	Gene	Direction of effect	Relation_to_UCSC_CpG_Island	Discovery				Replication
						P unadjusted	P FDR	P Bonferroni-Holm		P unadjusted	P FDR	P Bonferroni-Holm
cg05575921	5	373378	AHRR	-/-	N_Shore	4.50689e-113	3.34651e-107	3.34651e-107		7.11998e-100	5.78477e-94	5.78477e-94
cg21566642	2	233284661		-/-	Island	5.95054e-96	2.20923e-90	4.41846e-90		5.15677e-78	2.09486e-72	4.18971e-72
cg01940273	2	233284934		-/-	Island	2.27233e-84	5.62425e-79	1.68727e-78		1.98983e-69	5.3889e-64	1.61667e-63
cg03636183	19	17000585	F2RL3	-/-	N_Shore	3.74895e-84	6.95929e-79	2.7837e-78		3.92254e-67	7.96736e-62	3.18693e-61
cg14391737	11	86513429	PRSS23	-/-	S_Shore	3.4102e-72	5.06436e-67	2.53217e-66		1.9826e-47	2.01351e-42	1.61079e-41
cg17739917	17	38477572	RARA	-/-	S_Shelf	3.14564e-62	3.8929e-57	2.33572e-56		6.76592e-49	9.16184e-44	5.49707e-43
cg21911711	19	16998668	F2RL3	-/-	N_Shore	4.69331e-54	4.97848e-49	3.48491e-48		5.90239e-50	9.59103e-45	4.79549e-44
cg17087741	2	233283010		-/-	N_Shore	8.98813e-50	8.34247e-45	6.67391e-44		1.64033e-46	1.48079e-41	1.3327e-40
cg26703534	5	377358	AHRR	-/-	S_Shelf	3.87183e-47	3.1944e-42	2.87492e-41		9.28066e-49	1.07718e-43	7.54019e-43
cg25648203	5	395444	AHRR	-/-		5.36587e-47	3.98433e-42	3.98428e-41		5.43868e-43	4.41875e-38	4.41871e-37
cg15342087	6	30720209		-/-		1.8351e-44	1.23874e-39	1.3626e-38		2.18551e-29	6.82945e-25	1.7756e-23
cg03329539	2	233283329		-/-	N_Shore	2.25971e-44	1.39826e-39	1.67789e-38		7.5179e-36	3.81754e-31	6.10795e-30
cg24859433	6	30720203		-/-		2.68884e-44	1.53581e-39	1.99652e-38		3.82722e-39	2.59125e-34	3.10945e-33
cg18110140	15	75350380		-/-		3.18311e-41	1.68826e-36	2.36352e-35		7.8562e-39	4.90994e-34	6.38283e-33
cg19859270	3	98251294	GPR15	-/-		9.74556e-39	4.82426e-34	7.23626e-33		6.41128e-25	1.44694e-20	5.20874e-19
cg00475490	11	86517110	PRSS23	-/-		2.53348e-37	1.17575e-32	1.88116e-31		4.89869e-40	3.61821e-35	3.97999e-34
cg14466441	6	11392193		-/-		4.58825e-37	2.00407e-32	3.40685e-31		1.42598e-24	3.13126e-20	1.15852e-18
cg05086879	22	39861490	MGAT3	-/-		1.69048e-36	6.97354e-32	1.25521e-30		4.89902e-33	2.0949e-28	3.98022e-27
cg00045592	1	160714299	SLAMF7	-/-		1.95475e-36	7.6393e-32	1.45143e-30		9.01935e-34	4.07108e-29	7.32779e-28
cg14753356	6	30720108		-/-		2.76521e-36	1.02663e-31	2.0532e-30		2.84902e-27	7.23356e-23	2.31465e-21
cg02738868	14	74221164	ELMSAN1	-/-		9.07093e-36	3.20736e-31	6.73528e-30		4.40616e-37	2.38658e-32	3.5798e-31
cg19885130	11	68146832	LRP5	-/-		5.14809e-35	1.73756e-30	3.82252e-29		6.0415e-26	1.40244e-21	4.90832e-20
cg11660018	11	86510915	PRSS23	-/-	N_Shore	1.46672e-34	4.73514e-30	1.08905e-28		2.04137e-37	1.18468e-32	1.65852e-31
cg04551776	5	393366	AHRR	-/-		3.93462e-34	1.21732e-29	2.92149e-28		5.63799e-21	8.98175e-17	4.58041e-15
cg13193840	2	233285289		-/-	Island	1.98041e-33	5.88206e-29	1.47047e-27		1.08937e-18	1.16458e-14	8.84997e-13
cg24797066	20	48407084		-/-		2.54595e-33	7.27095e-29	1.89038e-27		2.25536e-35	1.07789e-30	1.83237e-29
cg05284742	14	93552128	ITPK1	-/-		7.39486e-33	1.96104e-28	5.49072e-27		8.23701e-31	2.9097e-26	6.69214e-25
cg19572487	17	38476024	RARA	-/-	S_Shore	7.22201e-33	1.96104e-28	5.36239e-27		7.17911e-28	1.94427e-23	5.8326e-22
cg09935388	1	92947588	GFI1	-/-	Island	1.21813e-32	3.11898e-28	9.0447e-27		5.04197e-31	1.95069e-26	4.09634e-25
cg04180924	3	98272064		-/-		1.4883e-32	3.68369e-28	1.10506e-26		1.41998e-20	2.09762e-16	1.15361e-14
cg16841366	2	233286192		-/-	S_Shore	3.04901e-31	7.30319e-27	2.2639e-25		9.24286e-31	3.12897e-26	7.50932e-25
cg25001882	14	78619077		-/-		4.67223e-31	1.08415e-26	3.46914e-25		1.5283e-24	3.26762e-20	1.24164e-18
cg26768182	9	134272679		-/-	S_Shelf	5.97912e-31	1.34536e-26	4.4395e-25		1.68477e-23	3.18332e-19	1.36876e-17
cg17738628	15	67155520		-/-		4.4944e-30	9.8154e-26	3.33709e-24		4.07214e-17	3.80286e-13	3.30814e-11
cg12956751	2	233246922	ALPP	-/-	S_Shore	9.30163e-30	1.97336e-25	6.90644e-24		1.10837e-28	3.33523e-24	9.00484e-23
cg06644428	2	233284112		-/-	Island	1.30671e-29	2.69522e-25	9.70232e-24		4.25698e-20	5.66995e-16	3.45841e-14
cg22812571	2	233286229		-/-	S_Shore	2.17625e-29	4.3674e-25	1.61586e-23		1.15065e-26	2.74962e-22	9.34831e-21
cg25845814	14	74224613	MIR4505	-/-	N_Shore	1.01938e-28	1.99191e-24	7.56888e-23		2.27857e-24	4.74684e-20	1.85118e-18
cg25189904	1	68299493	GNG12	-/-	S_Shore	1.59291e-28	3.03279e-24	1.18273e-22		7.0182e-20	8.90949e-16	5.70163e-14
cg17287155	5	393347	AHRR	-/-		2.53016e-28	4.69681e-24	1.87863e-22		1.01308e-20	1.55302e-16	8.23046e-15
cg07986378	12	11898284	ETV6	-/-		3.63147e-28	6.57679e-24	2.69634e-22		1.65307e-21	2.68614e-17	1.34299e-15
cg23771366	11	86510998	PRSS23	-/-	N_Shore	3.93938e-28	6.96456e-24	2.92495e-22		6.10667e-27	1.50348e-22	4.96128e-21
cg02978227	3	98292027		-/-		2.0175e-27	3.48385e-23	1.49797e-21		1.4565e-20	2.11314e-16	1.18328e-14
cg26673040	2	67157193	LOC101060019	-/-		2.54081e-26	4.2878e-22	1.88652e-20		1.63979e-23	3.17209e-19	1.33221e-17
cg14580211	5	150161299	C5orf62	-/-	S_Shelf	6.811e-26	1.12386e-21	5.05709e-20		1.25711e-27	3.29473e-23	1.02133e-21
cg04885881	1	11123118		-/-	S_Shelf	9.79637e-26	1.58133e-21	7.27368e-20		1.26333e-16	1.08044e-12	1.0263e-10
cg13258799	15	28413705	HERC2	-/-		1.13204e-25	1.78846e-21	8.40526e-20		1.49536e-16	1.26556e-12	1.21479e-10
cg21322436	7	145812842	CNTNAP2	-/-	N_Shore	1.5798e-25	2.44386e-21	1.17298e-19		2.79995e-15	1.97815e-11	2.27455e-09
cg03450842	10	80834947	ZMIZ1	-/-		1.76239e-25	2.67068e-21	1.30855e-19		8.68726e-30	2.82325e-25	7.05792e-24
cg21611682	11	68138269	LRP5	-/-		1.86132e-25	2.76418e-21	1.382e-19		5.32314e-31	1.96586e-26	4.32478e-25
cg27215690	1	25344157		-/-		2.26182e-25	3.29309e-21	1.67936e-19		1.34798e-19	1.68491e-15	1.09511e-13
cg27241845	2	233250370		-/-	N_Shore	4.74693e-24	6.77836e-20	3.5245e-18		1.77277e-20	2.52688e-16	1.44023e-14
cg07741821	7	26577897	KIAA0087	-/-		4.85951e-24	6.80819e-20	3.60809e-18		5.01566e-24	9.93919e-20	4.07487e-18
cg25949550	7	145814306	CNTNAP2	-/-	S_Shore	5.39801e-24	7.42258e-20	4.00791e-18		1.09977e-20	1.65468e-16	8.93471e-15
cg03707168	19	49379127	PPP1R15A	-/-	S_Shelf	6.51538e-24	8.79614e-20	4.83753e-18		8.47543e-19	9.18137e-15	6.8854e-13
cg05934812	5	334322	AHRR	-/-		1.05196e-23	1.39484e-19	7.81052e-18		6.52779e-19	7.36614e-15	5.30316e-13
cg23079012	2	8343710		-/-		1.1514e-23	1.49991e-19	8.54885e-18		5.01917e-19	5.8256e-15	4.07757e-13
cg04182427	7	32315577	PDE1C	-/-		1.7111e-23	2.1906e-19	1.27045e-17		4.14523e-22	7.32146e-18	3.36768e-16
cg23161492	15	90357202	ANPEP	-/-	N_Shore	4.60158e-23	5.79122e-19	3.41656e-17		2.48962e-24	5.05685e-20	2.02264e-18
cg10750182	10	73497514	C10orf105	-/-		6.94135e-23	8.59029e-19	5.15377e-17		2.81011e-28	7.87286e-24	2.28305e-22
cg09465516	2	54751985	SPTBN1	-/-		2.61304e-22	3.18077e-18	1.94011e-16		9.29354e-17	8.11905e-13	7.54986e-11
cg20295214	1	206226794	AVPR1B	-/-	S_Shelf	4.41136e-22	5.28319e-18	3.27531e-16		2.64963e-15	1.90608e-11	2.15245e-09
cg06398113	X	10075076	WWC3	-/-		5.53488e-22	6.52354e-18	4.10949e-16		4.52694e-17	4.17955e-13	3.67761e-11
cg08709672	1	206224334	AVPR1B	-/-	S_Shore	1.1979e-21	1.38981e-17	8.89403e-16		8.12542e-13	3.72975e-09	6.60022e-07
cg10765427	19	17005225	CPAMD8	-/-	N_Shore	1.24946e-21	1.42733e-17	9.27682e-16		2.83991e-20	3.91074e-16	2.30717e-14
cg19701538	16	17474952	XYLT1	-/-		1.57214e-21	1.76873e-17	1.16726e-15		2.5514e-10	7.0508e-07	0.000207219
cg22675726	18	3179889	MYOM1	-/-		1.66742e-21	1.84793e-17	1.238e-15		4.64068e-22	8.02215e-18	3.7702e-16
cg09010260	12	54842484	LOC102724050	-/-		3.18471e-21	3.47757e-17	2.36453e-15		3.21841e-19	3.96191e-15	2.61465e-13
cg25558667	X	10075110	WWC3	-/-		4.43533e-21	4.773e-17	3.29307e-15		2.67469e-13	1.32506e-09	2.17266e-07
cg09338374	22	39888390		+/+	S_Shelf	9.34849e-21	9.9165e-17	6.94091e-15		7.90895e-12	3.16541e-08	6.42418e-06
cg27537125	1	25349681		-/-		1.64353e-20	1.71884e-16	1.22026e-14		2.48851e-16	2.04226e-12	2.0216e-10
cg26963277	11	2722407	KCNQ1OT1	-/-	S_Shore	2.02191e-20	2.08518e-16	1.50119e-14		6.56265e-20	8.46341e-16	5.33154e-14
cg12806681	5	368394	AHRR	-/-	N_Shore	4.00964e-20	4.07847e-16	2.977e-14		8.19708e-19	9.00276e-15	6.65928e-13
cg18754985	3	98237750	CLDND1	-/-	N_Shelf	5.34848e-20	5.36678e-16	3.97103e-14		4.5197e-13	2.19887e-09	3.67137e-07
cg22222502	5	150161551	SMIM3	-/-	S_Shelf	8.83724e-20	8.74924e-16	6.56128e-14		5.09732e-19	5.83298e-15	4.14106e-13
cg01010073	7	45065573	CCM2	-/-		1.47971e-19	1.4457e-15	1.09862e-13		5.24187e-16	4.09506e-12	4.25832e-10
cg23667432	2	233244439	ALPP	-/-	Island	2.57577e-19	2.48388e-15	1.91239e-13		5.37837e-12	2.21815e-08	4.3687e-06
cg07390844	18	72935911	TSHZ1	-/-		2.93883e-19	2.79766e-15	2.18195e-13		5.514e-12	2.2626e-08	4.47886e-06
cg24090911	5	400732	AHRR	-/-		3.56421e-19	3.35005e-15	2.64626e-13		2.24151e-20	3.13993e-16	1.82103e-14
cg26271591	2	178125956	NFE2L2	-/-	N_Shelf	4.33005e-19	4.019e-15	3.21486e-13		1.69003e-11	6.35692e-08	1.37273e-05
cg00501876	3	39193251	CSRNP1	-/-	N_Shore	7.04779e-19	6.46075e-15	5.23265e-13		5.49586e-20	7.20196e-16	4.46488e-14
cg09834951	19	1265877		-/-	Island	9.11599e-19	8.25477e-15	6.76818e-13		2.35255e-28	6.82634e-24	1.91131e-22
cg09842685	12	4492769		-/-		1.96295e-18	1.75609e-14	1.45739e-12		3.50889e-19	4.25502e-15	2.85063e-13
cg01899089	5	369969	AHRR	-/-	N_Shore	2.26979e-18	2.00642e-14	1.6852e-12		1.7154e-18	1.81002e-14	1.39358e-12
cg02732789	16	17491177	XYLT1	-/-		2.36182e-18	2.06321e-14	1.75353e-12		1.02564e-14	6.57069e-11	8.33169e-09
cg11931220	12	49276387		-/-		3.31114e-18	2.85887e-14	2.45835e-12		1.3906e-12	6.20779e-09	1.12957e-06
cg14051805	15	39917220	FSIP1	-/-		3.37149e-18	2.87752e-14	2.50315e-12		2.43607e-08	3.50927e-05	0.0197786
cg13039251	5	32018601	PDZD2	+/+		5.44771e-18	4.5967e-14	4.04462e-12		3.07076e-09	6.19081e-06	0.00249366
cg07803149	3	45068568	CLEC3B	-/-		5.67343e-18	4.73338e-14	4.2122e-12		1.11054e-11	4.35885e-08	9.02053e-06
cg23110422	21	40182073	ETS2	-/-	S_Shelf	6.80432e-18	5.6138e-14	5.05182e-12		5.20466e-18	5.22053e-14	4.22821e-12
cg12075928	8	141801307	PTK2	-/-		7.19288e-18	5.86917e-14	5.3403e-12		2.35582e-13	1.20379e-09	1.91366e-07
cg00073090	19	1265879		-/-	Island	7.59162e-18	6.07815e-14	5.63633e-12		6.01504e-21	9.39814e-17	4.88672e-15
cg24947681	15	39760933		-/-		7.6127e-18	6.07815e-14	5.65198e-12		3.66315e-20	4.96032e-16	2.97598e-14
cg15159987	19	17003890	CPAMD8	-/-	N_Shelf	8.36095e-18	6.60455e-14	6.2075e-12		2.70449e-18	2.78142e-14	2.19711e-12
cg01901332	11	75031054	ARRB1	-/-		9.85864e-18	7.70564e-14	7.31943e-12		5.21377e-22	8.82505e-18	4.23578e-16
cg05480247	8	6669370	XKR5	+/+		1.01093e-17	7.81925e-14	7.50552e-12		4.63401e-10	1.18025e-06	0.000376352
cg11902777	5	368843	AHRR	-/-	N_Shore	1.46299e-17	1.11991e-13	1.08617e-11		5.36924e-11	1.70404e-07	4.36098e-05
cg14624207	11	68142198	LRP5	-/-		2.40161e-17	1.81966e-13	1.78304e-11		6.19929e-23	1.11927e-18	5.03646e-17
cg14162418	11	121336707	SORL1	-/-		2.88191e-17	2.16152e-13	2.13963e-11		1.7752e-12	7.83856e-09	1.44197e-06
cg12876356	1	92946825	GFI1	-/-	Island	3.71692e-17	2.75993e-13	2.75957e-11		1.58572e-17	1.5157e-13	1.28821e-11
cg02657160	3	98311063	CPOX	-/-	N_Shore	4.04844e-17	2.97633e-13	3.00569e-11		4.94206e-09	9.2305e-06	0.00401312
cg18974499	8	142416513		-/-		5.65355e-17	4.11563e-13	4.19737e-11		6.32895e-12	2.57104e-08	5.14081e-06
cg08035323	2	9843525		+/+		5.92935e-17	4.20717e-13	4.40212e-11		2.84999e-15	1.99614e-11	2.3152e-09
cg09945032	3	38871019		-/-		5.87561e-17	4.20717e-13	4.36223e-11		4.64939e-23	8.58519e-19	3.77728e-17
cg12803068	7	45002919	MYO1G	+/+	S_Shore	5.94928e-17	4.20717e-13	4.41691e-11		3.34075e-10	8.89919e-07	0.000271324
cg26529655	5	424371	AHRR	-/-	S_Shelf	6.49076e-17	4.54679e-13	4.81892e-11		4.22875e-10	1.09768e-06	0.000343441
cg00310412	15	74724918	SEMA7A	-/-	N_Shore	6.59328e-17	4.57544e-13	4.89502e-11		1.17655e-17	1.14607e-13	9.55817e-12
cg25061445	15	57912784	GCOM1	-/-		7.57038e-17	5.20486e-13	5.62044e-11		5.08041e-11	1.62507e-07	4.12639e-05
cg06235438	16	30485966	ITGAL	-/-	S_Shore	8.68597e-17	5.91708e-13	6.44868e-11		5.04416e-12	2.09093e-08	4.09724e-06
cg10041129	11	117685550		-/-		1.01066e-16	6.82226e-13	7.50339e-11		2.7115e-15	1.93247e-11	2.20271e-09
cg22551157	12	66342368	HMGA2	-/-		1.1641e-16	7.7872e-13	8.64251e-11		3.66713e-15	2.54652e-11	2.97901e-09
cg07978331	16	75046041	ZNRF1	-/-		1.17682e-16	7.80205e-13	8.73699e-11		1.06747e-09	2.49221e-06	0.000866919
cg10190813	7	48018530	HUS1	-/-	N_Shore	1.20435e-16	7.91391e-13	8.94137e-11		8.23948e-05	0.0179232	1
cg22548335	15	85473388	SLC28A1	-/-		1.30018e-16	8.46867e-13	9.65282e-11		1.28511e-14	8.03165e-11	1.04395e-08
cg07812250	16	15601462	C16orf45	-/-		1.62975e-16	1.05229e-12	1.20995e-10		1.07386e-15	8.15398e-12	8.72362e-10
cg14335029	9	134277886		-/-		1.77227e-16	1.13446e-12	1.31577e-10		2.46194e-12	1.06965e-08	1.99979e-06
cg21026639	12	54656343	CBX5	-/-		1.86729e-16	1.18506e-12	1.38631e-10		1.03715e-16	8.96439e-13	8.42556e-11
cg19136686	16	17464401	XYLT1	-/-		2.27854e-16	1.4338e-12	1.69162e-10		0.000375168	0.0486221	1
cg13787850	9	102195951		-/-		2.36477e-16	1.47556e-12	1.75564e-10		5.3475e-10	1.3451e-06	0.000434296
cg12009405	6	148651331		-/-		2.93616e-16	1.81683e-12	2.17985e-10		1.06816e-17	1.05835e-13	8.67761e-12
cg03547355	1	227003060		-/-		3.00484e-16	1.84396e-12	2.23083e-10		7.39471e-15	4.84514e-11	6.00706e-09
cg23407476	7	45019461	MYO1G	-/-		3.70555e-16	2.25532e-12	2.75104e-10		4.32084e-09	8.20221e-06	0.0035087
cg11320225	1	161709963		-/-		4.6587e-16	2.81238e-12	3.45866e-10		2.35739e-11	8.43747e-08	1.91477e-05
cg05753553	17	2689486		+/+		4.97062e-16	2.97649e-12	3.69023e-10		4.26863e-08	5.47024e-05	0.0346543
cg17651613	8	143111540		-/-		5.66608e-16	3.3658e-12	4.20655e-10		1.81017e-12	7.91905e-09	1.47038e-06
cg11554391	5	321320	AHRR	-/-	Island	7.04186e-16	4.14985e-12	5.22793e-10		8.25459e-17	7.36988e-13	6.70585e-11
cg02583484	12	54677008	HNRNPA1	-/-	S_Shelf	9.18594e-16	5.37075e-12	6.8197e-10		3.73961e-14	2.18584e-10	3.0378e-08
cg07251887	17	73641809	LOC100130933	-/-		1.21018e-15	7.02028e-12	8.98443e-10		1.913e-17	1.80728e-13	1.55409e-11
cg13038618	14	77467391		-/-		1.24758e-15	7.18113e-12	9.26205e-10		1.1849e-17	1.14607e-13	9.62597e-12
cg04414766	3	22412963		+/+	N_Shore	1.33273e-15	7.61224e-12	9.89419e-10		5.22247e-09	9.66536e-06	0.0042408
cg18644227	1	161710013		-/-		1.69551e-15	9.61047e-12	1.25875e-09		2.0363e-08	3.02856e-05	0.0165333
cg18777902	X	10051594	WWC3	-/-		1.96166e-15	1.10348e-11	1.45634e-09		1.37737e-08	2.18143e-05	0.0111837
cg21901790	17	46599866		-/-		2.06394e-15	1.15229e-11	1.53227e-09		7.24737e-15	4.7872e-11	5.88738e-09
cg05673882	5	74862702	POLK	-/-		2.32635e-15	1.2891e-11	1.72708e-09		4.01886e-10	1.04654e-06	0.000326395
cg24171547	11	118753670	CXCR5	-/-		2.55438e-15	1.40497e-11	1.89637e-09		3.33798e-11	1.15898e-07	2.71123e-05
cg22440155	19	2664262	GNG7	+/+		2.65018e-15	1.44694e-11	1.96748e-09		7.59849e-08	8.84461e-05	0.0616824
cg19372602	1	156116207		-/-		3.24668e-15	1.75968e-11	2.41032e-09		2.22806e-10	6.19942e-07	0.000180958
cg02451831	7	26578098	KIAA0087	-/-		3.62671e-15	1.95141e-11	2.69245e-09		2.04166e-11	7.5058e-08	1.65833e-05
cg23162675	7	154990285		-/-		4.63743e-15	2.47729e-11	3.4428e-09		7.31856e-14	4.01764e-10	5.94502e-08
cg15394081	11	33893330	LMO2	-/-	S_Shore	5.47203e-15	2.88167e-11	4.06239e-09		5.66156e-15	3.77037e-11	4.59916e-09
cg26361535	8	144576604	ZC3H3	-/-		5.46202e-15	2.88167e-11	4.05496e-09		3.68887e-19	4.40749e-15	2.99685e-13
cg17419818	8	103120736	NCALD	-/-		6.8715e-15	3.59317e-11	5.10134e-09		4.79038e-11	1.55681e-07	3.89084e-05
cg25953130	10	63753550	ARID5B	-/-		9.85964e-15	5.11965e-11	7.3197e-09		1.0748e-09	2.49498e-06	0.000872869
cg09099830	16	30485485	ITGAL	-/-	Island	1.05772e-14	5.45411e-11	7.85241e-09		1.29579e-08	2.08887e-05	0.0105214
cg05157376	1	92781750	RPAP2	-/-		1.10603e-14	5.66386e-11	8.21101e-09		3.40696e-18	3.46007e-14	2.76778e-12
cg08428972	19	18133184		-/-		1.16104e-14	5.83578e-11	8.61938e-09		8.30544e-12	3.3078e-08	6.74623e-06
cg11307144	18	5514289	EPB41L3	-/-		1.15599e-14	5.83578e-11	8.58193e-09		3.2395e-09	6.4352e-06	0.00263067
cg15526732	14	35883749		-/-		1.16318e-14	5.83578e-11	8.63525e-09		1.70028e-16	1.40962e-12	1.38126e-10
cg07943658	5	352001	AHRR	+/+		1.33252e-14	6.64055e-11	9.89245e-09		3.60839e-09	7.01365e-06	0.0029302
cg27444020	11	78108461	GAB2	+/+		1.46207e-14	7.23754e-11	1.08541e-08		5.09252e-06	0.00245404	1
cg16758086	1	6173356	CHD5	+/+		1.9113e-14	9.39868e-11	1.41891e-08		3.15516e-12	1.34919e-08	2.56287e-06
cg15328025	1	155107693	SLC50A1	-/-	N_Shore	2.20671e-14	1.078e-10	1.63822e-08		6.55301e-08	7.84569e-05	0.0531968
cg25197654	8	21914006	DMTN	-/-	N_Shore	2.33618e-14	1.13378e-10	1.73433e-08		1.01758e-21	1.68725e-17	8.26704e-16
cg07178945	12	4488800	FGF23	+/+		2.35981e-14	1.13782e-10	1.75188e-08		5.18185e-07	0.000418083	0.420488
cg23025288	2	129278724		-/-		2.50935e-14	1.20211e-10	1.86289e-08		1.46659e-11	5.56804e-08	1.19125e-05
cg15474579	6	36645812	CDKN1A	-/-	N_Shore	2.74024e-14	1.3043e-10	2.03429e-08		1.61939e-16	1.35639e-12	1.31555e-10
cg16033864	21	16494077		-/-		2.92565e-14	1.38369e-10	2.17193e-08		4.20611e-07	0.000355232	0.341329
cg12147622	10	74021432		-/-	S_Shore	3.00095e-14	1.41032e-10	2.22783e-08		4.95468e-09	9.23286e-06	0.00402337
cg13518625	8	29522838		-/-		3.25834e-14	1.51751e-10	2.41891e-08		1.30932e-08	2.10233e-05	0.0106312
cg16561205	X	10076644	WWC3	-/-		3.26991e-14	1.51751e-10	2.42749e-08		3.38827e-10	8.99628e-07	0.000275183
cg18158149	1	162138215	NOS1AP	-/-		3.81696e-14	1.76038e-10	2.8336e-08		5.7887e-13	2.73438e-09	4.70215e-07
cg10217853	15	98505199	ARRDC4	-/-	S_Shore	3.90331e-14	1.7891e-10	2.89771e-08		8.14319e-06	0.0034405	1
cg01744331	11	2722358	KCNQ1OT1	-/-	S_Shore	4.40098e-14	2.00483e-10	3.26715e-08		4.75719e-08	6.00166e-05	0.0386201
cg03253449	9	14213559	NFIB	-/-		4.68146e-14	2.1196e-10	3.47537e-08		1.7707e-08	2.69913e-05	0.014377
cg10062919	17	38503802	RARA	-/-	S_Shore	4.72168e-14	2.12485e-10	3.50523e-08		4.91002e-11	1.58934e-07	3.98801e-05
cg11343500	4	2938941	NOP14-AS1	-/-	S_Shore	5.25653e-14	2.35129e-10	3.90227e-08		5.74156e-06	0.00267633	1
cg25305703	8	128378218		-/-		5.51423e-14	2.45179e-10	4.09358e-08		1.67691e-15	1.23858e-11	1.36225e-09
cg00819417	17	29698916	NF1	-/-		6.36894e-14	2.81496e-10	4.72808e-08		1.81144e-10	5.16398e-07	0.000147122
cg09956442	19	18133156		-/-		6.9748e-14	3.0645e-10	5.17784e-08		2.23853e-09	4.76108e-06	0.00181788
cg19717773	7	2847554	GNA12	-/-		7.58045e-14	3.31101e-10	5.62744e-08		2.9042e-06	0.00163719	1
cg14316231	8	41895100	MYST3	-/-		8.31457e-14	3.61043e-10	6.17242e-08		3.20196e-09	6.40207e-06	0.0026002
cg01764256	20	45985832	ZMYND8	-/-		8.66017e-14	3.73864e-10	6.42897e-08		4.02702e-13	1.98293e-09	3.27117e-07
cg25942611	1	66999933	SGIP1	+/+	S_Shore	9.40963e-14	4.0387e-10	6.98533e-08		2.12089e-05	0.00691638	1
cg18316974	1	92947035	GFI1	-/-	Island	1.00183e-13	4.27522e-10	7.43716e-08		1.3034e-14	8.08378e-11	1.05881e-08
cg03604011	5	400201	AHRR	+/+		1.26017e-13	5.34695e-10	9.35497e-08		2.55285e-09	5.34565e-06	0.00207312
cg06362176	9	127048628	NEK6	-/-		1.49382e-13	6.30234e-10	1.10895e-07		7.83691e-08	9.05992e-05	0.0636175
cg23480021	3	22412746		+/+	N_Shore	1.50436e-13	6.31094e-10	1.11677e-07		1.82759e-07	0.000177828	0.148334
cg18826637	2	145116633		-/-		1.56263e-13	6.51856e-10	1.16003e-07		9.45457e-11	2.84502e-07	7.679e-05
cg18642234	3	49394622	GPX1	-/-	N_Shore	1.92198e-13	7.9728e-10	1.42679e-07		4.70757e-12	1.98174e-08	3.82385e-06
cg06991118	18	9117348	NDUFV2	-/-		1.95577e-13	8.06792e-10	1.45188e-07		7.15478e-05	0.0162967	1
cg05492306	19	45927594	ERCC1	-/-	S_Shore	1.9973e-13	8.19368e-10	1.4827e-07		3.80772e-07	0.000324964	0.309003
cg07667906	14	106329752		-/-	N_Shelf	2.01827e-13	8.21009e-10	1.49826e-07		2.67881e-14	1.58865e-10	2.17609e-08
cg08902828	5	400832	AHRR	-/-		2.02341e-13	8.21009e-10	1.50208e-07		5.88082e-12	2.401e-08	4.77682e-06
cg16201146	20	19191526		-/-	N_Shore	2.05133e-13	8.27815e-10	1.5228e-07		2.44047e-11	8.65853e-08	1.98225e-05
cg02532700	22	37257404	NCF4	-/-		2.46398e-13	9.88965e-10	1.82913e-07		2.39451e-09	5.05315e-06	0.00194454
cg27650500	1	25298480		-/-		2.58223e-13	1.03086e-09	1.91691e-07		2.29025e-18	2.38559e-14	1.86058e-12
cg01127300	22	38614796		-/-	S_Shelf	2.91986e-13	1.15941e-09	2.16754e-07		1.59416e-10	4.5767e-07	0.000129476
cg06563667	1	58016025	DAB1	-/-		2.95436e-13	1.16687e-09	2.19316e-07		1.05109e-06	0.000738606	0.852762
cg14377032	2	74758236	AUP1	-/-	S_Shore	2.99153e-13	1.1753e-09	2.22075e-07		2.78425e-11	9.79272e-08	2.26148e-05
cg03936075	6	11370479	NEDD9	-/-		3.2279e-13	1.26148e-09	2.39621e-07		5.54042e-09	1.01842e-05	0.00449897
cg23068081	2	109268809	LIMS1	-/-		3.28487e-13	1.27703e-09	2.4385e-07		8.73477e-16	6.69503e-12	7.09582e-10
cg04158018	12	54696210	NFE2	-/-		3.79991e-13	1.46195e-09	2.82083e-07		4.02645e-06	0.00207706	1
cg16519923	16	30485810	ITGAL	-/-	S_Shore	3.95885e-13	1.51524e-09	2.93881e-07		1.44031e-09	3.2237e-06	0.00116968
cg06421013	20	19194143	SLC24A3	-/-	S_Shore	4.00363e-13	1.52452e-09	2.97204e-07		8.19975e-19	9.00276e-15	6.66145e-13
cg09932507	17	47643410	LOC100288866	+/+	N_Shore	4.02761e-13	1.52583e-09	2.98984e-07		9.26872e-07	0.000662901	0.752003
cg20303561	14	91881497	CCDC88C	-/-	N_Shore	4.10833e-13	1.54851e-09	3.04976e-07		2.54345e-09	5.33972e-06	0.00206549
cg08959878	2	2710266		+/+		4.22704e-13	1.58521e-09	3.13788e-07		3.54728e-07	0.000307255	0.287873
cg00841849	2	8683604		-/-		4.25225e-13	1.58665e-09	3.15659e-07		1.04624e-06	0.000735963	0.84883
cg18146737	1	92946700	GFI1	-/-	Island	4.31199e-13	1.60089e-09	3.20093e-07		5.26353e-15	3.59366e-11	4.27583e-09
cg17342080	1	9474427		-/-		4.67751e-13	1.72796e-09	3.47227e-07		3.41822e-11	1.17267e-07	2.77639e-05
cg10619342	15	65369005	LOC390594	+/+	N_Shore	5.26307e-13	1.93465e-09	3.90694e-07		3.34733e-05	0.00955452	1
cg00007076	8	67342600	RRS1	-/-	N_Shore	6.55373e-13	2.38547e-09	4.86502e-07		8.90983e-06	0.00368528	1
cg21163477	16	17439164	XYLT1	-/-		6.55114e-13	2.38547e-09	4.86311e-07		9.61018e-09	1.62328e-05	0.00780336
cg01731783	14	74211788	C14orf43	-/-		6.9123e-13	2.50371e-09	5.13119e-07		1.18078e-11	4.56831e-08	9.59099e-06
cg20294744	13	48978285	RB1	-/-		7.14885e-13	2.57682e-09	5.30678e-07		5.10353e-17	4.65894e-13	4.14601e-11
cg10413580	11	126174769	DCPS	-/-	S_Shore	7.47341e-13	2.6808e-09	5.54771e-07		1.17983e-06	0.00080961	0.957183
cg20540629	17	46318630	SKAP1	-/-		8.35884e-13	2.98399e-09	6.20497e-07		3.50239e-07	0.000304341	0.284231
cg24838345	8	125737353	MTSS1	-/-	N_Shelf	8.53601e-13	3.03266e-09	6.33649e-07		8.83167e-17	7.79941e-13	7.17466e-11
cg15088912	13	48987465	LPAR6	-/-		8.93812e-13	3.1604e-09	6.63497e-07		1.17581e-11	4.56831e-08	9.55067e-06
cg21121843	4	3203982	HTT	-/-		9.65522e-13	3.39511e-09	7.16728e-07		3.04015e-14	1.78988e-10	2.46961e-08
cg23842572	17	17030253	MPRIP	+/+		9.69338e-13	3.39511e-09	7.1956e-07		2.17404e-08	3.19989e-05	0.0176514
cg22052143	5	78067856		+/+		9.8576e-13	3.43642e-09	7.31749e-07		9.74677e-06	0.00393586	1
cg14179389	1	92947961	GFI1	-/-	Island	1.05411e-12	3.65751e-09	7.82483e-07		3.63851e-11	1.23174e-07	2.95531e-05
cg12615852	14	106330121		-/-	N_Shelf	1.27831e-12	4.39439e-09	9.48913e-07		4.75435e-13	2.29926e-09	3.86197e-07
cg03461577	11	33901166	LMO2	-/-		1.32302e-12	4.52713e-09	9.82102e-07		3.62777e-08	4.76233e-05	0.0294522
cg01015663	1	23729692	TCEA3	-/-		1.35101e-12	4.6017e-09	1.00288e-06		2.16947e-09	4.65073e-06	0.00176181
cg15051432	3	99929690		-/-		1.36552e-12	4.62988e-09	1.01365e-06		1.1429e-08	1.8759e-05	0.00928005
cg04535902	1	92947332	GFI1	-/-	Island	1.39987e-12	4.71741e-09	1.03914e-06		2.03948e-13	1.05542e-09	1.6567e-07
cg16391678	16	30485597	ITGAL	-/-	Island	1.40404e-12	4.71741e-09	1.04224e-06		6.29052e-10	1.55819e-06	0.00051088
cg16251918	10	80873603	ZMIZ1	-/-		1.43688e-12	4.806e-09	1.06662e-06		2.2209e-10	6.19942e-07	0.000180377
cg03358636	3	197474006	KIAA0226	-/-	N_Shelf	1.62228e-12	5.35374e-09	1.20423e-06		1.31362e-11	5.03433e-08	1.067e-05
cg12619810	3	39192455	CSRNP1	-/-	N_Shore	1.61623e-12	5.35374e-09	1.19974e-06		8.09121e-13	3.72975e-09	6.57244e-07
cg13505271	14	105721466	BRF1	+/+		1.61227e-12	5.35374e-09	1.19681e-06		4.71643e-07	0.000387849	0.382729
cg08763102	4	3079751	HTT	-/-	S_Shelf	1.63292e-12	5.36504e-09	1.21213e-06		3.10394e-09	6.24222e-06	0.00252061
cg16720061	7	154990228		-/-		1.65646e-12	5.4184e-09	1.2296e-06		8.91946e-07	0.000642445	0.723673
cg24021808	13	40805588		+/+		1.66804e-12	5.43233e-09	1.23819e-06		1.19475e-08	1.94529e-05	0.00970104
cg23432008	15	90346094	ANPEP	+/+		1.67776e-12	5.44013e-09	1.24541e-06		8.95131e-10	2.15168e-06	0.000726965
cg03028088	10	63843221	ARID5B	-/-		1.74675e-12	5.6392e-09	1.29662e-06		1.84652e-11	6.85041e-08	1.49984e-05
cg05723029	18	10896785	PIEZO2	+/+		1.77227e-12	5.69683e-09	1.31556e-06		2.2915e-06	0.00134743	1
cg03646329	13	48987165	LPAR6	-/-		1.94046e-12	6.15749e-09	1.4404e-06		2.67555e-08	3.74149e-05	0.0217225
cg08493167	14	106329560		-/-	N_Shelf	1.93658e-12	6.15749e-09	1.43752e-06		4.31079e-14	2.46647e-10	3.50177e-08
cg16736826	1	41951512	EDN2	-/-		1.93003e-12	6.15749e-09	1.43266e-06		2.19248e-06	0.00130083	1
cg22573230	17	7649271	DNAH2	-/-		1.98832e-12	6.28252e-09	1.47593e-06		4.84793e-12	2.03031e-08	3.93786e-06
cg08822075	7	26193607	NFE2L3	-/-	S_Shore	2.11487e-12	6.65407e-09	1.56986e-06		5.18104e-05	0.0130196	1
cg12609247	7	130611417		-/-		2.14038e-12	6.7059e-09	1.58879e-06		2.16125e-15	1.58193e-11	1.75571e-09
cg12513616	5	177370977		-/-	Island	2.24022e-12	6.98922e-09	1.6629e-06		7.04432e-17	6.35921e-13	5.72266e-11
cg14262884	11	43757533	HSD17B12	-/-		2.28299e-12	7.09287e-09	1.69465e-06		5.9789e-11	1.86834e-07	4.85612e-05
cg02695372	7	106320126		-/-		2.33776e-12	7.23277e-09	1.73531e-06		5.97602e-06	0.00275402	1
cg18387338	7	26591438		-/-		2.46106e-12	7.58264e-09	1.82683e-06		1.86016e-14	1.1195e-10	1.51107e-08
cg13709639	12	49526040	TUBA1B	-/-	S_Shore	2.87038e-12	8.80724e-09	2.13066e-06		1.46288e-05	0.00529889	1
cg01868616	11	75041600	ARRB1	-/-		3.25432e-12	9.94419e-09	2.41565e-06		3.0988e-16	2.49275e-12	2.51737e-10
cg03252902	3	98275054		-/-		3.29878e-12	1.00387e-08	2.44865e-06		1.12503e-05	0.00436333	1
cg26539571	6	16731770	ATXN1	-/-		3.31632e-12	1.00509e-08	2.46166e-06		1.51656e-10	4.36936e-07	0.000123173
cg01208318	14	106329652		-/-	N_Shelf	3.35253e-12	1.01194e-08	2.48854e-06		3.98229e-14	2.29467e-10	3.23493e-08
cg06831571	11	34592196		+/+		3.52338e-12	1.0592e-08	2.61536e-06		7.67713e-13	3.58473e-09	6.2361e-07
cg10919522	14	74227441	C14orf43	-/-	S_Shore	3.54052e-12	1.06006e-08	2.62807e-06		3.34211e-07	0.00029387	0.271227
cg23090529	1	51442133		-/-	N_Shore	3.89421e-12	1.16127e-08	2.89061e-06		1.78191e-11	6.64103e-08	1.44736e-05
cg11905586	6	42375400	TRERF1	-/-		3.93995e-12	1.17021e-08	2.92456e-06		5.91438e-06	0.00273416	1
cg13687887	5	158179519	EBF1	-/-		4.3261e-12	1.27979e-08	3.21119e-06		1.04713e-07	0.000113435	0.084998
cg21446172	1	223745234	CAPN8	-/-	S_Shore	4.52631e-12	1.3337e-08	3.35979e-06		3.7664e-12	1.59379e-08	3.05936e-06
cg01692968	9	108005349		-/-	N_Shore	4.61437e-12	1.35428e-08	3.42516e-06		3.49209e-11	1.19211e-07	2.83639e-05
cg02008229	15	90346089	ANPEP	+/+		4.65217e-12	1.35999e-08	3.45321e-06		1.2098e-07	0.000127322	0.0981994
cg00871610	21	37093012	MIR802	-/-		4.7219e-12	1.37497e-08	3.50496e-06		1.66288e-06	0.00105685	1
cg18295744	10	80872926	ZMIZ1	-/-		4.93081e-12	1.43019e-08	3.66003e-06		8.61468e-10	2.08308e-06	0.000699627
cg18404213	10	104563029	WBP1L	-/-		5.46948e-12	1.58026e-08	4.05986e-06		4.28045e-10	1.10404e-06	0.000347639
cg15133043	17	29405668		+/+		5.82717e-12	1.67708e-08	4.32536e-06		4.9107e-08	6.1666e-05	0.0398662
cg12547807	1	9473751		-/-		6.63143e-12	1.90118e-08	4.92234e-06		1.55221e-15	1.15699e-11	1.26095e-09
cg24211550	17	38758156		-/-		7.04762e-12	2.01273e-08	5.23126e-06		3.46183e-10	9.1319e-07	0.000281156
cg16047567	1	12664243	DHRS3	-/-		7.43598e-12	2.1155e-08	5.51952e-06		1.3298e-12	5.96917e-09	1.08018e-06
cg11581285	11	33901181	LMO2	-/-		7.79849e-12	2.21016e-08	5.7886e-06		7.96132e-08	9.14897e-05	0.064627
cg20778199	6	148020881		-/-		8.22975e-12	2.32352e-08	6.1087e-06		2.22506e-11	8.03462e-08	1.80729e-05
cg08899667	6	31761055	VARS	+/+	N_Shelf	8.48295e-12	2.37693e-08	6.29662e-06		0.000274511	0.0396809	1
cg10745039	8	90409847		+/+		8.57553e-12	2.39384e-08	6.36533e-06		9.5578e-10	2.27059e-06	0.000776216
cg21913886	1	15485346	TMEM51	-/-	S_Shelf	9.08352e-12	2.51672e-08	6.74238e-06		2.57245e-09	5.37284e-06	0.00208904
cg17619755	6	31760629	VARS	+/+	N_Shelf	9.54719e-12	2.63535e-08	7.08653e-06		2.22606e-05	0.00715145	1
cg09279763	7	2847477	GNA12	-/-		1.03128e-11	2.83615e-08	7.65484e-06		7.96519e-06	0.00338113	1
cg11436113	20	19191145		-/-	N_Shore	1.05937e-11	2.90264e-08	7.8633e-06		5.12408e-09	9.52667e-06	0.00416092
cg23205886	5	138611766	SNHG4	-/-	S_Shore	1.17252e-11	3.20087e-08	8.7032e-06		5.98311e-06	0.00275528	1
cg05241923	9	136010810	RALGDS	-/-		1.23321e-11	3.34196e-08	9.15362e-06		6.41809e-12	2.59428e-08	5.21322e-06
cg09022230	7	5457225	TNRC18	-/-	N_Shore	1.33103e-11	3.59393e-08	9.87966e-06		4.35271e-19	5.12528e-15	3.53615e-13
cg17565444	14	94429203	ASB2	-/-		1.34715e-11	3.62429e-08	9.99934e-06		5.27165e-06	0.00251353	1
cg22996023	17	8803989	PIK3R5	-/-		1.36366e-11	3.65366e-08	1.01219e-05		1.30481e-11	5.02424e-08	1.05984e-05
cg19931745	10	30984844	SVILP1	-/-		1.37377e-11	3.65617e-08	1.01969e-05		6.79897e-07	0.000517604	0.55167
cg05009104	7	45002980	MYO1G	+/+	S_Shore	1.39726e-11	3.70538e-08	1.03712e-05		1.28808e-05	0.00482713	1
cg12303084	20	45985741	ZMYND8	-/-		1.43637e-11	3.79555e-08	1.06615e-05		4.03182e-11	1.33703e-07	3.27475e-05
cg20174472	20	61283288	SLCO4A1	-/-		1.47183e-11	3.87547e-08	1.09247e-05		7.40926e-12	2.9801e-08	6.01831e-06
cg25957688	2	233286290		-/-	S_Shore	1.56819e-11	4.1146e-08	1.16399e-05		6.55683e-08	7.84569e-05	0.0532278
cg01513913	14	106329158		-/-		1.59144e-11	4.16091e-08	1.18125e-05		1.00129e-12	4.54477e-09	8.13336e-07
cg23565821	6	33385056	CUTA	-/-	N_Shore	1.7052e-11	4.44269e-08	1.26568e-05		2.83802e-09	5.80808e-06	0.00230468
cg22330213	8	38153424	WHSC1L1	-/-		1.78725e-11	4.64016e-08	1.32658e-05		5.72241e-07	0.000451825	0.46434
cg23004006	16	81664541	CMIP	-/-		1.79398e-11	4.64142e-08	1.33157e-05		3.81267e-08	4.95628e-05	0.030953
cg15964874	8	8924480		+/+		1.89083e-11	4.85813e-08	1.40346e-05		2.09221e-07	0.000198119	0.169807
cg25433915	11	94822086	ENDOD1	+/+	N_Shore	1.98178e-11	5.07425e-08	1.47096e-05		3.63416e-08	4.76233e-05	0.0295039
cg16571141	15	40385714	BMF	-/-		2.01127e-11	5.13208e-08	1.49285e-05		1.36222e-05	0.00501703	1
cg04009575	1	160714382	SLAMF7	-/-		2.09025e-11	5.31533e-08	1.55147e-05		4.2518e-05	0.011346	1
cg07815896	15	40385132	BMF	-/-		2.14451e-11	5.42291e-08	1.59174e-05		9.07499e-07	0.00065302	0.736291
cg09287749	X	10076637	WWC3	-/-		2.14716e-11	5.42291e-08	1.59371e-05		1.28786e-07	0.000133975	0.104534
cg18446336	7	2847575	GNA12	-/-		2.26434e-11	5.6611e-08	1.68068e-05		1.44367e-05	0.00523633	1
cg13525276	14	81426012	TSHR	+/+		2.28135e-11	5.68448e-08	1.6933e-05		2.0577e-11	7.5307e-08	1.67136e-05
cg02920129	3	21792195	ZNF385D	-/-		2.36319e-11	5.86872e-08	1.75404e-05		2.20984e-07	0.000207085	0.179351
cg13682152	19	16996186		-/-		2.38226e-11	5.89635e-08	1.76819e-05		9.25841e-07	0.000662746	0.751167
cg09662411	1	92946132	GFI1	-/-	Island	2.47199e-11	6.0981e-08	1.83479e-05		1.56244e-13	8.18989e-10	1.26919e-07
cg23583523	11	118087893	AMICA1	-/-		2.56444e-11	6.30524e-08	1.90341e-05		5.12851e-14	2.89358e-10	4.16602e-08
cg09560590	5	143191663	HMHB1	+/+		2.58082e-11	6.32456e-08	1.91556e-05		1.20028e-08	1.95038e-05	0.00974589
cg06344992	15	90345999	ANPEP	+/+		2.76019e-11	6.74188e-08	2.0487e-05		2.10243e-07	0.000198416	0.170635
cg04956244	17	38511592	RARA	+/+		2.80158e-11	6.82053e-08	2.07941e-05		0.000241553	0.03669	1
cg00205076	18	683501	ENOSF1	+/+		3.17016e-11	7.61795e-08	2.35297e-05		0.000222481	0.0348451	1
cg26942477	2	173984917	ZAK	-/-		3.2486e-11	7.75624e-08	2.41118e-05		1.02936e-09	2.41016e-06	0.000835968
cg17684034	5	74862658	POLK	-/-		3.33645e-11	7.91508e-08	2.47638e-05		1.42034e-07	0.000145521	0.115286
cg09465703	16	733842	JMJD8	-/-	Island	3.6041e-11	8.52279e-08	2.67503e-05		1.22601e-06	0.000834253	0.994635
cg27521648	3	98293016		-/-		3.71314e-11	8.75279e-08	2.75596e-05		1.0931e-05	0.00427592	1
cg25161899	11	85028237	DLG2	-/-		3.72748e-11	8.75879e-08	2.7666e-05		7.57996e-08	8.83603e-05	0.0615322
cg02919526	11	118758721	CXCR5	-/-		3.74454e-11	8.7711e-08	2.77926e-05		1.04856e-08	1.74575e-05	0.00851413
cg16594502	15	40339900		-/-		3.92449e-11	9.1637e-08	2.91281e-05		6.11202e-09	1.10598e-05	0.00496309
cg00162361	10	80848009	ZMIZ1	-/-		3.9426e-11	9.17713e-08	2.92625e-05		6.80397e-07	0.000517604	0.552076
cg27271698	14	106330538		-/-	N_Shelf	4.0261e-11	9.3131e-08	2.98822e-05		5.5856e-15	3.75566e-11	4.53747e-09
cg01207684	16	4103167	ADCY9	-/-		4.21713e-11	9.69459e-08	3.12999e-05		1.4413e-07	0.000147297	0.116987
cg02259246	6	45558205		-/-		4.3348e-11	9.93435e-08	3.21733e-05		8.23846e-08	9.42746e-05	0.0668766
cg25722983	1	36840028	STK40	-/-		4.37596e-11	9.99782e-08	3.24787e-05		5.41355e-08	6.67427e-05	0.0439478
cg25607284	3	152016637	MBNL1	-/-		4.51577e-11	1.02856e-07	3.35164e-05		2.6358e-05	0.00810868	1
cg08972170	7	30185776	C7orf41	+/+		4.73431e-11	1.07176e-07	3.51383e-05		3.26874e-05	0.00942004	1
cg15241876	22	37257594	NCF4	-/-		4.91546e-11	1.10939e-07	3.64827e-05		1.85095e-07	0.000179851	0.150229
cg06635952	2	70025869	ANXA4	+/+		5.12437e-11	1.14955e-07	3.80332e-05		6.62533e-08	7.91599e-05	0.0537837
cg12406027	19	39616818	PAK4	-/-	Island	5.14164e-11	1.14995e-07	3.81613e-05		1.09302e-08	1.80498e-05	0.00887512
cg18871648	14	74227431	ELMSAN1	-/-	S_Shore	5.33589e-11	1.18981e-07	3.9603e-05		5.91612e-06	0.00273416	1
cg05336220	16	17440611	XYLT1	-/-		5.39511e-11	1.19941e-07	4.00424e-05		6.90908e-06	0.00307247	1
cg17907003	1	117533414		-/-		5.6202e-11	1.24572e-07	4.1713e-05		9.03018e-06	0.00370803	1
cg18844158	1	156096574	LMNA	-/-		5.75477e-11	1.27176e-07	4.27117e-05		9.30487e-08	0.000103419	0.0755313
cg24049493	1	42385941	HIVEP3	+/+	S_Shore	5.80839e-11	1.2798e-07	4.31096e-05		9.02665e-09	1.5375e-05	0.00732958
cg09469355	1	2161886	SKI	-/-	S_Shore	5.87926e-11	1.29125e-07	4.36356e-05		1.96332e-06	0.00119396	1
cg24478949	22	33964309	LARGE	+/+		5.89516e-11	1.29125e-07	4.37535e-05		1.46119e-07	0.000148769	0.118601
cg20832643	6	111873828	TRAF3IP2-AS1	-/-		6.53881e-11	1.42383e-07	4.85305e-05		3.6095e-11	1.22703e-07	2.93175e-05
cg13449351	2	2709561		+/+		6.61929e-11	1.43693e-07	4.91278e-05		0.000286381	0.04071	1
cg14128479	8	126522705		-/-		6.63764e-11	1.43693e-07	4.92639e-05		3.34814e-06	0.00180748	1
cg15167754	1	234764021	LINC00184	-/-		6.70511e-11	1.44731e-07	4.97646e-05		9.82106e-09	1.65546e-05	0.00797458
cg14214717	20	5466839		+/+		6.91212e-11	1.48767e-07	5.13009e-05		4.40357e-06	0.00222084	1
cg04180046	7	45002736	MYO1G	+/+	Island	7.18158e-11	1.53676e-07	5.33007e-05		1.03e-06	0.000727233	0.835657
cg16207944	14	106331592		-/-	N_Shore	7.3413e-11	1.56642e-07	5.4486e-05		2.53422e-13	1.27097e-09	2.05857e-07
cg13184736	1	68299409	GNG12	-/-	S_Shore	7.38768e-11	1.5718e-07	5.48302e-05		2.93227e-06	0.00164302	1
cg05207730	11	116797991	SIK3	+/+		7.72266e-11	1.63838e-07	5.73163e-05		4.39908e-05	0.0116023	1
cg01695954	2	10262019	RRM2	-/-	S_Shore	7.75433e-11	1.64041e-07	5.75512e-05		8.61815e-06	0.00359814	1
cg11314684	1	244006288	AKT3	-/-		7.86233e-11	1.65494e-07	5.83527e-05		1.75819e-08	2.68511e-05	0.0142754
cg17936567	22	39832667	TAB1	-/-		7.86757e-11	1.65494e-07	5.83916e-05		5.28949e-13	2.52797e-09	4.29665e-07
cg06294803	3	184033282	EIF4G1	-/-	S_Shore	8.07015e-11	1.69275e-07	5.9895e-05		0.000123929	0.023575	1
cg07069636	16	30671749		-/-	S_Shore	8.75177e-11	1.83055e-07	6.49537e-05		5.9144e-11	1.85532e-07	4.80374e-05
cg21885332	15	67402345	SMAD3	-/-		8.92886e-11	1.86235e-07	6.6268e-05		1.38359e-08	2.18701e-05	0.0112341
cg22585799	10	121543364	INPP5F	-/-		9.13138e-11	1.89926e-07	6.77709e-05		3.79179e-09	7.33504e-06	0.00307913
cg03885055	1	16723232	C1orf144	-/-		9.37193e-11	1.94384e-07	6.95561e-05		7.09124e-06	0.0031278	1
cg25212025	10	34602937	PARD3	-/-		9.83931e-11	2.0351e-07	7.30248e-05		7.10294e-10	1.73301e-06	0.000576856
cg02538248	16	75045643	ZNRF1	-/-		9.87159e-11	2.0361e-07	7.32643e-05		3.38242e-07	0.000296453	0.274498
cg16556677	11	2722401	KCNQ1OT1	-/-	S_Shore	9.9413e-11	2.0448e-07	7.37815e-05		2.39127e-13	1.21174e-09	1.94245e-07
cg11557553	5	404996	AHRR	+/+		1.0056e-10	2.06268e-07	7.46329e-05		5.96268e-07	0.000467014	0.483831
cg13849276	17	41328544	NBR1	-/-		1.019e-10	2.08441e-07	7.56273e-05		7.40619e-08	8.67046e-05	0.0601217
cg10258214	14	106330534		-/-	N_Shelf	1.06751e-10	2.17763e-07	7.9227e-05		4.03061e-15	2.77521e-11	3.27427e-09
cg25013095	2	231809672		-/-		1.07816e-10	2.19334e-07	8.00176e-05		2.10075e-06	0.00126523	1
cg24366563	7	642485	LOC101926963	-/-	N_Shore	1.10604e-10	2.2439e-07	8.20865e-05		8.51953e-09	1.4665e-05	0.00691784
cg12919873	21	38929815		-/-		1.11628e-10	2.25851e-07	8.28465e-05		2.92616e-08	3.99566e-05	0.0237568
cg05331214	2	167343774	SCN7A	-/-		1.1766e-10	2.36766e-07	8.73234e-05		5.66967e-10	1.42174e-06	0.00046046
cg18007737	2	233265159		-/-		1.1846e-10	2.3773e-07	8.79166e-05		2.72744e-08	3.79446e-05	0.0221437
cg01641754	5	98355983		-/-		1.19225e-10	2.38621e-07	8.84843e-05		8.60313e-09	1.47775e-05	0.00698571
cg15297727	1	157456584		+/+		1.20321e-10	2.40031e-07	8.92976e-05		7.64498e-05	0.0170549	1
cg23409325	16	11296711		-/-		1.20576e-10	2.40031e-07	8.94868e-05		1.06084e-12	4.78831e-09	8.61706e-07
cg12710546	7	4773768	FOXK1	+/+		1.21963e-10	2.42143e-07	9.0516e-05		4.97873e-07	0.000404103	0.404009
cg14634473	10	23105437		-/-		1.28952e-10	2.55336e-07	9.57028e-05		9.8448e-05	0.020097	1
cg16503724	3	17130667	PLCL2	+/+		1.34405e-10	2.65426e-07	9.97496e-05		1.12499e-11	4.39433e-08	9.13788e-06
cg01657995	6	31804883	C6orf48	-/-	S_Shelf	1.39581e-10	2.74188e-07	0.00010359		0.000238371	0.0363834	1
cg13832201	17	19282521	MAPK7	-/-	Island	1.41877e-10	2.77232e-07	0.000105294		1.29221e-06	0.000871019	1
cg01129810	1	43407645	SLC2A1	-/-		1.42572e-10	2.77859e-07	0.00010581		4.06978e-06	0.00209277	1
cg20385913	15	75054510		-/-		1.44334e-10	2.80394e-07	0.000107118		7.68532e-06	0.00329503	1
cg18594663	14	105533022	GPR132	-/-		1.46886e-10	2.8403e-07	0.000109011		0.000178386	0.0299945	1
cg24577031	15	75023481		-/-		1.49357e-10	2.88059e-07	0.000110845		1.61355e-14	9.85685e-11	1.31075e-08
cg17372101	7	147500722	CNTNAP2	+/+		1.55526e-10	2.98405e-07	0.000115423		1.60872e-09	3.54211e-06	0.00130645
cg25635022	3	170147199	CLDN11	-/-		1.61359e-10	3.08799e-07	0.000119751		6.6796e-09	1.18752e-05	0.00542393
cg22744280	12	112200054		+/+		1.6255e-10	3.10279e-07	0.000120636		6.17888e-06	0.00282031	1
cg03579589	1	8735248	RERE	-/-		1.69946e-10	3.22737e-07	0.000126124		9.29007e-05	0.0193884	1
cg06805218	5	14676623	OTULIN	-/-		1.71234e-10	3.24353e-07	0.00012708		1.05182e-06	0.000738606	0.853352
cg05612693	21	36310945	RUNX1	-/-		1.72477e-10	3.25878e-07	0.000128002		0.000373822	0.0484713	1
cg06446365	5	176729812	RAB24	-/-	N_Shore	1.79929e-10	3.39095e-07	0.000133533		6.08998e-06	0.00278913	1
cg11701312	19	58897497	RPS5	-/-	N_Shore	1.81192e-10	3.4061e-07	0.00013447		7.59828e-05	0.0170038	1
cg07381806	19	2094327	MOBKL2A	-/-	N_Shore	1.82786e-10	3.41918e-07	0.000135652		2.42868e-11	8.65452e-08	1.97268e-05
cg25639280	16	31188734		+/+	N_Shelf	1.83686e-10	3.42695e-07	0.00013632		2.16861e-05	0.00701126	1
cg16145216	1	42385662	HIVEP3	+/+	S_Shore	1.90509e-10	3.54534e-07	0.000141383		6.84975e-08	8.14006e-05	0.0556054
cg12426771	9	75886149		-/-		1.91307e-10	3.55129e-07	0.000141975		2.1548e-05	0.00698328	1
cg19578936	17	2163849	SMG6	-/-		1.96383e-10	3.63643e-07	0.000145742		0.000215022	0.0340293	1
cg03440944	7	45023329	C7orf40	-/-	N_Shelf	1.98909e-10	3.65995e-07	0.000147616		4.47084e-07	0.000372408	0.362806
cg15114651	19	47289410	SLC1A5	-/-	N_Shore	1.99132e-10	3.65995e-07	0.000147782		5.8789e-06	0.00272757	1
cg08444340	2	149823755	KIF5C	-/-		2.06043e-10	3.77763e-07	0.000152911		1.50012e-07	0.00015216	0.12176
cg05302489	6	31760426	VARS	+/+	N_Shelf	2.09166e-10	3.82543e-07	0.000155228		9.05982e-05	0.0190713	1
cg09848445	10	43601862	RET	-/-	S_Shore	2.12852e-10	3.88328e-07	0.000157963		8.96631e-09	1.53689e-05	0.00728061
cg18241337	3	156271892	SSR3	-/-	N_Shore	2.27124e-10	4.12339e-07	0.000168554		2.32937e-05	0.00738984	1
cg20184330	14	74228393	ELMSAN1	-/-	S_Shore	2.33299e-10	4.21489e-07	0.000173136		8.08317e-13	3.72975e-09	6.56592e-07
cg14180330	5	40224461		-/-		2.38134e-10	4.29181e-07	0.000176724		4.07522e-09	7.84594e-06	0.00330927
cg16783053	10	112261195	DUSP5	-/-	S_Shelf	2.40984e-10	4.33264e-07	0.000178839		1.01106e-06	0.00071555	0.820291
cg27537214	16	73262701		+/+		2.57506e-10	4.60738e-07	0.0001911		0.000175549	0.0297018	1
cg24704287	19	13951481		-/-	N_Shore	2.59903e-10	4.63909e-07	0.000192878		7.15187e-09	1.26045e-05	0.00580738
cg23594345	14	106329607		-/-	N_Shelf	2.61669e-10	4.65942e-07	0.000194189		1.11411e-13	6.03452e-10	9.05012e-08
cg06521527	6	11217462	NEDD9	-/-		2.64146e-10	4.69227e-07	0.000196027		3.05546e-08	4.14435e-05	0.0248064
cg18268027	3	4818913	ITPR1	-/-		2.64816e-10	4.69295e-07	0.000196524		5.35964e-11	1.70404e-07	4.35318e-05
cg24035417	22	43654240	SCUBE1	+/+		2.7238e-10	4.81549e-07	0.000202136		4.68652e-08	5.94946e-05	0.0380466
cg06972908	16	30488321	ITGAL	-/-	S_Shelf	2.77365e-10	4.89198e-07	0.000205836		4.53927e-11	1.48113e-07	3.68689e-05
cg23481102	7	45442673		-/-		2.95878e-10	5.20614e-07	0.000219575		2.00987e-06	0.00121953	1
cg05445320	20	45985736	ZMYND8	-/-		3.03396e-10	5.3258e-07	0.000225153		1.38457e-13	7.30607e-10	1.12471e-07
cg24238526	6	56597743	RNU6-71P	-/-		3.08692e-10	5.40597e-07	0.000229083		2.22349e-05	0.00714887	1
cg24556382	4	174173455	GALNT7	-/-		3.15981e-10	5.52061e-07	0.000234492		4.44869e-11	1.46333e-07	3.61333e-05
cg22721423	14	74229364	ELMSAN1	-/-	S_Shelf	3.19426e-10	5.56771e-07	0.000237049		5.76163e-11	1.8144e-07	4.67967e-05
cg15396830	4	90224479	GPRIN3	-/-		3.21895e-10	5.5976e-07	0.00023888		9.38667e-10	2.23648e-06	0.000762319
cg07151117	8	29204954	DUSP4	-/-	N_Shore	3.25195e-10	5.64177e-07	0.000241329		5.71908e-05	0.0138953	1
cg15310518	14	106330520		-/-	N_Shelf	3.40751e-10	5.89786e-07	0.000252873		2.48326e-14	1.48351e-10	2.01723e-08
cg03462554	11	62340381	EEF1G	-/-	N_Shore	3.44683e-10	5.95205e-07	0.00025579		0.000154293	0.0273828	1
cg18033594	11	75537636	UVRAG	-/-		3.46391e-10	5.96767e-07	0.000257057		4.39992e-05	0.0116023	1
cg07355152	6	12544391		-/-		3.52632e-10	6.06113e-07	0.000261689		4.23553e-06	0.00215751	1
cg04772644	6	33165428	RXRB	-/-	N_Shelf	3.60697e-10	6.18542e-07	0.000267673		5.19622e-06	0.00249219	1
cg02998240	1	16508668		-/-		3.71931e-10	6.33718e-07	0.000276009		1.68105e-08	2.57698e-05	0.0136491
cg22702259	17	38490520	RARA	-/-		3.72106e-10	6.33718e-07	0.000276139		1.5377e-05	0.00551596	1
cg24996979	14	74223355	C14orf43	-/-	N_Shelf	3.70406e-10	6.33718e-07	0.000274878		1.34916e-07	0.000139459	0.109509
cg12103569	12	132258560	SFRS8	+/+		3.74962e-10	6.3712e-07	0.000278258		9.93576e-05	0.0202168	1
cg20842915	7	39665132	RALA	-/-	S_Shore	3.75971e-10	6.37375e-07	0.000279006		3.32097e-06	0.00179523	1
cg21575225	1	156073485	LMNA	-/-		3.84157e-10	6.49769e-07	0.00028508		2.93134e-09	5.96897e-06	0.00238045
cg14711927	2	70369031		-/-	N_Shore	3.86289e-10	6.50761e-07	0.000286663		6.46637e-05	0.0151886	1
cg23196251	2	39348582	SOS1	-/-	S_Shore	3.86496e-10	6.50761e-07	0.000286816		8.66526e-07	0.000626915	0.703053
cg04902004	14	91711165	GPR68	-/-		3.92165e-10	6.58812e-07	0.000291022		9.24414e-14	5.04066e-10	7.50921e-08
cg06121808	2	113404678	SLC20A1	-/-	S_Shore	4.05964e-10	6.80454e-07	0.000301262		0.000169196	0.0290367	1
cg08252882	3	46591155	LRRC2	+/+		4.06909e-10	6.80503e-07	0.000301963		4.42167e-06	0.00222444	1
cg16508202	7	147501016	CNTNAP2	+/+		4.09042e-10	6.82532e-07	0.000303545		6.85617e-08	8.14006e-05	0.0556575
cg25748521	7	139366758	HIPK2	-/-		4.18741e-10	6.9715e-07	0.000310742		3.17032e-07	0.0002812	0.257289
cg06586615	1	155107648	SLC50A1	-/-	N_Shore	4.20459e-10	6.98444e-07	0.000312017		8.001e-09	1.38901e-05	0.00649683
cg11116464	1	8651231	RERE	+/+		4.24873e-10	7.042e-07	0.000315292		3.51965e-05	0.0099051	1
cg11207515	7	146904205	CNTNAP2	+/+		4.30828e-10	7.1248e-07	0.000319711		8.2702e-13	3.77488e-09	6.71782e-07
cg19254163	11	60623782	GPR44	-/-	S_Shelf	4.35781e-10	7.1907e-07	0.000323386		3.94761e-14	2.29093e-10	3.20676e-08
cg24046474	9	130212550	RPL12	-/-	N_Shore	4.40662e-10	7.25511e-07	0.000327007		8.40481e-06	0.00352915	1
cg01668352	12	64482597	SRGAP1	-/-		4.52856e-10	7.42414e-07	0.000336056		4.07054e-05	0.0109983	1
cg14096828	7	110731116	LRRN3	-/-		4.54928e-10	7.42414e-07	0.000337592		3.11492e-07	0.00027689	0.252793
cg19459791	15	65363022		+/+	S_Shelf	4.54391e-10	7.42414e-07	0.000337195		1.8762e-05	0.00632248	1
cg26992381	3	71478152	FOXP1	-/-		4.54593e-10	7.42414e-07	0.000337344		8.71165e-10	2.10028e-06	0.000707502
cg24832862	11	60138281		-/-		4.61484e-10	7.51462e-07	0.000342457		1.19379e-05	0.00456713	1
cg15892280	21	40180000	ETS2	-/-	S_Shore	4.65366e-10	7.56125e-07	0.000345337		8.92213e-06	0.00368528	1
cg26337070	2	85999873	ATOH8	-/-		4.68347e-10	7.59308e-07	0.000347549		3.59048e-16	2.83219e-12	2.91679e-10
cg00172979	19	19549603	GATAD2A	-/-		4.74922e-10	7.68289e-07	0.000352427		5.34016e-10	1.3451e-06	0.0004337
cg26669717	7	641028	PRKAR1B	-/-	N_Shelf	4.78137e-10	7.71809e-07	0.000354812		2.89609e-08	3.98136e-05	0.0235127
cg01594949	9	140197890	NRARP	-/-	S_Shore	4.83816e-10	7.73787e-07	0.000359026		3.24453e-05	0.00936773	1
cg04387347	16	88537187	ZFPM1	+/+	Island	4.83942e-10	7.73787e-07	0.000359118		3.63833e-06	0.00191825	1
cg20734664	2	47979699		-/-		4.8466e-10	7.73787e-07	0.00035965		4.46114e-06	0.00224152	1
cg01126481	6	45508422	RUNX2	+/+		4.94699e-10	7.86573e-07	0.000367099		0.000144722	0.0262754	1
cg01578875	4	146804010	ZNF827	+/+		4.97257e-10	7.88951e-07	0.000368997		0.000247673	0.0372824	1
cg01593408	10	78699706	KCNMA1-AS1	-/-		5.06051e-10	7.99488e-07	0.000375522		1.02709e-14	6.57069e-11	8.34349e-09
cg10080808	8	37574987	LOC101929622	-/-		5.29407e-10	8.34611e-07	0.000392853		7.83959e-07	0.000579039	0.636081
cg20033091	22	39860241	MGAT3	-/-		5.3203e-10	8.36969e-07	0.000394799		1.12684e-06	0.000782499	0.914207
cg17415117	20	43293462	LINC01260	-/-		5.3503e-10	8.39909e-07	0.000397024		2.79734e-05	0.00845519	1
cg15228441	17	78829930	RPTOR	-/-	N_Shore	5.56872e-10	8.70517e-07	0.000413232		7.89421e-06	0.00335977	1
cg22998476	10	74058092		-/-	S_Shore	5.67654e-10	8.81802e-07	0.000421231		2.15966e-05	0.00699345	1
cg23508991	13	30694031		-/-		5.66656e-10	8.81802e-07	0.000420491		3.02592e-05	0.00891393	1
cg15022400	15	45028161	TRIM69	-/-		5.74476e-10	8.90537e-07	0.000426292		4.26298e-08	5.47024e-05	0.0346085
cg12678834	11	118753662	CXCR5	-/-		5.76249e-10	8.91424e-07	0.000427607		2.48657e-06	0.00144718	1
cg00656917	1	32422024		-/-		5.89164e-10	9.07621e-07	0.00043719		5.00356e-10	1.27039e-06	0.000406364
cg08946781	17	38732694		+/+		5.87989e-10	9.07621e-07	0.000436319		2.22549e-06	0.00131693	1
cg02743070	10	80834309	ZMIZ1	-/-	S_Shelf	5.90461e-10	9.07736e-07	0.000438152		2.75503e-16	2.23838e-12	2.23811e-10
cg09069072	1	15482753	TMEM51	-/-	S_Shore	6.01661e-10	9.23043e-07	0.000446462		4.43614e-10	1.13484e-06	0.000360283
cg12939236	15	40395476	BMF	-/-		6.14551e-10	9.40874e-07	0.000456027		2.4012e-13	1.21174e-09	1.95051e-07
cg13705457	11	34592254		+/+		6.28611e-10	9.60419e-07	0.000466459		1.54928e-08	2.3976e-05	0.0125793
cg20293888	7	2861750	GNA12	-/-		6.53027e-10	9.93115e-07	0.000484575		1.0175e-06	0.000719487	0.825523
cg11649376	12	81473234	ACSS3	-/-	S_Shore	6.63173e-10	1.00291e-06	0.000492102		4.11162e-08	5.30248e-05	0.0333798
cg04284610	21	40181558	ETS2	-/-	S_Shelf	6.72367e-10	1.01474e-06	0.000498924		5.62722e-11	1.77897e-07	4.5705e-05
cg14074174	19	7986206	SNAPC2	-/-	S_Shore	6.82976e-10	1.02866e-06	0.000506795		2.09799e-07	0.000198416	0.170276
cg26332838	12	55840205		-/-		7.00942e-10	1.05359e-06	0.000520126		2.65102e-15	1.90608e-11	2.15358e-09
cg00024404	5	79552470	SERINC5	-/-	S_Shore	7.0365e-10	1.05552e-06	0.000522135		0.00014501	0.0262866	1
cg15415882	3	194925340	XXYLT1	-/-		7.25318e-10	1.08147e-06	0.000538211		1.53188e-07	0.000154609	0.124337
cg26242531	14	104190678	ZFYVE21	+/+	N_Shelf	7.25156e-10	1.08147e-06	0.000538092		1.34454e-09	3.05139e-06	0.00109192
cg24825894	10	98478267	PIK3AP1	+/+	N_Shore	7.43236e-10	1.10375e-06	0.000551506		7.94718e-07	0.000583707	0.644806
cg26655506	14	94421976	ASB2	-/-		7.41843e-10	1.10375e-06	0.000550473		7.3853e-06	0.00321788	1
cg15277721	8	129243228		-/-		7.44992e-10	1.10415e-06	0.000552808		3.18749e-10	8.51887e-07	0.000258877
cg10399789	1	92945668	GFI1	-/-	N_Shore	7.51118e-10	1.11101e-06	0.000557353		6.43752e-09	1.15627e-05	0.00522738
cg19325791	17	46560683		+/+		7.59089e-10	1.12057e-06	0.000563267		0.000117979	0.0228242	1
cg15417641	3	53700141	CACNA1D	+/+		7.65479e-10	1.12776e-06	0.000568007		5.80414e-09	1.06061e-05	0.00471311
cg14974572	15	63488024	RAB8B	-/-		7.69475e-10	1.13141e-06	0.000570972		7.29553e-05	0.0165361	1
cg09251068	7	117421001	CTTNBP2	-/-		7.75531e-10	1.13806e-06	0.000575465		7.95261e-11	2.44744e-07	6.45916e-05
cg13359998	1	230241764	GALNT2	-/-		7.92631e-10	1.16086e-06	0.000588153		0.000234846	0.0360108	1
cg04858539	22	33964297	LARGE	+/+		8.20452e-10	1.19924e-06	0.000608796		1.54549e-05	0.00552427	1
cg06459104	18	5456880	EPB41L3	-/-		8.26695e-10	1.20599e-06	0.000613427		4.12923e-07	0.00034983	0.335092
cg10947348	5	161716489		-/-		8.37696e-10	1.21964e-06	0.00062159		1.90126e-08	2.87122e-05	0.015437
cg25446789	2	25810393	DTNB	-/-		8.41646e-10	1.22299e-06	0.00062452		3.17449e-09	6.36833e-06	0.00257789
cg17320698	11	30510489	MPPED2	-/-		8.49143e-10	1.23148e-06	0.000630082		3.22667e-09	6.42541e-06	0.00262025
cg01559644	1	178157646	RASAL2	-/-		8.53681e-10	1.23324e-06	0.000633447		3.04066e-05	0.00895087	1
cg07995927	2	161995135	TANK	-/-		8.5242e-10	1.23324e-06	0.000632513		2.59803e-09	5.41235e-06	0.0021098
cg00336149	3	53700195	CACNA1D	+/+		8.97301e-10	1.29123e-06	0.000665813		7.77927e-08	9.01628e-05	0.0631497
cg24688690	5	345850	AHRR	-/-	S_Shore	9.26669e-10	1.32834e-06	0.000687602		7.49601e-09	1.31539e-05	0.00608682
cg09709426	3	45911521	LZTFL1	+/+		9.3696e-10	1.34051e-06	0.000695238		1.77007e-06	0.00110966	1
cg02010481	7	28218524	JAZF1	-/-	N_Shore	9.62365e-10	1.37421e-06	0.000714087		7.74146e-06	0.00331386	1
cg00918877	14	23584303		-/-		9.67024e-10	1.37821e-06	0.000717543		4.95023e-05	0.0125606	1
cg26788216	2	102844110	IL1RL2	-/-		9.73718e-10	1.38509e-06	0.000722509		6.36374e-08	7.65976e-05	0.0516605
cg13985437	11	76381044	LRRC32	-/-	N_Shore	9.92278e-10	1.4061e-06	0.000736279		6.164e-06	0.0028151	1
cg20175324	13	50858812	DLEU1	-/-		9.96284e-10	1.40909e-06	0.000739251		3.69213e-05	0.010245	1
cg07764473	X	40037510	BCOR	+/+	S_Shore	1.0051e-09	1.41617e-06	0.000745793		3.02299e-10	8.15976e-07	0.000245518
cg15190241	1	168368506		-/-		1.02133e-09	1.43631e-06	0.000757832		1.42725e-06	0.000940469	1
cg25163837	6	138225759		-/-		1.02834e-09	1.4407e-06	0.000763029		2.68362e-06	0.00153763	1
cg09182189	1	1709203	NADK	-/-	N_Shore	1.03485e-09	1.4471e-06	0.000767862		9.00783e-08	0.000100946	0.0731206
cg11556164	7	110738315	LRRN3	-/-		1.03814e-09	1.44897e-06	0.0007703		1.23193e-10	3.62154e-07	0.000100057
cg12758082	13	113407769	ATP11A	+/+	N_Shelf	1.05438e-09	1.46887e-06	0.000782347		1.6863e-05	0.00586878	1
cg03519879	14	74227499	C14orf43	-/-	S_Shore	1.06425e-09	1.47709e-06	0.000789675		1.65446e-06	0.00105468	1
cg15498134	1	25246854	RUNX3	-/-		1.10258e-09	1.52743e-06	0.000818112		0.000124866	0.0237198	1
cg05963604	3	57263543	APPL1	-/-	S_Shore	1.11634e-09	1.54361e-06	0.000828321		3.02428e-05	0.00891344	1
cg08284097	12	32178932		+/+		1.13124e-09	1.5584e-06	0.00083937		1.34853e-07	0.000139459	0.109458
cg04583842	16	88103117	BANP	+/+	S_Shore	1.13616e-09	1.56229e-06	0.000843024		1.5667e-05	0.00558043	1
cg17759224	1	235098018		-/-		1.15069e-09	1.57935e-06	0.000853804		0.000247758	0.0372824	1
cg08149865	8	21914600	EPB49	-/-	S_Shore	1.18874e-09	1.62556e-06	0.000882036		4.9119e-14	2.79075e-10	3.99007e-08
cg12329529	11	60822826		-/-		1.23467e-09	1.68217e-06	0.000916112		1.19235e-08	1.94528e-05	0.00968157
cg10317175	10	25247855		-/-		1.26167e-09	1.71267e-06	0.000936143		3.67222e-05	0.0102177	1
cg12581512	14	94422013	ASB2	-/-		1.26764e-09	1.71764e-06	0.000940571		2.6228e-09	5.43608e-06	0.00212992
cg08714510	2	106755481	UXS1	-/-		1.32195e-09	1.78471e-06	0.000980864		5.1435e-09	9.54094e-06	0.00417668
cg23818603	14	93552344	ITPK1	-/-		1.32625e-09	1.78727e-06	0.000984055		1.54678e-05	0.00552429	1
cg23954423	6	46291216	RCAN2	-/-		1.40726e-09	1.88957e-06	0.00104416		1.03741e-07	0.000112682	0.084209
cg18335991	15	74724562	SEMA7A	-/-	N_Shore	1.41361e-09	1.89467e-06	0.00104887		3.95672e-06	0.00205282	1
cg21883059	6	52118417		-/-		1.45425e-09	1.94535e-06	0.00107902		9.77218e-05	0.0199877	1
cg17309085	11	99564894	CNTN5	-/-		1.50416e-09	1.99444e-06	0.00111605		2.78634e-10	7.59669e-07	0.000226299
cg07865653	9	35027046		-/-		1.51203e-09	2.0013e-06	0.00112188		1.4072e-12	6.24757e-09	1.14305e-06
cg18625627	14	81426015	TSHR	+/+		1.56456e-09	2.05981e-06	0.00116085		2.49441e-11	8.81145e-08	2.02606e-05
cg26905258	13	77898407	MYCBP2	-/-	N_Shelf	1.56213e-09	2.05981e-06	0.00115905		0.000162963	0.0283821	1
cg16213217	13	50074189	PHF11	-/-	S_Shelf	1.57195e-09	2.06588e-06	0.00116633		1.68278e-07	0.000165923	0.136582
cg01442064	4	5713450	EVC	-/-	Island	1.58473e-09	2.079e-06	0.00117582		1.80576e-05	0.00616561	1
cg26655345	9	14209709	NFIB	-/-		1.62739e-09	2.1312e-06	0.00120747		7.71441e-07	0.000572395	0.625928
cg21393163	1	12217629		-/-		1.63596e-09	2.13865e-06	0.00121382		4.72396e-09	8.88443e-06	0.00383604
cg16565224	6	11411456		-/-		1.70454e-09	2.22049e-06	0.00126471		1.63181e-07	0.000161682	0.132446
cg13092108	1	26857284	RPS6KA1	-/-	S_Shore	1.71247e-09	2.22301e-06	0.00127058		1.32717e-05	0.00493719	1
cg04487595	1	25346057		-/-		1.73872e-09	2.24848e-06	0.00129006		6.32918e-10	1.563e-06	0.000514019
cg21022949	2	231809697		-/-		1.74117e-09	2.24848e-06	0.00129188		0.000165534	0.0286151	1
cg10965178	1	43766752	TIE1	-/-	N_Shelf	1.74587e-09	2.25063e-06	0.00129536		5.76743e-05	0.013971	1
cg02252655	5	77848898	LHFPL2	+/+		1.75794e-09	2.26226e-06	0.00130431		6.04352e-08	7.37264e-05	0.0490616
cg23973524	19	18873222	CRTC1	+/+	Island	1.77101e-09	2.27514e-06	0.00131401		1.24667e-05	0.00472205	1
cg14768892	15	39915931	FSIP1	-/-		1.80132e-09	2.31008e-06	0.0013365		2.31421e-05	0.00736187	1
cg26341457	11	72523885		-/-	N_Shore	1.82784e-09	2.33602e-06	0.00135617		1.13628e-06	0.000787037	0.921863
cg03052614	17	17410416	PEMT	+/+		1.83282e-09	2.33837e-06	0.00135986		7.08391e-06	0.00312627	1
cg06819357	14	102928437	TECPR2	+/+		1.88338e-09	2.39875e-06	0.00139738		3.13994e-06	0.00172372	1
cg01120509	16	698230	WDR90	-/-	N_Shore	1.89751e-09	2.40849e-06	0.00140786		5.86223e-07	0.000460182	0.475682
cg16470128	3	12466092	PPARG	-/-		1.89585e-09	2.40849e-06	0.00140663		1.27973e-05	0.00481363	1
cg02610360	11	120197521	TMEM136	+/+	S_Shore	1.90637e-09	2.4156e-06	0.00141443		1.01152e-10	3.01036e-07	8.21552e-05
cg01002330	1	151828903		-/-		1.91114e-09	2.41751e-06	0.00141796		2.45087e-08	3.51671e-05	0.0198987
cg06108549	3	15382789	SH3BP5	+/+		1.93628e-09	2.44516e-06	0.00143661		5.63329e-05	0.0137361	1
cg21188533	3	53700263	CACNA1D	+/+		1.97259e-09	2.48256e-06	0.00146355		3.54505e-07	0.000307255	0.287693
cg21698310	17	48224718	PPP1R9B	-/-	N_Shore	1.97231e-09	2.48256e-06	0.00146335		4.98838e-07	0.000404482	0.404791
cg17953136	2	20232577	LAPTM4A	+/+		2.08106e-09	2.60144e-06	0.00154402		1.903e-05	0.00639425	1
cg18579379	20	54966388	AURKA	-/-	N_Shore	2.10978e-09	2.63291e-06	0.00156533		7.78867e-07	0.000575885	0.631951
cg15562617	16	80603721	LINC01227	-/-		2.14778e-09	2.67583e-06	0.00159352		2.68996e-10	7.38347e-07	0.000218471
cg19211853	13	79968216	RBM26	-/-		2.18506e-09	2.71317e-06	0.00162117		1.1638e-05	0.00447915	1
cg15144237	2	16581393		-/-		2.26389e-09	2.80637e-06	0.00167966		1.6263e-05	0.00572313	1
cg11575089	1	155107462	SLC50A1	-/-	N_Shore	2.29668e-09	2.84227e-06	0.00170399		2.31939e-06	0.00136158	1
cg05780139	17	37008512	RPL23	-/-	N_Shore	2.31523e-09	2.8557e-06	0.00171774		1.84362e-05	0.00624898	1
cg15160624	3	21793157	ZNF385D	-/-		2.31426e-09	2.8557e-06	0.00171702		7.66861e-05	0.0170802	1
cg03745755	15	31780528	OTUD7A	-/-	S_Shelf	2.32532e-09	2.85865e-06	0.00172522		2.24657e-07	0.000209847	0.182332
cg11815205	14	93043858	RIN3	+/+		2.34828e-09	2.88211e-06	0.00174226		0.000284988	0.040575	1
cg14595618	10	71135446	HK1	+/+		2.40449e-09	2.94136e-06	0.00178395		5.29941e-06	0.0025238	1
cg13668129	19	41768075	HNRNPUL1	-/-	N_Shore	2.49194e-09	3.03834e-06	0.00184883		4.72003e-08	5.97708e-05	0.0383186
cg00923729	15	70048761		-/-		2.50908e-09	3.04922e-06	0.00186154		2.13417e-05	0.00693966	1
cg00741986	4	2748332	TNIP2	-/-		2.51801e-09	3.05507e-06	0.00186816		6.32925e-14	3.52214e-10	5.1414e-08
cg26237233	11	80782064		-/-		2.57578e-09	3.11499e-06	0.00191102		2.45422e-08	3.51671e-05	0.0199259
cg20889322	11	65196622		-/-		2.59155e-09	3.12896e-06	0.00192272		2.28221e-06	0.00134366	1
cg00148618	1	159819894	C1orf204	-/-		2.60601e-09	3.14131e-06	0.00193345		1.22062e-05	0.00464069	1
cg26821089	2	2710333		+/+		2.72857e-09	3.2784e-06	0.00202437		0.000216067	0.0341532	1
cg00377681	6	37102603		-/-		2.77323e-09	3.32668e-06	0.0020575		1.76699e-07	0.000173595	0.143417
cg19940644	1	12112386		-/-		2.81416e-09	3.37033e-06	0.00208786		5.8091e-09	1.06061e-05	0.00471713
cg16545019	9	14277484	NFIB	+/+		2.94301e-09	3.51897e-06	0.00218345		0.000388849	0.0497367	1
cg04224247	X	9984515	WWC3	-/-	Island	2.99986e-09	3.57542e-06	0.00222562		1.97819e-09	4.27424e-06	0.00160648
cg14432944	9	14182160	NFIB	-/-		3.04729e-09	3.62614e-06	0.00226081		7.31707e-05	0.016554	1
cg02582922	21	40175270		-/-	N_Shore	3.09075e-09	3.6661e-06	0.00229305		2.65917e-08	3.73142e-05	0.0215895
cg18734657	7	139420591	HIPK2	-/-		3.09736e-09	3.66809e-06	0.00229795		4.38232e-07	0.000367062	0.355626
cg05194346	15	101305443		+/+		3.16267e-09	3.72759e-06	0.0023464		9.16174e-07	0.000657077	0.743326
cg12423733	6	29454623	MAS1L	+/+		3.16032e-09	3.72759e-06	0.00234466		1.35231e-06	0.000900583	1
cg22635676	2	241975971	SNED1	+/+	Island	3.18999e-09	3.7479e-06	0.00236666		6.47783e-06	0.00292067	1
cg24497361	11	3858493	RHOG	-/-	N_Shelf	3.18555e-09	3.7479e-06	0.00236336		3.49272e-06	0.00185715	1
cg22672242	5	43068049	LOC100132356	-/-	S_Shore	3.19749e-09	3.75078e-06	0.00237222		3.92857e-06	0.00204342	1
cg01898564	16	20881802	DCUN1D3	-/-		3.21151e-09	3.76128e-06	0.00238262		5.31293e-08	6.58017e-05	0.0431311
cg22173632	4	85878805	WDFY3	-/-		3.23028e-09	3.77731e-06	0.00239654		6.99888e-08	8.26671e-05	0.0568157
cg04700809	10	80954519	ZMIZ1	-/-		3.32324e-09	3.8738e-06	0.0024655		1.17383e-13	6.31591e-10	9.53526e-08
cg23531049	15	42075277	MAPKBP1	+/+		3.41548e-09	3.96588e-06	0.00253393		1.54246e-07	0.000155099	0.125196
cg25323554	17	27135257	C17orf63	-/-	N_Shelf	3.41825e-09	3.96588e-06	0.00253598		3.47307e-10	9.13191e-07	0.000282069
cg23039677	1	45875131	TESK2	-/-		3.44358e-09	3.98282e-06	0.00255476		3.49381e-07	0.00030392	0.283536
cg15851905	4	77928471	40787	-/-		3.5672e-09	4.10661e-06	0.00264647		3.94329e-11	1.31303e-07	3.20284e-05
cg20157888	10	98447831	PIK3AP1	+/+		3.68004e-09	4.22341e-06	0.00273017		8.24228e-05	0.0179245	1
cg21380990	22	43403980	PACSIN2	-/-		3.8574e-09	4.41332e-06	0.00286175		2.08983e-07	0.000198119	0.169613
cg24149237	11	117687628		-/-		3.86691e-09	4.41739e-06	0.00286879		2.3278e-05	0.00738776	1
cg07626482	19	47289503	SLC1A5	-/-	N_Shore	3.9131e-09	4.46329e-06	0.00290306		2.68403e-07	0.000244472	0.21783
cg26707709	2	241975756	SNED1	+/+	Island	3.92586e-09	4.47056e-06	0.00291252		2.58138e-05	0.00798665	1
cg27086356	3	170627562	EIF5A2	+/+	S_Shore	3.93151e-09	4.47056e-06	0.00291671		2.42376e-06	0.00141671	1
cg27332104	15	52386161		+/+		3.98572e-09	4.52526e-06	0.00295692		0.000113143	0.0221067	1
cg00637837	1	61163218	LOC101926964	-/-		4.05908e-09	4.59444e-06	0.00301134		3.16704e-08	4.26014e-05	0.0257121
cg20178893	1	164558298	PBX1	-/-		4.11881e-09	4.64089e-06	0.00305564		9.17844e-08	0.000102153	0.074505
cg24207603	5	142555986	ARHGAP26	-/-		4.20369e-09	4.72936e-06	0.00311861		6.3391e-08	7.64142e-05	0.0514605
cg15251748	7	28993464	TRIL	-/-	N_Shore	4.33644e-09	4.87132e-06	0.00321708		1.40768e-06	0.000931008	1
cg09197783	11	57176720	SLC43A3	-/-		4.45522e-09	4.9972e-06	0.0033052		6.72021e-08	8.01756e-05	0.0545539
cg00656366	2	129307609		-/-		4.50011e-09	5.03234e-06	0.00333849		1.73803e-06	0.0010938	1
cg25623459	11	1861344	TNNI2	-/-		4.5196e-09	5.04654e-06	0.00335295		4.41745e-06	0.00222396	1
cg24296397	3	49692537	BSN	+/+	S_Shelf	4.62497e-09	5.14871e-06	0.00343111		1.4663e-05	0.00530891	1
cg01094982	22	43401279	PACSIN2	-/-		4.70921e-09	5.22681e-06	0.00349359		3.83556e-05	0.0105565	1
cg13289509	10	105519104	SH3PXD2A	-/-		4.70829e-09	5.22681e-06	0.00349291		1.16132e-06	0.000799864	0.94217
cg01952185	5	134813213		+/+		4.75136e-09	5.25788e-06	0.00352485		1.53141e-05	0.00550417	1
cg09037630	6	31528239		-/-		4.97437e-09	5.47204e-06	0.00369028		2.64946e-06	0.00152194	1
cg15102575	3	124510809	ITGB5	-/-		5.05045e-09	5.54751e-06	0.00374671		4.09489e-06	0.00210302	1
cg25856368	12	125401010	UBC	-/-	S_Shore	5.16603e-09	5.65773e-06	0.00383245		5.36519e-06	0.00254915	1
cg14012925	7	101556907	CUX1	+/+	N_Shelf	5.20638e-09	5.69352e-06	0.00386237		6.33604e-05	0.0149646	1
cg03999941	5	957511		-/-	N_Shore	5.33952e-09	5.8253e-06	0.00396114		9.06471e-05	0.0190749	1
cg01406381	19	47288263	SLC1A5	-/-	N_Shelf	5.37498e-09	5.83493e-06	0.00398742		1.19146e-06	0.000814419	0.966612
cg10726445	13	76336809	LMO7	+/+		5.50082e-09	5.96283e-06	0.00408077		1.53186e-06	0.000991704	1
cg10255761	3	49210029	KLHDC8B	-/-	S_Shore	5.6924e-09	6.1615e-06	0.00422289		6.00194e-10	1.49583e-06	0.000487444
cg21053786	3	151737433		-/-		5.84005e-09	6.30294e-06	0.00433241		2.90557e-08	3.98764e-05	0.0235897
cg11315935	20	45986186	ZMYND8	-/-		5.93625e-09	6.39747e-06	0.00440377		3.0215e-06	0.0016734	1
cg05198378	5	82104885		-/-		5.97098e-09	6.42557e-06	0.00442953		4.94208e-11	1.59337e-07	4.01405e-05
cg02654940	6	34206400	HMGA1	-/-	S_Shore	6.24485e-09	6.6912e-06	0.00463268		0.000172972	0.029413	1
cg26718213	2	241976080	SNED1	+/+	Island	6.29065e-09	6.73056e-06	0.00466665		1.41097e-05	0.00514527	1
cg05590130	21	16571797		-/-		6.32958e-09	6.75276e-06	0.00469552		0.000345559	0.0460709	1
cg05339037	19	13951168		-/-	N_Shelf	6.35213e-09	6.75329e-06	0.00471223		8.54029e-11	2.60854e-07	6.93646e-05
cg08343624	17	79364211		-/-	N_Shelf	6.37571e-09	6.7631e-06	0.00472971		1.23658e-14	7.84909e-11	1.00453e-08
cg17588460	11	118090742	AMICA1	-/-		6.39611e-09	6.77506e-06	0.00474484		4.99541e-11	1.60419e-07	4.05735e-05
cg06223834	16	4103161	ADCY9	-/-		6.41427e-09	6.78462e-06	0.0047583		1.09534e-07	0.000117275	0.0889103
cg26349793	9	134585033	RAPGEF1	-/-		6.50242e-09	6.86807e-06	0.00482369		0.000160717	0.0281115	1
cg07286733	17	27048536	SNORD4A	-/-	S_Shore	6.5289e-09	6.88624e-06	0.00484332		8.2371e-06	0.00347296	1
cg19881433	7	24922755	OSBPL3	-/-		6.60537e-09	6.95702e-06	0.00490005		1.44369e-06	0.000948989	1
cg07278718	11	113932635	ZBTB16	+/+	S_Shore	6.69734e-09	7.0439e-06	0.00496827		3.47563e-09	6.82088e-06	0.00282241
cg04039799	11	19745484	NAV2	-/-		6.85903e-09	7.19358e-06	0.0050882		3.76838e-05	0.0104139	1
cg21473814	19	18873268	CRTC1	+/+	Island	6.94219e-09	7.27051e-06	0.00514988		3.15386e-08	4.25651e-05	0.0256052
cg03702686	6	33244172	B3GALT4	-/-	N_Shore	6.99492e-09	7.31543e-06	0.00518899		0.000133429	0.024842	1
cg08097614	19	46388787	IRF2BP1	-/-	Island	7.03941e-09	7.3516e-06	0.00522199		3.80443e-07	0.000324964	0.308736
cg24889777	16	67552713	LOC100505942	+/+		7.16183e-09	7.46335e-06	0.0053128		1.33901e-05	0.00497214	1
cg12901835	7	2847923	GNA12	-/-		7.20203e-09	7.48982e-06	0.0053426		6.13642e-07	0.000478469	0.497926
cg24253902	22	31609244	LIMK2	-/-	S_Shore	7.2362e-09	7.51484e-06	0.00536795		4.9589e-05	0.0125787	1
cg06594879	8	67334122	RRS1-AS1	-/-		7.40729e-09	7.67071e-06	0.00549485		6.03939e-06	0.00277038	1
cg25054107	20	43201588	PKIG	-/-		7.41728e-09	7.67071e-06	0.00550225		3.54326e-16	2.82234e-12	2.87843e-10
cg10207189	13	51185590		+/+		7.46033e-09	7.7045e-06	0.00553418		0.000219018	0.0344722	1
cg12549632	16	27741322	KIAA0556	+/+		7.47789e-09	7.7119e-06	0.00554719		0.000324925	0.0443683	1
cg09531260	20	43181661	PKIG	-/-		7.52729e-09	7.75209e-06	0.00558384		4.94235e-06	0.00240435	1
cg16204675	4	2939149	NOP14-AS1	-/-	S_Shelf	7.60022e-09	7.81636e-06	0.00563793		5.21651e-06	0.0024975	1
cg20990601	4	96023811	BMPR1B	-/-		7.70057e-09	7.87592e-06	0.00571234		3.61021e-05	0.0101005	1
cg13025388	11	118098752	MPZL3	-/-		7.71979e-09	7.88472e-06	0.00572659		0.000143398	0.026119	1
cg22877506	6	41753962	PRICKLE4	-/-	Island	7.83468e-09	7.99107e-06	0.00581181		1.99001e-05	0.00659118	1
cg17178170	1	184129500		-/-		7.89839e-09	8.03399e-06	0.00585905		0.000144585	0.0262563	1
cg16611234	11	58870075		-/-	Island	7.91196e-09	8.03678e-06	0.00586911		1.91564e-09	4.18387e-06	0.00155569
cg11621113	19	12776725	MORG1	-/-	N_Shore	7.92851e-09	8.04259e-06	0.00588138		1.92478e-09	4.19255e-06	0.00156311
cg02101876	13	40765110		+/+		8.09142e-09	8.19664e-06	0.00600221		3.17403e-07	0.000281221	0.257589
cg02732508	16	89628853	RPL13	-/-	S_Shore	8.14255e-09	8.21481e-06	0.00604012		3.4455e-06	0.00184168	1
cg06053307	6	111873688	TRAF3IP2-AS1	-/-		8.1983e-09	8.25984e-06	0.00608147		5.05161e-08	6.30457e-05	0.0410099
cg15755028	11	64074198	ESRRA	-/-	S_Shore	8.29372e-09	8.33336e-06	0.00615223		4.64854e-06	0.00230208	1
cg19566482	11	33404678		-/-		8.29322e-09	8.33336e-06	0.00615187		3.31699e-06	0.00179523	1
cg15693572	3	22412385		+/+	N_Shore	8.35066e-09	8.36792e-06	0.00619445		3.26668e-05	0.00941829	1
cg25730428	6	29454755	MAS1L	+/+		8.46636e-09	8.46103e-06	0.00628026		3.72581e-08	4.87457e-05	0.030248
cg18006990	6	43594962	GTPBP2	-/-	N_Shore	8.51673e-09	8.49992e-06	0.00631761		1.00046e-06	0.000709289	0.8117
cg19104050	12	108701064	CMKLR1	-/-		8.66384e-09	8.63514e-06	0.00642673		2.039e-08	3.02856e-05	0.0165551
cg23302214	9	139565026	EGFL7	-/-	Island	8.74924e-09	8.70857e-06	0.00649007		7.84428e-08	9.05992e-05	0.0636773
cg00255726	8	21769114	DOK2	+/+	N_Shore	8.7703e-09	8.71785e-06	0.00650569		3.05275e-06	0.00168611	1
cg05603985	1	2161049	SKI	-/-	Island	8.82727e-09	8.76274e-06	0.00654793		7.14531e-09	1.26045e-05	0.00580206
cg12753482	17	45576168		-/-		8.98186e-09	8.89243e-06	0.00666259		1.53441e-07	0.000154672	0.124542
cg20351734	X	73571783		+/+		9.24055e-09	9.1242e-06	0.00685446		3.4742e-06	0.00184868	1
cg17113158	20	35724900	RBL1	-/-	S_Shore	9.59434e-09	9.41669e-06	0.00711686		0.000103229	0.0207801	1
cg15480998	10	79373438	KCNMA1	-/-		9.87843e-09	9.64909e-06	0.00732755		7.65132e-13	3.58473e-09	6.21515e-07
cg08074885	15	39746976		-/-		1.02697e-08	9.95507e-06	0.00761773		0.000281663	0.0403438	1
cg11152412	15	74927688	EDC3	-/-		1.02676e-08	9.95507e-06	0.00761619		1.35666e-05	0.00500567	1
cg10042876	11	117856639	IL10RA	-/-	Island	1.03685e-08	1.00246e-05	0.00769097		1.19396e-05	0.00456713	1
cg16062877	17	25798415	KSR1	-/-		1.05696e-08	1.02058e-05	0.00784012		2.09401e-08	3.0933e-05	0.0170017
cg06062640	20	52272952		-/-	N_Shelf	1.07594e-08	1.03715e-05	0.00798091		0.00025172	0.0376639	1
cg06338710	1	92946187	GFI1	-/-	Island	1.08435e-08	1.04296e-05	0.0080433		1.98858e-09	4.27424e-06	0.00161491
cg22407789	5	18746288		+/+		1.11996e-08	1.07304e-05	0.00830739		1.01143e-05	0.00405603	1
cg27460040	8	38648995	TACC1	-/-	S_Shelf	1.11909e-08	1.07304e-05	0.00830093		9.52181e-06	0.00386115	1
cg21268503	5	143191676	HMHB1	+/+		1.13953e-08	1.08898e-05	0.0084525		1.72843e-08	2.64462e-05	0.0140338
cg04942605	22	37699966	CYTH4	-/-		1.14513e-08	1.09292e-05	0.00849404		2.05367e-06	0.00124055	1
cg15167811	9	115094058	MIR3134	-/-	N_Shore	1.14823e-08	1.09448e-05	0.00851705		1.80688e-05	0.00616561	1
cg05845217	5	4223202		-/-		1.15073e-08	1.09546e-05	0.00853559		1.60451e-07	0.000160149	0.130231
cg19404888	7	36817004		+/+		1.16292e-08	1.10564e-05	0.00862595		1.49882e-06	0.000972637	1
cg13515834	17	32498637	LOC101927239	+/+		1.17552e-08	1.11334e-05	0.00871942		5.68376e-06	0.00266007	1
cg14689167	10	4309215		-/-		1.17845e-08	1.1147e-05	0.00874113		4.77126e-05	0.0122713	1
cg24212517	17	42428168	GRN	-/-	N_Shelf	1.19729e-08	1.12678e-05	0.00888085		1.70427e-06	0.00107672	1
cg22049881	4	82428030		-/-		1.20142e-08	1.12924e-05	0.00891148		0.000316329	0.043561	1
cg24616450	1	19940140	MINOS1	+/+		1.20909e-08	1.135e-05	0.00896829		0.000159513	0.0279852	1
cg20244340	20	19193989	SLC24A3	-/-	S_Shore	1.22375e-08	1.14731e-05	0.00907705		2.85452e-11	9.99661e-08	2.31855e-05
cg15653143	11	60822690		-/-		1.22813e-08	1.14852e-05	0.00910954		5.37121e-09	9.89557e-06	0.00436158
cg03910896	16	27254143	NSMCE1	-/-		1.23557e-08	1.15403e-05	0.00916473		3.00343e-07	0.000268448	0.243747
cg26202327	2	233193151	DIS3L2	-/-		1.26598e-08	1.17946e-05	0.00939023		1.8553e-06	0.00114629	1
cg24391385	2	65526509		-/-		1.27363e-08	1.18447e-05	0.00944693		5.97275e-06	0.00275402	1
cg15614653	2	129104464		-/-	S_Shore	1.29657e-08	1.20343e-05	0.00961707		8.90452e-05	0.0188746	1
cg20124610	13	111357885	CARS2	-/-	N_Shore	1.3152e-08	1.21616e-05	0.00975525		4.35891e-07	0.000365478	0.353726
cg04890026	18	74842101	MBP	-/-	N_Shore	1.33932e-08	1.2331e-05	0.0099341		2.81206e-09	5.76948e-06	0.0022836
cg10874644	5	83898708		+/+		1.34051e-08	1.2331e-05	0.00994289		3.42871e-05	0.00971912	1
cg16346032	1	180100912		-/-		1.34182e-08	1.2331e-05	0.00995263		6.35594e-06	0.00287688	1
cg00517855	8	146016408	RPL8	-/-	N_Shore	1.34478e-08	1.2343e-05	0.00997459		3.49577e-06	0.00185756	1
cg17805294	18	43408770	SIGLEC15	-/-		1.35274e-08	1.23854e-05	0.0100336		1.05115e-11	4.14575e-08	8.53808e-06
cg08924321	11	35663067		-/-		1.36811e-08	1.25107e-05	0.0101476		2.17087e-07	0.00020414	0.176189
cg10691866	7	65817282	TPST1	-/-		1.36997e-08	1.25122e-05	0.0101613		1.17719e-10	3.49062e-07	9.5611e-05
cg12407708	7	45024931	SNHG15	-/-	N_Shore	1.40834e-08	1.27997e-05	0.0104459		8.69752e-05	0.0185666	1
cg04716530	16	30485684	ITGAL	-/-	Island	1.41201e-08	1.28146e-05	0.0104731		3.39395e-09	6.67671e-06	0.00275608
cg20400733	7	112023776		+/+		1.42361e-08	1.28755e-05	0.0105591		0.000242824	0.0368256	1
cg11619216	17	73642080	LOC100130933	-/-		1.47285e-08	1.32562e-05	0.0109242		2.29407e-07	0.000213746	0.186187
cg16116321	2	225244609	FAM124B	-/-		1.47138e-08	1.32562e-05	0.0109133		2.04389e-08	3.03029e-05	0.0165948
cg11640529	20	43180850	PKIG	-/-		1.49126e-08	1.33894e-05	0.0110607		4.86815e-09	9.13447e-06	0.00395312
cg27626216	20	17826974		-/-		1.49644e-08	1.34198e-05	0.0110992		1.58971e-05	0.0056352	1
cg08151621	19	28995456	LOC100420587	-/-		1.56443e-08	1.39788e-05	0.0116034		1.03114e-06	0.000727233	0.836585
cg03686998	14	106330224		-/-	N_Shelf	1.57458e-08	1.40526e-05	0.0116787		1.019e-09	2.39972e-06	0.000827553
cg00621302	5	150159900	SMIM3	-/-	S_Shore	1.61322e-08	1.43801e-05	0.0119652		4.69642e-05	0.0121326	1
cg13399816	1	68299468	GNG12	-/-	S_Shore	1.67418e-08	1.47992e-05	0.0124173		1.57788e-06	0.00101825	1
cg21774980	20	34090548	CEP250	-/-		1.67241e-08	1.47992e-05	0.0124042		1.38483e-13	7.30607e-10	1.12492e-07
cg10520740	12	1952798	CACNA2D4	-/-		1.70277e-08	1.49984e-05	0.0126293		8.94845e-06	0.00369053	1
cg00446839	20	52367627		-/-		1.70623e-08	1.5011e-05	0.0126549		3.86472e-10	1.00963e-06	0.000313876
cg12637027	5	56690874		-/-		1.71453e-08	1.50662e-05	0.0127165		1.65555e-05	0.00579028	1
cg13518852	1	212892006		+/+		1.75005e-08	1.53601e-05	0.0129799		4.74858e-07	0.000389106	0.385337
cg12946660	19	41771873	HNRNPUL1	-/-	S_Shore	1.75679e-08	1.54011e-05	0.0130298		7.40038e-07	0.00055188	0.600452
cg19719391	4	26789915		+/+		1.78122e-08	1.55601e-05	0.013211		5.15785e-07	0.00041656	0.418541
cg25809905	17	42467728	ITGA2B	+/+		1.81535e-08	1.58211e-05	0.0134641		3.05962e-05	0.0089839	1
cg14551458	5	123149103		-/-		1.82823e-08	1.59146e-05	0.0135596		1.49644e-09	3.331e-06	0.00121527
cg07883886	7	130610344		-/-		1.84785e-08	1.60103e-05	0.013705		1.62926e-09	3.57763e-06	0.00132312
cg26703507	2	113404661	SLC20A1	-/-	S_Shore	1.84679e-08	1.60103e-05	0.0136972		4.07365e-06	0.00209343	1
cg04813190	17	4600026	PELP1	-/-		1.85881e-08	1.60844e-05	0.0137863		5.16809e-05	0.0129997	1
cg05875421	14	91709951	GPR68	-/-		1.86335e-08	1.60844e-05	0.01382		4.98757e-06	0.0024207	1
cg09098393	8	55423202		-/-		1.90469e-08	1.63692e-05	0.0141265		1.06276e-07	0.000114669	0.0862661
cg13910681	9	130740599	FAM102A	-/-	N_Shore	1.90406e-08	1.63692e-05	0.0141219		0.000263476	0.0387029	1
cg06034194	9	12814626	LURAP1L-AS1	-/-		1.92687e-08	1.65406e-05	0.014291		1.44142e-06	0.000948265	1
cg07267541	9	12784592	LURAP1L	-/-		1.95173e-08	1.66961e-05	0.0144753		3.40626e-06	0.00182914	1
cg13984040	12	125258948		-/-		1.95851e-08	1.67349e-05	0.0145256		0.000105031	0.0210407	1
cg13594903	9	35102784	STOML2	-/-	Island	1.96287e-08	1.67528e-05	0.0145579		6.60655e-05	0.0154286	1
cg16702313	14	74251926	C14orf43	-/-	N_Shore	1.98048e-08	1.68837e-05	0.0146885		3.42503e-10	9.06427e-07	0.000278168
cg03190891	10	97201172	SORBS1	+/+		2.00029e-08	1.7033e-05	0.0148354		2.02402e-06	0.00122538	1
cg07045119	20	19194540	SLC24A3	-/-	S_Shore	2.06105e-08	1.75303e-05	0.015286		1.42948e-09	3.20832e-06	0.00116089
cg07097487	22	47202960	TBC1D22A	+/+		2.08568e-08	1.77195e-05	0.0154687		5.43211e-07	0.000433965	0.44079
cg23435661	14	68699723	RAD51B	-/-		2.0933e-08	1.77437e-05	0.0155251		1.92712e-07	0.000185953	0.15641
cg27635797	1	190445000	BRINP3	-/-		2.09323e-08	1.77437e-05	0.0155246		7.86152e-08	9.05992e-05	0.0638171
cg02775989	17	47465656		+/+		2.10391e-08	1.78133e-05	0.0156038		4.92842e-06	0.00240435	1
cg00252813	12	6642229	GAPDH	-/-	N_Shore	2.11657e-08	1.78797e-05	0.0156976		1.02464e-05	0.00409689	1
cg14099685	11	47546068	CUGBP1	-/-		2.13736e-08	1.80143e-05	0.0158518		1.07316e-07	0.000115485	0.08711
cg18894092	2	220325867	SPEG	-/-		2.14616e-08	1.8068e-05	0.015917		3.4699e-07	0.000302813	0.281596
cg07898952	11	33898816	LMO2	-/-		2.18728e-08	1.83933e-05	0.016222		6.25377e-08	7.561e-05	0.050768
cg09137809	8	38615556	TACC1	-/-	S_Shore	2.19301e-08	1.83998e-05	0.0162644		3.39228e-07	0.000296676	0.275297
cg02775417	19	643457	FGF22	-/-	Island	2.2066e-08	1.84929e-05	0.0163652		1.34167e-05	0.00497746	1
cg03440846	20	33462360	ACSS2	-/-	N_Shore	2.2435e-08	1.8781e-05	0.0166388		1.15261e-06	0.000794959	0.935105
cg25331593	9	140197800	NRARP	-/-	S_Shore	2.257e-08	1.88727e-05	0.0167389		4.83847e-07	0.000395483	0.39263
cg23233742	5	139077894		-/-	S_Shore	2.30882e-08	1.92843e-05	0.0171232		3.08701e-12	1.32704e-08	2.50752e-06
cg21140898	1	51442318		-/-	N_Shore	2.32693e-08	1.93919e-05	0.0172575		2.74648e-10	7.51324e-07	0.000223062
cg25491122	13	67801551	PCDH9	+/+	N_Shelf	2.39607e-08	1.98789e-05	0.0177702		7.30264e-05	0.0165361	1
cg23909930	14	96129371	TCL6	+/+		2.43886e-08	2.01876e-05	0.0180875		7.63417e-05	0.0170446	1
cg00508023	14	74296957		-/-		2.46679e-08	2.03745e-05	0.0182945		0.000332182	0.0449288	1
cg14989661	3	38216354	OXSR1	-/-		2.47459e-08	2.04162e-05	0.0183524		4.0142e-05	0.0109128	1
cg24507742	19	47288244	SLC1A5	-/-	N_Shelf	2.5098e-08	2.06838e-05	0.0186135		7.44548e-05	0.0167801	1
cg25058654	16	84118790	MBTPS1	-/-		2.51523e-08	2.07055e-05	0.0186537		7.04148e-06	0.003116	1
cg25530474	20	45994059		+/+		2.52356e-08	2.07511e-05	0.0187155		4.72299e-08	5.97708e-05	0.0383426
cg01895164	1	26332153		-/-		2.53199e-08	2.07974e-05	0.0187779		9.6689e-06	0.0039083	1
cg03147185	2	97008030	NCAPH	-/-		2.57875e-08	2.11347e-05	0.0191247		1.09265e-06	0.000761356	0.886468
cg02268851	11	47545207	CELF1	-/-		2.59708e-08	2.12177e-05	0.0192606		9.08023e-15	5.90192e-11	7.37628e-09
cg02714303	13	76334728	LMO7	+/+		2.61625e-08	2.1301e-05	0.0194027		0.000130971	0.0244839	1
cg20556803	7	2114593	MAD1L1	+/+	N_Shore	2.64663e-08	2.15248e-05	0.019628		0.000324565	0.0443341	1
cg16037711	1	59280841		-/-	N_Shore	2.66142e-08	2.15741e-05	0.0197375		2.48804e-05	0.00777781	1
cg09764276	1	9142159		-/-		2.68899e-08	2.17738e-05	0.0199419		4.9723e-08	6.23432e-05	0.0403662
cg02708705	17	74264300	FAM100B	-/-	S_Shelf	2.70728e-08	2.18751e-05	0.0200776		7.9056e-05	0.0173849	1
cg24644830	3	66533732	LRIG1	-/-		2.70739e-08	2.18751e-05	0.0200784		1.15628e-05	0.00446101	1
cg25614265	2	223924453		-/-		2.72288e-08	2.19764e-05	0.0201933		4.30915e-10	1.10793e-06	0.000349969
cg20146909	1	90289611	LRRC8D	-/-	S_Shelf	2.74012e-08	2.20915e-05	0.020321		2.34231e-07	0.000217244	0.190101
cg02767093	13	99130655	STK24	-/-	S_Shelf	2.76017e-08	2.2229e-05	0.0204698		0.000189487	0.0311769	1
cg05677062	12	123874707	SETD8	-/-	S_Shore	2.79202e-08	2.24611e-05	0.0207059		1.39086e-10	4.02145e-07	0.000112964
cg08282118	17	38480483	RARA	-/-		2.80609e-08	2.25255e-05	0.0208102		8.93597e-05	0.0189109	1
cg25832100	19	16677411	SLC35E1	+/+		2.84857e-08	2.27926e-05	0.0211251		7.52801e-05	0.0169132	1
cg19965693	2	163175743	IFIH1	-/-		2.86866e-08	2.29287e-05	0.0212741		1.45307e-08	2.2791e-05	0.0117982
cg09896909	5	124885172	LOC101927460	-/-		2.87835e-08	2.29711e-05	0.0213459		0.000386694	0.0495468	1
cg23206332	21	35654805		-/-		2.8824e-08	2.29711e-05	0.021376		4.94797e-06	0.00240435	1
cg05886626	15	39873553	THBS1	-/-	Island	2.88659e-08	2.29731e-05	0.021407		0.000165961	0.0286403	1
cg08640904	19	47288915	SLC1A5	-/-	N_Shore	2.89125e-08	2.29855e-05	0.0214415		0.000116051	0.0225407	1
cg04517079	6	41546161	FOXP4	-/-		2.90137e-08	2.30413e-05	0.0215165		6.2183e-11	1.9357e-07	5.05056e-05
cg04313338	16	55735794	SLC6A2	-/-		2.91409e-08	2.31175e-05	0.0216108		2.64774e-06	0.00152194	1
cg14761417	7	130636860	FLJ43663	-/-		2.92203e-08	2.31558e-05	0.0216697		1.27804e-05	0.00480947	1
cg20411555	7	130600075		-/-		2.99676e-08	2.36974e-05	0.0222238		6.61355e-09	1.18095e-05	0.0053703
cg16674267	19	2537741	GNG7	-/-	N_Shelf	3.05706e-08	2.40973e-05	0.0226709		6.31367e-05	0.0149422	1
cg07202214	11	76381081	LRRC32	-/-	N_Shore	3.07081e-08	2.418e-05	0.0227728		6.94438e-10	1.70456e-06	0.00056398
cg02759869	3	52738906	GLT8D1	-/-	N_Shore	3.19119e-08	2.50482e-05	0.0236654		1.50461e-08	2.34347e-05	0.0122166
cg17763760	10	11615505	USP6NL	-/-		3.22594e-08	2.52942e-05	0.0239231		9.3971e-07	0.000670901	0.762416
cg20732076	6	42335231	TRERF1	-/-		3.24447e-08	2.54127e-05	0.0240605		4.1377e-06	0.00211831	1
cg16254756	1	154943676	SHC1	-/-	N_Shelf	3.26405e-08	2.55391e-05	0.0242057		1.89764e-07	0.000183982	0.154018
cg18137450	1	224620806	WDR26	-/-	N_Shore	3.34617e-08	2.61266e-05	0.0248146		5.00657e-05	0.0126759	1
cg24447728	2	166451723	CSRNP3	+/+		3.35837e-08	2.61943e-05	0.024905		5.20188e-05	0.0130283	1
cg18506744	19	1102627	GPX4	-/-	N_Shore	3.38155e-08	2.63474e-05	0.0250769		1.76305e-05	0.00605933	1
cg15367056	7	92271711	CDK6	-/-		3.39986e-08	2.64623e-05	0.0252126		0.000104566	0.020977	1
cg04416734	16	30075192	ALDOA	-/-	N_Shore	3.44713e-08	2.67741e-05	0.0255631		7.65097e-06	0.003284	1
cg06946797	16	11422409		-/-		3.48802e-08	2.70351e-05	0.0258663		1.55691e-07	0.000156359	0.126368
cg26306522	16	30467696		-/-		3.50017e-08	2.7101e-05	0.0259563		0.000223029	0.0348882	1
cg15172739	11	62621258	SNORD30	-/-	N_Shelf	3.54934e-08	2.74187e-05	0.0263209		0.000268421	0.0391322	1
cg15229926	11	65648571	CTSW	-/-		3.55228e-08	2.74187e-05	0.0263426		5.06708e-06	0.0024456	1
cg07700511	16	80603469	LINC01227	-/-		3.73285e-08	2.86932e-05	0.0276816		4.81774e-05	0.0123362	1
cg20328799	2	120985492		+/+		3.74854e-08	2.8784e-05	0.0277979		2.52384e-07	0.0002317	0.204831
cg15180656	19	35530462	SCN1B	-/-	N_Shore	3.76489e-08	2.88796e-05	0.0279191		6.16333e-07	0.000479043	0.500109
cg09943198	9	222492	DOCK8	-/-		3.81118e-08	2.92046e-05	0.0282623		4.87253e-07	0.000397788	0.395394
cg05889768	10	13143286	OPTN	-/-	S_Shore	3.82012e-08	2.92429e-05	0.0283286		7.39122e-06	0.00321819	1
cg19030554	16	1822289	NME3	-/-	Island	3.87773e-08	2.96534e-05	0.0287558		2.96376e-05	0.00880747	1
cg23382033	12	111872287	SH2B3	-/-		3.8842e-08	2.96722e-05	0.0288037		6.6731e-05	0.0155127	1
cg05954228	17	72509125		-/-		3.97453e-08	3.02689e-05	0.0294735		6.38222e-11	1.97914e-07	5.18369e-05
cg19175202	11	20004342	NAV2	-/-		4.02928e-08	3.05917e-05	0.0298793		2.26281e-05	0.00724089	1
cg05019914	2	112060570		+/+		4.07557e-08	3.088e-05	0.0302225		4.77428e-06	0.00235088	1
cg06647533	6	29478254		+/+		4.10461e-08	3.10367e-05	0.0304378		6.38768e-05	0.015056	1
cg10358466	3	168958728	MECOM	-/-		4.27752e-08	3.21477e-05	0.0317197		9.11832e-10	2.17893e-06	0.000740526
cg15121304	22	22380100		+/+		4.32155e-08	3.24458e-05	0.0320462		2.45392e-08	3.51671e-05	0.0199235
cg06433467	5	67730071		-/-		4.34876e-08	3.26171e-05	0.0322479		1.81972e-05	0.00618693	1
cg02548323	7	101556938	CUX1	+/+	N_Shelf	4.35318e-08	3.26173e-05	0.0322806		0.000162013	0.0282712	1
cg00977926	5	53411883	ARL15	+/+		4.37164e-08	3.27226e-05	0.0324175		1.08433e-05	0.00425801	1
cg14120703	9	139416102	NOTCH1	-/-	N_Shore	4.41424e-08	3.2975e-05	0.0327333		2.63618e-08	3.71198e-05	0.021403
cg09537006	14	74237539	ELMSAN1	-/-		4.45352e-08	3.32016e-05	0.0330245		3.109e-11	1.08411e-07	2.52525e-05
cg13177778	11	92900159	SLC36A4	-/-		4.49436e-08	3.34725e-05	0.0333273		4.33006e-06	0.00219466	1
cg08832418	20	2634766	SNORA51	-/-	S_Shore	4.50695e-08	3.35326e-05	0.0334206		2.46954e-08	3.52622e-05	0.0200502
cg17547179	7	45068955	CCM2	-/-		4.51882e-08	3.35537e-05	0.0335086		8.78798e-08	9.87647e-05	0.0713363
cg02786339	10	79373331	KCNMA1	-/-		4.57912e-08	3.39335e-05	0.0339556		2.15477e-11	7.81554e-08	1.7502e-05
cg14093936	15	74726614	SEMA7A	-/-	S_Shore	4.57587e-08	3.39335e-05	0.0339316		1.11666e-06	0.000776095	0.90595
cg00841845	3	190971168		+/+		4.59273e-08	3.40005e-05	0.0340564		1.26839e-05	0.00477982	1
cg25206071	1	207007273	IL19	+/+		4.60392e-08	3.40494e-05	0.0341394		7.7068e-05	0.0171314	1
cg19501858	2	107493169	ST6GAL2	+/+		4.61322e-08	3.40842e-05	0.0342083		3.7608e-07	0.000322313	0.305197
cg20698113	22	50357214	PIM3	-/-	Island	4.64484e-08	3.42796e-05	0.0344428		8.63692e-06	0.00360043	1
cg24124366	5	177815693	COL23A1	-/-		4.6489e-08	3.42796e-05	0.0344728		1.81327e-05	0.00617704	1
cg19758958	11	62319222		-/-		4.66261e-08	3.43466e-05	0.0345744		4.67325e-07	0.000384688	0.379226
cg01095594	2	47526943	LOC101927043	-/-		4.71432e-08	3.46587e-05	0.0349577		4.60743e-07	0.000381201	0.373887
cg23681440	13	27498239		-/-		4.72134e-08	3.4676e-05	0.0350098		6.32533e-05	0.014948	1
cg27182159	6	33241226	RPS18	-/-	S_Shore	4.73644e-08	3.47183e-05	0.0351217		4.00972e-06	0.00207159	1
cg09665968	10	112155715		-/-		4.75963e-08	3.48538e-05	0.0352935		7.16068e-06	0.00314648	1
cg05266989	14	74296969		-/-		4.77812e-08	3.49203e-05	0.0354305		0.000331162	0.0448431	1
cg05723839	11	76596947	ACER3	-/-		4.82877e-08	3.52558e-05	0.0358061		5.50671e-06	0.0026027	1
cg06132685	6	57499715	PRIM2	-/-		5.1364e-08	3.73184e-05	0.038087		1.04661e-05	0.00415204	1
cg02857075	17	57910474	VMP1	-/-		5.252e-08	3.80837e-05	0.038944		5.28257e-05	0.0131573	1
cg22810489	19	45927585	ERCC1	-/-	S_Shore	5.34076e-08	3.86896e-05	0.0396021		2.99793e-07	0.000268252	0.243301
cg08362785	22	40814878	MKL1	+/+	Island	5.36333e-08	3.88152e-05	0.0397695		1.40468e-05	0.00513388	1
cg16969872	13	79968324	RBM26	-/-		5.39316e-08	3.89931e-05	0.0399906		3.6329e-06	0.00191664	1
cg05307394	2	62611092		-/-		5.44094e-08	3.92881e-05	0.0403448		0.000200704	0.0324768	1
cg16841325	7	129603394		+/+		5.48084e-08	3.94733e-05	0.0406405		3.99746e-05	0.0108768	1
cg01435315	10	72348420		-/-		5.50979e-08	3.96434e-05	0.0408552		9.00675e-11	2.73049e-07	7.3153e-05
cg06888756	2	106755487	UXS1	-/-		5.57597e-08	4.00807e-05	0.0413458		5.66681e-07	0.000448122	0.459829
cg23535194	8	29266207		-/-		5.68926e-08	4.07373e-05	0.0421857		4.44176e-10	1.13484e-06	0.000360738
cg01569067	9	75473407		-/-		5.69721e-08	4.07549e-05	0.0422445		2.14813e-06	0.0012833	1
cg24617344	16	30483713	ITGAL	-/-	N_Shore	5.72407e-08	4.08684e-05	0.0424436		4.67048e-06	0.00230816	1
cg10323921	12	127940906		+/+	Island	5.77315e-08	4.11396e-05	0.0428074		0.000238951	0.0364036	1
cg10895511	2	158277352	CYTIP	-/-		5.8576e-08	4.16216e-05	0.0434334		0.000109189	0.0216004	1
cg05367743	14	94812826		-/-		5.91386e-08	4.1901e-05	0.0438504		3.26204e-09	6.46243e-06	0.00264897
cg16142959	17	38480865	RARA	-/-		5.92959e-08	4.19325e-05	0.0439669		4.22174e-07	0.000355813	0.342597
cg05972906	1	54972528		-/-		6.03304e-08	4.25425e-05	0.0447338		1.59178e-05	0.00564009	1
cg26468084	16	3696412		-/-		6.06297e-08	4.26725e-05	0.0449556		1.99531e-07	0.000191374	0.161944
cg16708465	13	95933097	ABCC4	-/-		6.16573e-08	4.33547e-05	0.0457175		1.72989e-05	0.0059636	1
cg08038054	7	93550781	GNG11	+/+		6.18822e-08	4.34306e-05	0.0458841		8.38897e-06	0.00352601	1
cg04287561	3	145940220	PLSCR4	-/-		6.20657e-08	4.35182e-05	0.0460201		8.85243e-05	0.0188035	1
cg03757296	6	47121238		-/-		6.23316e-08	4.36634e-05	0.0462172		2.61198e-08	3.69071e-05	0.0212066
cg03433699	17	6916926	RNASEK	-/-	N_Shore	6.24391e-08	4.36975e-05	0.0462968		3.78678e-08	4.94637e-05	0.0307429
cg25549791	1	24126230	GALE	-/-	N_Shore	6.45676e-08	4.4891e-05	0.0478747		9.78986e-05	0.02001	1
cg14526576	7	139367822	HIPK2	-/-		6.54389e-08	4.54541e-05	0.0485206		1.8121e-05	0.00617704	1
cg15272034	11	102187359	BIRC3	-/-	N_Shore	6.6503e-08	4.6107e-05	0.0493095		1.67399e-06	0.00106009	1
cg25879836	11	6632799	TAF10	-/-	N_Shore	6.79069e-08	4.69926e-05	0.0503502		1.03072e-06	0.000727233	0.836244
cg00024269	13	50961671	DLEU1	+/+		6.82337e-08	4.71554e-05	0.0505925		0.000183057	0.0304771	1
cg08012149	6	45503747	RUNX2	+/+		6.83328e-08	4.71554e-05	0.0506658		0.000250481	0.0375338	1
cg21021065	11	122106630		-/-		6.82754e-08	4.71554e-05	0.0506234		7.32255e-07	0.000549339	0.594142
cg23683079	10	44353285		-/-		6.85139e-08	4.72365e-05	0.0508		2.56761e-07	0.000235187	0.208383
cg16859352	10	106090233	ITPRIP	-/-		6.9468e-08	4.78056e-05	0.0515073		1.62862e-10	4.65918e-07	0.000132275
cg07002287	19	17973210	RPL18A	-/-	S_Shelf	7.18755e-08	4.91435e-05	0.0532919		8.42716e-08	9.56835e-05	0.0684079
cg12734136	14	106331073		-/-	N_Shelf	7.24911e-08	4.94279e-05	0.0537481		1.07135e-08	1.7728e-05	0.00869918
cg18410341	3	72360163		-/-		7.36686e-08	5.00012e-05	0.0546207		1.06627e-07	0.000114895	0.0865507
cg20519328	15	86296274		+/+		7.48272e-08	5.06486e-05	0.0554796		5.38423e-05	0.013308	1
cg20289911	20	816362	FAM110A	-/-	S_Shore	7.63892e-08	5.15361e-05	0.0566375		1.7004e-05	0.00589637	1
cg04011474	2	28904455		-/-		7.81574e-08	5.25335e-05	0.0579482		0.000149807	0.0268595	1
cg14675361	13	76334583	LMO7	+/+		7.81779e-08	5.25335e-05	0.0579633		1.09227e-07	0.00011723	0.0886606
cg09967176	15	77280925		-/-		7.83514e-08	5.26026e-05	0.0580919		3.35674e-05	0.00957601	1
cg24681499	1	42706997	FOXJ3	+/+		7.85301e-08	5.26749e-05	0.0582242		3.67909e-06	0.00193472	1
cg05043345	18	74123158	ZNF516	-/-		7.9938e-08	5.35709e-05	0.059268		1.1474e-05	0.00443493	1
cg13641317	3	127255552		+/+		8.14493e-08	5.45344e-05	0.0603884		1.59803e-07	0.000159698	0.129705
cg02561820	3	195910638		-/-		8.16709e-08	5.46336e-05	0.0605527		0.000145284	0.0263127	1
cg11876715	11	32197287		-/-		8.29231e-08	5.52721e-05	0.0614808		0.000231461	0.0356974	1
cg16924930	22	38570825	PLA2G6	-/-		8.3536e-08	5.55808e-05	0.061935		0.000120936	0.0232177	1
cg07339236	20	50312490	ATP9A	-/-		8.38487e-08	5.56891e-05	0.0621667		3.17702e-05	0.00922526	1
cg18797453	12	52299870	ACVRL1	-/-	N_Shore	8.40737e-08	5.57886e-05	0.0623334		1.00726e-05	0.00404133	1
cg07138998	13	50141957	RCBTB1	-/-		8.41585e-08	5.5795e-05	0.0623962		0.000171528	0.0292898	1
cg24214164	1	25358170		-/-		8.52345e-08	5.63574e-05	0.0631937		2.83549e-05	0.00853416	1
cg04225775	5	143191771	HMHB1	+/+		8.57861e-08	5.66716e-05	0.0636026		4.3924e-08	5.60233e-05	0.0356589
cg25537245	17	56413890		-/-		8.61141e-08	5.67873e-05	0.0638457		0.000305795	0.0426156	1
cg26769493	12	49527075		-/-	S_Shore	8.64199e-08	5.69384e-05	0.0640722		6.16564e-07	0.000479043	0.500296
cg04299274	17	25798741	KSR1	-/-		8.67245e-08	5.70884e-05	0.064298		0.000336814	0.0453407	1
cg17792149	7	92427185	CDK6	-/-		8.7266e-08	5.73432e-05	0.0646993		2.7922e-06	0.00159086	1
cg18207133	14	24042417	JPH4	-/-	N_Shelf	8.72076e-08	5.73432e-05	0.064656		0.000348835	0.0463935	1
cg05349566	20	32380921	ZNF341-AS1	-/-	S_Shore	8.7623e-08	5.75269e-05	0.0649639		0.000113909	0.0222131	1
cg06394460	13	28130393	LNX2	-/-		8.79098e-08	5.76133e-05	0.0651763		2.35137e-08	3.41756e-05	0.019091
cg02786370	4	2747928	TNIP2	-/-		8.92461e-08	5.83346e-05	0.0661668		1.67367e-14	1.01478e-10	1.35958e-08
cg05409848	11	503669	RNH1	-/-	N_Shore	8.9527e-08	5.84667e-05	0.066375		0.000223164	0.0348882	1
cg03251327	2	223941373		-/-		9.02089e-08	5.8757e-05	0.0668803		2.10316e-06	0.00126574	1
cg08215583	6	25166934		-/-		9.06835e-08	5.89627e-05	0.0672319		2.01992e-07	0.000192394	0.16394
cg07246904	9	128025113	GAPVD1	-/-	S_Shore	9.11771e-08	5.918e-05	0.0675977		8.93224e-05	0.0189109	1
cg14963666	2	209354581	PTH2R	-/-		9.2677e-08	6.00486e-05	0.0687096		1.45044e-08	2.2791e-05	0.0117769
cg00452034	12	65108408	GNS	-/-		9.29734e-08	6.01881e-05	0.0689292		0.00026415	0.0387739	1
cg23812282	12	25340087	CASC1	+/+		9.32693e-08	6.02746e-05	0.0691484		6.23197e-06	0.0028334	1
cg01926616	11	115796067		-/-		9.40463e-08	6.07238e-05	0.0697243		4.39064e-09	8.29596e-06	0.00356538
cg12767903	3	114027886	TIGIT	-/-		9.43569e-08	6.08715e-05	0.0699545		8.93501e-06	0.00368873	1
cg16143121	13	30929119	LINC00426	+/+		9.494e-08	6.11945e-05	0.0703867		5.63364e-06	0.00264423	1
cg01882991	6	6677756		-/-		9.53452e-08	6.1243e-05	0.0706867		2.3808e-09	5.0373e-06	0.00193341
cg19713429	1	19810690	CAPZB	-/-	N_Shore	9.69118e-08	6.21954e-05	0.0718481		1.5308e-09	3.39817e-06	0.00124317
cg04812351	4	73177995	ADAMTS3	-/-		9.88484e-08	6.33288e-05	0.0732836		2.19349e-06	0.00130083	1
cg04770751	19	7701662	STXBP2	-/-	Island	1.02081e-07	6.51748e-05	0.0756797		9.97065e-08	0.000109323	0.0809347
cg01294327	19	2291373	LINGO3	-/-	Island	1.03162e-07	6.58083e-05	0.0764809		5.67623e-13	2.69694e-09	4.6108e-07
cg16306651	1	221957045		+/+		1.03797e-07	6.6157e-05	0.0769521		4.70027e-05	0.0121387	1
cg16071219	13	48986124	LPAR6	-/-		1.04108e-07	6.62983e-05	0.0771825		6.65034e-07	0.000509735	0.539615
cg25532340	14	78047326	SPTLC2	-/-		1.04313e-07	6.63151e-05	0.0773343		1.79968e-05	0.00615657	1
cg21748789	17	7482742	CD68	-/-	N_Shelf	1.04871e-07	6.66125e-05	0.0777475		1.41833e-05	0.00516515	1
cg06672250	8	21914593	EPB49	-/-	S_Shore	1.05352e-07	6.68609e-05	0.0781041		2.85093e-09	5.81983e-06	0.00231516
cg12593793	1	156074135		-/-		1.06188e-07	6.72766e-05	0.0787238		3.32103e-06	0.00179523	1
cg22870429	3	114027859	TIGIT	-/-		1.07171e-07	6.77837e-05	0.0794524		2.78193e-05	0.00842741	1
cg04945608	20	43118723	TTPAL	-/-		1.08431e-07	6.84637e-05	0.0803859		0.000168517	0.0289749	1
cg10581837	13	76334707	LMO7	+/+		1.09082e-07	6.88161e-05	0.0808683		2.01256e-05	0.00665234	1
cg02882540	5	76256334	CRHBP	-/-		1.09219e-07	6.88444e-05	0.0809702		1.37041e-08	2.1789e-05	0.0111272
cg26429069	9	132758559	FNBP1	-/-		1.09813e-07	6.91353e-05	0.0814101		7.08939e-05	0.016175	1
cg27204197	7	50731484	GRB10	-/-		1.11417e-07	6.99923e-05	0.0825993		0.000188716	0.0311069	1
cg22851561	14	74214183	C14orf43	-/-		1.11642e-07	7.00742e-05	0.0827658		4.04894e-11	1.33725e-07	3.28865e-05
cg21764009	19	16229783	RAB8A	-/-		1.12932e-07	7.0764e-05	0.0837216		0.000106316	0.0212337	1
cg04713358	3	14167416	CHCHD4	-/-	S_Shore	1.13888e-07	7.12428e-05	0.0844301		1.03671e-05	0.00412196	1
cg00295485	2	106755721	UXS1	-/-		1.14055e-07	7.12876e-05	0.0845543		6.22191e-10	1.54591e-06	0.000505308
cg11827514	8	143125722		-/-		1.15319e-07	7.18958e-05	0.0854906		3.34508e-08	4.44285e-05	0.0271573
cg09731767	11	503628	RNH1	-/-	N_Shore	1.18453e-07	7.35334e-05	0.0878133		0.000164259	0.0285151	1
cg25730803	22	43150790		-/-		1.1854e-07	7.35334e-05	0.0878777		1.09677e-06	0.000763577	0.889815
cg12935933	1	45243943	RPS8	-/-	S_Shelf	1.19178e-07	7.38061e-05	0.0883507		8.84943e-06	0.00366644	1
cg06457408	17	79827882	ARHGDIA	-/-	N_Shore	1.21842e-07	7.49513e-05	0.0903247		1.96687e-06	0.00119523	1
cg09881793	14	51752110		-/-		1.21923e-07	7.49513e-05	0.0903846		1.35935e-07	0.000139978	0.110336
cg20040836	7	150757855	SLC4A2	-/-	S_Shore	1.22375e-07	7.51091e-05	0.0907198		4.62348e-05	0.0120129	1
cg04233381	11	126243896	ST3GAL4	-/-		1.23574e-07	7.57079e-05	0.0916084		0.000229331	0.0355106	1
cg14093127	2	8714417		-/-		1.23871e-07	7.58273e-05	0.0918284		4.55039e-07	0.00037725	0.36926
cg13545705	16	67312573	PLEKHG4	-/-	N_Shore	1.2432e-07	7.60391e-05	0.0921607		4.57907e-05	0.0119357	1
cg07090714	6	6857062		-/-		1.25082e-07	7.63792e-05	0.0927251		1.02303e-07	0.000111418	0.0830415
cg20017995	9	136216076	SNORD24	-/-	S_Shore	1.25307e-07	7.64541e-05	0.0928923		1.70742e-05	0.00591567	1
cg23491443	12	54230081		+/+		1.26707e-07	7.71178e-05	0.0939292		7.25163e-05	0.0164757	1
cg22976567	1	156074182	LMNA	-/-		1.28695e-07	7.82637e-05	0.0954029		6.15291e-07	0.000479043	0.499264
cg13185177	3	194119885	GP5	+/+	S_Shore	1.29627e-07	7.86376e-05	0.0960939		8.69801e-06	0.00362218	1
cg24843790	21	44727494		-/-		1.29541e-07	7.86376e-05	0.09603		1.92605e-05	0.00645835	1
cg17203492	2	61935357		-/-		1.29742e-07	7.8643e-05	0.0961788		6.59201e-06	0.00295738	1
cg21326590	11	62388293	B3GAT3	-/-	N_Shore	1.30855e-07	7.91239e-05	0.0970036		3.36821e-05	0.00958326	1
cg16712581	4	89526335	HERC3	+/+		1.3398e-07	8.0816e-05	0.0993198		5.81648e-06	0.00270195	1
cg07830813	15	45630898		+/+		1.35332e-07	8.14993e-05	0.100322		3.30648e-05	0.00948591	1
cg25429619	1	174846521	RABGAP1L	+/+		1.35223e-07	8.14993e-05	0.100241		1.00438e-05	0.00403176	1
cg10465805	8	134911885	LOC101927822	-/-		1.36134e-07	8.18493e-05	0.100916		1.26733e-06	0.000855912	1
cg25586488	10	44757334		-/-		1.36133e-07	8.18493e-05	0.100915		4.17893e-06	0.00213404	1
cg10222359	9	131902202	PPP2R4	-/-		1.36279e-07	8.18701e-05	0.101023		0.000111362	0.0219339	1
cg12465805	10	11214795	CELF2	-/-		1.36587e-07	8.19888e-05	0.101251		2.04825e-10	5.75828e-07	0.000166355
cg17417856	19	50191637	PRMT1	-/-	N_Shore	1.36875e-07	8.20684e-05	0.101465		8.8453e-11	2.69159e-07	7.18418e-05
cg08833075	3	124564519	ITGB5	-/-		1.37927e-07	8.25264e-05	0.102244		1.20567e-05	0.00459711	1
cg11148876	14	91436403	RPS6KA5	-/-		1.38838e-07	8.2938e-05	0.102919		1.29205e-09	2.94873e-06	0.00104929
cg00541303	1	208962374		-/-		1.41949e-07	8.46601e-05	0.105225		1.5337e-08	2.37802e-05	0.0124528
cg12817174	7	26588905		-/-		1.42231e-07	8.47604e-05	0.105434		0.000149409	0.0268206	1
cg01554474	1	155107599	RAG1AP1	-/-	N_Shore	1.44128e-07	8.56302e-05	0.10684		2.67439e-08	3.74149e-05	0.0217131
cg21618548	19	16677461	SLC35E1	+/+		1.44257e-07	8.56302e-05	0.106935		0.000343943	0.0459416	1
cg25607249	19	47288039	SLC1A5	-/-	N_Shelf	1.44268e-07	8.56302e-05	0.106943		0.000140335	0.0257363	1
cg20450889	14	97043565		+/+		1.4503e-07	8.60136e-05	0.107508		0.000261903	0.0386115	1
cg10513595	5	89311473		-/-		1.46103e-07	8.65121e-05	0.108303		1.07246e-09	2.49498e-06	0.000870967
cg23327334	5	176855304	GRK6	-/-	S_Shore	1.4715e-07	8.69242e-05	0.109079		1.15233e-06	0.000794959	0.934881
cg05097447	16	17399733	XYLT1	-/-		1.48394e-07	8.74504e-05	0.110001		5.51736e-05	0.0135701	1
cg17184458	17	41733935	MEOX1	-/-		1.48311e-07	8.74504e-05	0.109939		5.81881e-07	0.000457658	0.47216
cg03753385	8	145579317	FBXL6	-/-	S_Shore	1.49006e-07	8.76714e-05	0.110453		2.49476e-05	0.00779284	1
cg09119776	10	104387263	SUFU	-/-		1.5097e-07	8.84768e-05	0.111909		5.95545e-06	0.00274975	1
cg05789925	3	186503451	EIF4A2	-/-	S_Shore	1.51811e-07	8.88296e-05	0.112532		2.19566e-05	0.007079	1
cg11841826	3	16550437	RFTN1	-/-	N_Shelf	1.51711e-07	8.88296e-05	0.112458		1.46224e-06	0.000957943	1
cg20700731	1	41951480	EDN2	-/-		1.52268e-07	8.89567e-05	0.112871		3.92732e-06	0.00204342	1
cg26817028	12	95083269		-/-		1.52402e-07	8.89652e-05	0.11297		2.32746e-08	3.40107e-05	0.018897
cg08018468	1	43768048	TIE1	-/-	N_Shelf	1.54247e-07	8.99005e-05	0.114337		8.74135e-05	0.0186308	1
cg07200038	16	3105265	MMP25	-/-	N_Shelf	1.55802e-07	9.06644e-05	0.115489		0.000379191	0.0489328	1
cg15334166	14	76037417		-/-		1.5624e-07	9.08484e-05	0.115814		1.53309e-05	0.00550659	1
cg16646054	5	150157726	C5orf62	-/-	N_Shore	1.57126e-07	9.12205e-05	0.11647		5.59202e-07	0.000443253	0.453762
cg08255481	16	88103035	BANP	+/+	S_Shore	1.58744e-07	9.20881e-05	0.11767		0.000332177	0.0449288	1
cg03603381	15	38857474	RASGRP1	-/-	Island	1.61154e-07	9.31221e-05	0.119455		2.73896e-07	0.000248361	0.222287
cg22660343	20	48322124	B4GALT5	-/-		1.61781e-07	9.3412e-05	0.11992		1.05983e-08	1.75753e-05	0.00860558
cg03474926	9	136023407	RALGDS	-/-	N_Shore	1.62668e-07	9.36176e-05	0.120577		2.22041e-09	4.73496e-06	0.00180317
cg24342283	11	118758603	CXCR5	-/-		1.63063e-07	9.36425e-05	0.120869		2.20305e-13	1.13285e-09	1.78956e-07
cg02560069	15	39425615		-/-		1.64092e-07	9.41603e-05	0.121631		0.000364098	0.0477127	1
cg08208903	12	90341154		-/-		1.65526e-07	9.48366e-05	0.122694		3.6502e-06	0.00192327	1
cg15441605	9	12814643	LURAP1L-AS1	-/-		1.65405e-07	9.48366e-05	0.122604		5.53272e-06	0.00260892	1
cg25232236	10	126412275	FAM53B	-/-		1.67297e-07	9.55825e-05	0.124006		8.62454e-08	9.7593e-05	0.0700099
cg16219322	5	399012	AHRR	-/-		1.67709e-07	9.57181e-05	0.124311		6.16736e-07	0.000479043	0.500434
cg00496272	16	67877232	CENPT	-/-	S_Shore	1.69286e-07	9.64702e-05	0.12548		5.80717e-07	0.000457185	0.471216
cg04179000	14	23342291	LRP10	-/-	S_Shore	1.70348e-07	9.70008e-05	0.126267		1.59662e-05	0.00564908	1
cg10799388	16	733709	JMJD8	-/-	Island	1.73768e-07	9.87211e-05	0.128802		4.58069e-08	5.8242e-05	0.0371874
cg05949940	6	108775212	LACE1	+/+		1.7681e-07	0.000100372	0.131056		3.16561e-05	0.00920529	1
cg10171489	6	6649662	LY86	-/-		1.77863e-07	0.000100886	0.131837		1.40348e-05	0.00513181	1
cg04765471	10	11799636	ECHDC3	-/-		1.79435e-07	0.000101629	0.133001		1.82158e-07	0.000177455	0.147846
cg19548117	4	26254200		-/-		1.83366e-07	0.000103619	0.135914		0.000150723	0.0269509	1
cg09303399	14	106330947		-/-	N_Shelf	1.84918e-07	0.000104391	0.137064		1.36696e-08	2.17768e-05	0.0110992
cg25921609	17	8379225	MYH10	+/+	N_Shore	1.87467e-07	0.000105534	0.138953		2.89167e-05	0.00865977	1
cg17818029	7	36641247	AOAH	-/-		1.88111e-07	0.000105817	0.13943		2.98971e-08	4.06196e-05	0.0242727
cg10122916	17	46623937	HOXB-AS1	-/-	S_Shelf	1.88745e-07	0.000106093	0.1399		4.98793e-12	2.07822e-08	4.05157e-06
cg19589396	8	103937374		-/-		1.90087e-07	0.000106686	0.140895		3.14408e-08	4.25036e-05	0.0255258
cg19744173	2	112913178	FBLN7	+/+	N_Shelf	1.92227e-07	0.000107622	0.14248		7.68678e-05	0.0170963	1
cg06909315	9	139796221	TRAF2	-/-		1.92626e-07	0.000107704	0.142776		3.58662e-05	0.0100449	1
cg25520710	20	45981300	ZMYND8	-/-		1.94424e-07	0.000108302	0.144107		1.18916e-09	2.73697e-06	0.000965734
cg02990352	11	126174640	DCPS	-/-	S_Shore	1.94824e-07	0.000108443	0.144403		1.23044e-05	0.00466928	1
cg06285727	11	72524028	ATG16L2	-/-	N_Shore	1.95074e-07	0.000108501	0.144588		4.26031e-06	0.00216606	1
cg07330742	10	80889044	ZMIZ1	-/-		1.95811e-07	0.000108563	0.145134		2.08031e-07	0.000197452	0.168841
cg27312979	10	97094453	SORBS1	+/+		1.95835e-07	0.000108563	0.145152		1.17243e-06	0.000805891	0.951179
cg03595784	7	36231355	EEPD1	-/-		1.99771e-07	0.000110287	0.148068		0.000265488	0.038896	1
cg01191743	1	43196846		-/-		2.0084e-07	0.000110713	0.14886		3.66027e-05	0.0101949	1
cg16743323	2	60758083	BCL11A	-/-		2.00792e-07	0.000110713	0.148824		8.86241e-06	0.00366994	1
cg12778716	18	6995012	LAMA1	+/+		2.0251e-07	0.00011155	0.150097		3.3892e-07	0.000296676	0.275048
cg14901243	19	13951845		-/-	N_Shore	2.09362e-07	0.00011456	0.155174		0.000151784	0.0270803	1
cg02550268	22	21926094	UBE2L3	-/-	S_Shelf	2.10087e-07	0.000114703	0.155711		9.13729e-05	0.0191779	1
cg08203231	5	52385556	ITGA2	+/+		2.10877e-07	0.00011505	0.156296		0.00010743	0.0213616	1
cg16608498	5	158612132	RNF145	-/-		2.13794e-07	0.00011647	0.158458		1.39811e-09	3.14659e-06	0.00113542
cg15593510	1	158369112	OR10T2	+/+		2.17913e-07	0.000118356	0.16151		5.34391e-05	0.0132573	1
cg26764244	1	68299511	GNG12	-/-	S_Shore	2.18412e-07	0.000118465	0.161879		1.61871e-06	0.00103883	1
cg10572569	1	67994503		-/-		2.20718e-07	0.000119366	0.163587		7.98998e-07	0.00058483	0.648275
cg17668115	1	156868625	PEAR1	-/-		2.21512e-07	0.000119709	0.164176		1.17783e-06	0.000808916	0.955555
cg07512814	19	11203661	LDLR	-/-	S_Shore	2.24038e-07	0.000120851	0.166048		7.55631e-05	0.0169453	1
cg12211691	1	32211779	ADGRB2	-/-	S_Shelf	2.24232e-07	0.000120851	0.166191		0.000298405	0.0419237	1
cg03764226	20	30942880		-/-	N_Shelf	2.25604e-07	0.00012139	0.167207		2.75215e-05	0.0083559	1
cg01307360	7	32334947	PDE1C	-/-	N_Shelf	2.25813e-07	0.000121414	0.167362		1.54347e-09	3.41695e-06	0.00125346
cg00232092	7	5518887	FBXL18	-/-	N_Shelf	2.26205e-07	0.000121537	0.167652		6.75336e-07	0.000515202	0.547971
cg22012574	17	76772363	CYTH1	-/-		2.29953e-07	0.000123283	0.170429		6.69481e-05	0.0155466	1
cg06299644	2	54686203	SPTBN1	-/-	S_Shore	2.30323e-07	0.000123293	0.170703		5.93187e-09	1.07818e-05	0.00481682
cg21969887	20	43180861	PKIG	-/-		2.30672e-07	0.000123313	0.170961		2.95856e-05	0.00879847	1
cg18976159	11	107710989	SLC35F2	-/-		2.34561e-07	0.000125032	0.173842		0.000109856	0.0217111	1
cg24540678	8	28258603		-/-	N_Shore	2.37797e-07	0.000126484	0.17624		2.99609e-06	0.00166728	1
cg09340617	2	47212928	TTC7A	-/-		2.47592e-07	0.000130984	0.183498		0.000231193	0.0356969	1
cg15350627	12	6642201	GAPDH	-/-	N_Shore	2.47667e-07	0.000130984	0.183553		0.000108211	0.0214692	1
cg15652719	7	138803555		-/-		2.49032e-07	0.000131612	0.184565		5.79409e-05	0.0140021	1
cg10413305	11	122540748	UBASH3B	-/-		2.49668e-07	0.00013176	0.185036		5.31018e-06	0.00252745	1
cg08228578	12	57624193	SHMT2	-/-	S_Shore	2.50115e-07	0.000131809	0.185366		0.000334833	0.0451541	1
cg06049452	20	32432074	CHMP4B	-/-		2.53503e-07	0.000133122	0.187876		6.65552e-09	1.18583e-05	0.00540438
cg07048504	1	55829278		+/+		2.55189e-07	0.000133913	0.189125		0.000197887	0.032149	1
cg02693701	1	42340205	HIVEP3	+/+		2.5602e-07	0.000134254	0.189741		1.35444e-06	0.000901264	1
cg03977382	11	99564911	CNTN5	-/-		2.57007e-07	0.000134676	0.190472		6.35266e-09	1.14442e-05	0.00515848
cg01213463	19	32842514	ZNF507	-/-		2.61609e-07	0.000136605	0.193881		0.000234667	0.0359939	1
cg14257621	1	109229812		-/-		2.63044e-07	0.000137258	0.194945		9.86615e-09	1.65962e-05	0.00801119
cg08884752	1	2162001	SKI	-/-	S_Shore	2.63478e-07	0.000137388	0.195266		9.46191e-05	0.019581	1
cg17708080	10	112186035		-/-		2.66441e-07	0.000138738	0.197461		1.87065e-05	0.0063064	1
cg05438378	15	67383736	SMAD3	-/-		2.67907e-07	0.000139111	0.198546		4.98721e-13	2.3976e-09	4.05111e-07
cg20408175	12	53693169	PFDN5	-/-	N_Shore	2.68552e-07	0.000139252	0.199024		7.47247e-05	0.0168316	1
cg11993160	18	12404041		-/-	N_Shelf	2.7336e-07	0.000141246	0.202586		0.000145592	0.0263508	1
cg21747070	5	957535		-/-	N_Shore	2.73539e-07	0.000141246	0.202719		1.58096e-05	0.00561398	1
cg08565469	19	2291389	LINGO3	-/-	Island	2.75328e-07	0.000141775	0.204043		1.81292e-12	7.91905e-09	1.47261e-06
cg24020235	8	37575051	LOC101929622	-/-		2.74857e-07	0.000141775	0.203695		9.84732e-06	0.00397252	1
cg01003455	6	17715529		-/-		2.78415e-07	0.000142968	0.20633		2.31489e-07	0.000215192	0.187876
cg13370427	22	40743980	ADSL	-/-	S_Shore	2.79007e-07	0.000143075	0.206768		7.18666e-06	0.00315448	1
cg23323108	11	64643272	EHD1	-/-	N_Shelf	2.80385e-07	0.000143484	0.207788		6.80227e-06	0.00303494	1
cg11555067	2	99081350	INPP4A	-/-		2.84497e-07	0.000145288	0.210835		0.000326281	0.0444733	1
cg10678215	5	143191565	HMHB1	+/+		2.85845e-07	0.000145876	0.211834		3.76391e-12	1.59379e-08	3.05735e-06
cg11801110	22	50356763	PIM3	-/-	Island	2.864e-07	0.00014601	0.212245		5.75757e-08	7.06623e-05	0.0467404
cg13343932	17	76355061	SOCS3	-/-	Island	2.86501e-07	0.00014601	0.212319		4.19383e-09	8.05522e-06	0.00340559
cg17672958	2	70528406	FAM136A	-/-	N_Shore	2.87509e-07	0.000146423	0.213065		1.29857e-05	0.00485304	1
cg12873476	8	142402728		-/-	S_Shore	2.90226e-07	0.000147604	0.215079		1.23678e-07	0.00012949	0.100389
cg09966085	18	42588939	SETBP1	+/+		2.91862e-07	0.000148212	0.21629		1.59688e-09	3.52558e-06	0.00129683
cg11871374	13	77047575		-/-		2.9202e-07	0.000148212	0.216407		1.91468e-06	0.00117317	1
cg21091547	6	36645500	CDKN1A	-/-	N_Shore	2.91785e-07	0.000148212	0.216234		8.44522e-09	1.45679e-05	0.00685751
cg21990700	12	7260776	LOC283314	-/-		2.95848e-07	0.000149847	0.219243		8.61619e-05	0.0184342	1
cg09423147	16	30672502	FBRS	-/-	S_Shore	2.96723e-07	0.000150086	0.219891		0.000114191	0.0222432	1
cg20015040	6	138226252		-/-		2.97135e-07	0.000150192	0.220196		1.41075e-05	0.00514527	1
cg06357748	12	1025529	RAD52	+/+		2.98892e-07	0.00015067	0.221497		0.000236908	0.0362145	1
cg16541026	3	49026934	P4HTM	-/-	N_Shore	2.98782e-07	0.00015067	0.221416		2.00565e-07	0.000191929	0.162783
cg06225131	19	4403593	CHAF1A	-/-	S_Shore	2.99679e-07	0.000150862	0.22208		8.46136e-05	0.0182217	1
cg23026023	11	48005149	PTPRJ	-/-	S_Shore	2.99655e-07	0.000150862	0.222062		3.23661e-05	0.00935484	1
cg13976502	14	74227875	C14orf43	-/-	S_Shore	3.03776e-07	0.000152305	0.225114		1.98857e-09	4.27424e-06	0.0016149
cg23219570	12	4488893	FGF23	+/+		3.04824e-07	0.000152624	0.22589		0.000157915	0.0277847	1
cg15344028	2	204801510	ICOS	-/-		3.05785e-07	0.000152899	0.226601		1.52807e-06	0.00099004	1
cg10068045	19	2291785	LINGO3	-/-	Island	3.0828e-07	0.000153939	0.228449		1.27072e-15	9.55946e-12	1.03229e-09
cg03770138	9	136009651	RALGDS	-/-		3.08617e-07	0.000154004	0.228699		5.34024e-08	6.59389e-05	0.0433527
cg26878655	17	38481877	RARA	-/-		3.09346e-07	0.000154264	0.229239		3.3704e-06	0.00181518	1
cg04772795	8	134228900	WISP1	-/-		3.09777e-07	0.000154308	0.229558		0.000151437	0.0270412	1
cg10788371	11	76381040	LRRC32	-/-	N_Shore	3.09953e-07	0.000154308	0.229688		4.91601e-09	9.203e-06	0.00399198
cg12350688	11	69354559		+/+		3.10058e-07	0.000154308	0.229766		1.19737e-05	0.00457586	1
cg00116430	1	94188268		-/-		3.10367e-07	0.000154339	0.229995		2.19057e-06	0.00130083	1
cg07992484	2	106724161	UXS1	-/-		3.13975e-07	0.000155944	0.232667		7.05173e-06	0.00311714	1
cg23931381	19	18119847	ARRDC2	-/-	N_Shore	3.1987e-07	0.000158448	0.237035		0.000135019	0.0250442	1
cg07891911	15	35598798		-/-		3.20722e-07	0.000158764	0.237666		0.000222546	0.0348451	1
cg01381687	9	131447322	SET	-/-	N_Shelf	3.22355e-07	0.000159466	0.238875		1.47277e-06	0.00096343	1
cg17381727	1	59347406	LINC01135	-/-		3.22865e-07	0.000159612	0.239253		4.92534e-06	0.00240435	1
cg13974595	11	119232198	USP2	-/-	N_Shelf	3.23834e-07	0.000159985	0.239971		0.000223132	0.0348882	1
cg03384915	19	16986822	SIN3B	-/-	Island	3.25464e-07	0.000160683	0.241178		2.63104e-08	3.71118e-05	0.0213613
cg06094113	11	57516469	BTBD18	-/-	N_Shelf	3.28108e-07	0.000161574	0.243136		1.26222e-09	2.89693e-06	0.00102507
cg14526039	3	49210221	KLHDC8B	-/-	S_Shore	3.28139e-07	0.000161574	0.243159		0.000187926	0.0310193	1
cg00329429	3	38193513		-/-		3.29045e-07	0.000161913	0.24383		0.000384695	0.0493452	1
cg00512459	15	88266173		-/-		3.31165e-07	0.000162741	0.245401		8.50316e-05	0.0182728	1
cg14065021	3	170984333	TNIK	-/-		3.34443e-07	0.000163941	0.247829		2.90575e-06	0.00163719	1
cg17505469	10	8373450		+/+		3.34491e-07	0.000163941	0.247864		0.000145835	0.0263638	1
cg04481318	9	134282053		-/-		3.3596e-07	0.000164552	0.248952		3.33654e-08	4.44285e-05	0.0270881
cg23721083	15	68682927	ITGA11	-/-		3.37575e-07	0.000165234	0.250148		3.68398e-05	0.0102364	1
cg04640972	10	8373522		+/+		3.38653e-07	0.000165653	0.250947		1.24732e-07	0.000130425	0.101244
cg17479843	2	231818776		-/-		3.39059e-07	0.000165742	0.251247		7.56663e-05	0.0169619	1
cg06655976	1	235091571		-/-		3.44518e-07	0.000167979	0.255291		0.000165627	0.0286251	1
cg12856965	1	17284740	CROCC	-/-	N_Shelf	3.46317e-07	0.000168734	0.256624		3.42071e-11	1.17267e-07	2.77842e-05
cg26882250	9	129924512	RALGPS1	-/-		3.52953e-07	0.000171405	0.261539		0.000387126	0.0495866	1
cg24921221	8	12584192	LONRF1	-/-		3.54167e-07	0.00017177	0.262438		8.96594e-05	0.0189476	1
cg00944304	15	40738072	BAHD1	-/-	S_Shelf	3.56169e-07	0.000172404	0.263921		1.7774e-07	0.000173985	0.144261
cg07306826	22	37938106		-/-		3.57939e-07	0.000173147	0.265232		7.1768e-05	0.0163331	1
cg04520393	5	100163937	ST8SIA4	-/-		3.58595e-07	0.000173352	0.265718		0.000379777	0.0489727	1
cg17585440	19	2052181	MKNK2	-/-	S_Shore	3.59093e-07	0.000173479	0.266086		1.70806e-11	6.39516e-08	1.38738e-05
cg04731624	5	171067585		-/-		3.60398e-07	0.000173997	0.267053		1.67625e-06	0.00106067	1
cg09502149	1	43406792	SLC2A1	-/-		3.67443e-07	0.000176594	0.272271		3.23943e-07	0.00028608	0.262896
cg05871405	16	84793054	USP10	+/+		3.71198e-07	0.000177938	0.275052		5.18254e-05	0.0130196	1
cg06595162	21	40141040	NCRNA00114	-/-		3.72068e-07	0.00017824	0.275696		4.51318e-11	1.47856e-07	3.6657e-05
cg01925253	4	153231501		+/+		3.74288e-07	0.000178957	0.27734		6.62379e-05	0.0154422	1
cg25035681	10	64677781		-/-		3.74284e-07	0.000178957	0.277337		3.57787e-06	0.00189316	1
cg23343486	17	75449911	40057	-/-	S_Shelf	3.76385e-07	0.000179844	0.278894		5.46627e-06	0.00258809	1
cg25466245	1	223407095	SUSD4	-/-		3.78646e-07	0.000180692	0.280568		3.6515e-05	0.010181	1
cg04879308	5	419179	AHRR	-/-	N_Shelf	3.82379e-07	0.000182067	0.283333		1.172e-06	0.000805891	0.950828
cg17415380	3	71447574	FOXP1	-/-		3.82509e-07	0.000182067	0.283429		1.99743e-07	0.000191374	0.162116
cg08505032	12	98858097		-/-		3.85381e-07	0.0001832	0.285556		2.43217e-07	0.000224043	0.197392
cg13785152	17	1992458	SMG6	-/-		3.8971e-07	0.000185139	0.288764		4.53704e-05	0.0118399	1
cg01587818	18	47017788	RPL17-C18orf32	-/-	N_Shore	3.91163e-07	0.000185711	0.28984		7.896e-05	0.0173808	1
cg06997537	3	45928018	CCR9	+/+		3.92066e-07	0.00018602	0.290508		2.11801e-06	0.00127185	1
cg23902113	10	44757323		-/-		3.9269e-07	0.000186197	0.29097		5.9566e-06	0.00274975	1
cg09656629	6	162572090	PARK2	-/-		3.9406e-07	0.000186489	0.291984		2.42692e-07	0.000223814	0.196967
cg21766592	19	47288066	SLC1A5	-/-	N_Shelf	3.94041e-07	0.000186489	0.291971		9.93922e-05	0.0202182	1
cg14142087	9	110479859		+/+	S_Shore	3.99634e-07	0.000188886	0.296114		6.44685e-07	0.00049837	0.52311
cg02507296	10	104211328	C10orf95	-/-	S_Shore	4.10726e-07	0.000193146	0.304329		1.58052e-05	0.00561398	1
cg22848722	10	80917822	ZMIZ1	-/-		4.12164e-07	0.000193699	0.305394		8.72733e-06	0.00363066	1
cg01844491	7	33972979	BMPER	+/+		4.13677e-07	0.000194287	0.306514		9.47328e-06	0.00384837	1
cg02395069	2	217360510		-/-	N_Shelf	4.14683e-07	0.000194637	0.30726		0.00013805	0.0254416	1
cg07803582	13	91795038	LINC00379	-/-		4.19517e-07	0.000196657	0.310841		3.22426e-06	0.00175931	1
cg06647068	12	104853274	CHST11	-/-	S_Shore	4.27858e-07	0.000200188	0.31702		9.75553e-05	0.0199699	1
cg26126879	8	103916295		+/+		4.29645e-07	0.000200897	0.318343		8.03205e-06	0.00340595	1
cg04455670	4	169803020	PALLD	-/-	S_Shelf	4.30145e-07	0.000201005	0.318714		3.43297e-08	4.53525e-05	0.0278707
cg25615944	17	37008959	RPL23	-/-	N_Shore	4.30441e-07	0.000201016	0.318932		0.000197746	0.0321379	1
cg10467021	20	45981590	ZMYND8	-/-		4.30785e-07	0.000201051	0.319187		2.15265e-06	0.0012841	1
cg18269726	12	4385356	CCND2-AS1	-/-	S_Shore	4.33354e-07	0.000201996	0.321089		9.00872e-05	0.0190112	1
cg22904711	19	44278628	KCNN4	-/-	Island	4.36264e-07	0.00020297	0.323244		2.86673e-07	0.000258792	0.232655
cg10515368	3	107781060	CD47	-/-		4.40747e-07	0.000204927	0.326565		0.000286676	0.0407124	1
cg26170244	15	65176353		-/-		4.41648e-07	0.000205218	0.327232		2.42389e-05	0.00762421	1
cg04727071	19	4061359	ZBTB7A	-/-	S_Shore	4.482e-07	0.000207858	0.332086		3.00542e-06	0.00166814	1
cg23086613	1	117047419		-/-		4.52312e-07	0.000209256	0.335131		9.05946e-05	0.0190713	1
cg13003054	22	31741284	PATZ1	-/-	Island	4.53109e-07	0.000209268	0.33572		4.53368e-05	0.0118364	1
cg23337648	11	47546192	CELF1	-/-		4.53096e-07	0.000209268	0.335711		1.9579e-13	1.0197e-09	1.59043e-07
cg01605984	9	136216154	SNORD24	-/-	S_Shore	4.57734e-07	0.000210976	0.339145		4.90968e-05	0.0124928	1
cg13488013	17	47592680		-/-	S_Shelf	4.60826e-07	0.000212037	0.341435		5.32996e-05	0.0132348	1
cg23951775	11	118758655	CXCR5	-/-		4.61178e-07	0.000212037	0.341695		0.000267307	0.0390328	1
cg12726743	10	75634848	CAMK2G	-/-	S_Shore	4.61598e-07	0.000212099	0.342006		0.000162892	0.0283758	1
cg11508942	16	3108076	MMP25	-/-	N_Shore	4.6632e-07	0.000214003	0.345503		0.000306711	0.0426774	1
cg17823346	10	80848143	ZMIZ1	-/-		4.67225e-07	0.000214192	0.346173		5.91142e-06	0.00273416	1
cg03957124	6	37016869		-/-	S_Shelf	4.70292e-07	0.000215427	0.348445		0.000218136	0.0343933	1
cg13066481	3	123372199	MYLK	-/-		4.74364e-07	0.000217158	0.351461		4.28044e-06	0.00217494	1
cg02734052	14	22944645		+/+		4.75008e-07	0.000217319	0.351938		9.65733e-08	0.000106607	0.0783918
cg01579391	15	102040081		+/+		4.78026e-07	0.000218565	0.354174		9.90593e-06	0.00399092	1
cg21869609	19	2291613	LINGO3	-/-	Island	4.80095e-07	0.000219106	0.355706		9.62407e-12	3.81427e-08	7.8173e-06
cg05655806	3	111260756	CD96	-/-		4.81854e-07	0.00021968	0.357008		2.74674e-08	3.81476e-05	0.0223003
cg20458044	17	57904327	TMEM49	-/-		4.82239e-07	0.00021968	0.357292		0.000350458	0.0465103	1
cg11405655	1	999599		-/-	N_Shore	4.83289e-07	0.000219861	0.358069		3.18705e-05	0.00924801	1
cg17386185	3	52321266	GLYCTK	-/-	N_Shore	4.83821e-07	0.000219861	0.358463		1.7469e-09	3.82561e-06	0.00141865
cg20764603	16	30672510	FBRS	-/-	S_Shore	4.83729e-07	0.000219861	0.358395		0.000329679	0.0447135	1
cg12072028	14	92981227	RIN3	-/-	Island	4.85691e-07	0.000220172	0.359846		1.33643e-05	0.00496512	1
cg19832381	6	27776524	HIST1H2BL	-/-	S_Shore	4.85574e-07	0.000220172	0.359761		2.66019e-09	5.49954e-06	0.00216028
cg08792700	9	86911279	SLC28A3	-/-		4.91415e-07	0.000222495	0.364086		7.60704e-06	0.0032753	1
cg07343861	10	3851722		-/-		4.91927e-07	0.000222565	0.364465		0.000176186	0.0297639	1
cg08187361	12	113316958	RPH3A	-/-		4.9217e-07	0.000222565	0.364644		5.77538e-07	0.000455123	0.468637
cg06035956	5	379099	AHRR	-/-		4.96182e-07	0.000223427	0.367613		7.96242e-06	0.00338113	1
cg09155905	17	33447236	FNDC8	-/-	S_Shore	4.9957e-07	0.000224816	0.370123		3.10192e-06	0.00171079	1
cg02129236	14	38759937		-/-		5.02172e-07	0.000225744	0.37205		5.65061e-06	0.0026476	1
cg02104900	8	125667339	MTSS1	-/-		5.03857e-07	0.000226334	0.373298		3.18544e-07	0.000281925	0.258515
cg03241987	9	755891		-/-		5.06258e-07	0.000226646	0.375074		2.35002e-06	0.00137857	1
cg19129200	10	101355830		-/-		5.06976e-07	0.000226775	0.375605		2.02817e-11	7.49013e-08	1.64738e-05
cg18130370	22	37270153	NCF4	-/-		5.12199e-07	0.000228698	0.379473		1.00572e-07	0.000110123	0.0816367
cg22121323	21	47480909		-/-		5.13483e-07	0.000229088	0.380424		9.72496e-05	0.0199476	1
cg07663850	7	5517419	FBXL18	-/-	N_Shelf	5.22192e-07	0.000232067	0.386873		3.06282e-07	0.000272557	0.248565
cg18581607	17	4714084	PLD2	+/+	S_Shelf	5.22246e-07	0.000232067	0.386912		5.67015e-06	0.00265523	1
cg14513685	15	92619028	SLCO3A1	-/-		5.25815e-07	0.000233374	0.389555		3.72521e-11	1.25586e-07	3.02573e-05
cg00259070	15	75335123	PPCDC	-/-		5.27826e-07	0.000233987	0.391044		0.000112313	0.0220314	1
cg05460965	6	36645100	CDKN1A	-/-	N_Shore	5.29353e-07	0.000234417	0.392175		8.40512e-06	0.00352915	1
cg23203766	15	79270157	RASGRF1	-/-		5.29428e-07	0.000234417	0.39223		1.23472e-10	3.62154e-07	0.000100283
cg26421361	17	79830282	ARHGDIA	-/-	S_Shore	5.30137e-07	0.000234591	0.392754		2.59293e-06	0.00149728	1
cg04277040	16	80603851	LINC01227	-/-		5.30605e-07	0.000234658	0.393101		4.39987e-06	0.00222035	1
cg04982781	22	39714193	RPL3	-/-	N_Shore	5.34078e-07	0.000235773	0.395672		0.000119898	0.0230805	1
cg02023986	1	15668855	FHAD1	-/-		5.42538e-07	0.000239223	0.401939		7.63695e-08	8.86398e-05	0.0619945
cg23567872	14	38759910		-/-		5.46518e-07	0.000240692	0.404887		1.92041e-07	0.000185526	0.155866
cg04213565	5	35900039		+/+		5.471e-07	0.000240806	0.405317		2.75422e-06	0.00157143	1
cg00885208	15	70827566		+/+		5.54267e-07	0.000243383	0.410624		0.000198857	0.0322613	1
cg08899105	15	93450671	CHD2	-/-	S_Shelf	5.64127e-07	0.000246982	0.417926		1.06321e-05	0.00419752	1
cg02402150	12	11787148		-/-		5.69028e-07	0.000248835	0.421556		0.000191952	0.0314869	1
cg07243762	12	125030744		-/-	S_Shelf	5.69811e-07	0.000249031	0.422135		3.2953e-05	0.00946386	1
cg05796981	1	228275734	ARF1	-/-		5.8064e-07	0.000253316	0.430156		1.33443e-08	2.13421e-05	0.010835
cg02179548	12	94095207	CRADD	-/-		5.84666e-07	0.000254474	0.433136		7.56588e-06	0.00326276	1
cg03393723	12	120633105	GCN1	-/-	S_Shore	5.88532e-07	0.000256007	0.436		7.45159e-06	0.00323235	1
cg16499829	12	95946131	USP44	-/-	S_Shelf	5.95084e-07	0.00025795	0.44085		2.88977e-08	3.9794e-05	0.0234614
cg16993186	10	11224102	CELF2	+/+		5.94954e-07	0.00025795	0.440755		6.87741e-06	0.00306174	1
cg11385013	19	19256748	LOC729991-MEF2B	-/-	Island	6.00741e-07	0.000259947	0.445039		1.83741e-05	0.00623315	1
cg21448513	8	57103638	PLAG1	-/-		6.02716e-07	0.00026065	0.446501		0.000144942	0.0262853	1
cg13784607	11	47546214	CELF1	-/-		6.06842e-07	0.000262282	0.449558		1.44031e-14	8.86522e-11	1.17002e-08
cg24287110	10	3824687	KLF6	-/-	S_Shore	6.10563e-07	0.000263583	0.452313		7.86857e-05	0.0173439	1
cg09109520	16	57673258	GPR56	+/+		6.15462e-07	0.000265235	0.45594		0.000307252	0.0427015	1
cg12474798	10	64565772	ADO	-/-	Island	6.19624e-07	0.000266102	0.45902		3.37165e-07	0.000295827	0.273624
cg21381845	7	642127	PRKAR1B	-/-	N_Shelf	6.20573e-07	0.000266355	0.459722		2.48763e-05	0.00777781	1
cg23297413	5	10636139	ANKRD33B	-/-		6.27795e-07	0.000269144	0.465071		3.75678e-05	0.01039	1
cg15404535	19	47466600	ARHGAP35	-/-		6.28265e-07	0.00026919	0.465418		9.47044e-06	0.00384837	1
cg02464519	15	41158367		-/-		6.37919e-07	0.00027254	0.472567		1.09651e-05	0.00428308	1
cg14241836	7	48124921		-/-	N_Shelf	6.38702e-07	0.000272718	0.473146		1.00183e-05	0.00402767	1
cg00978814	7	150758260	SLC4A2	-/-	S_Shore	6.40207e-07	0.000273204	0.474261		2.54902e-07	0.000233747	0.206874
cg16522223	22	43400443	PACSIN2	-/-		6.46434e-07	0.000275228	0.478871		2.70835e-07	0.000246135	0.219803
cg09468228	2	231815170		-/-		6.47673e-07	0.000275598	0.479789		3.34607e-05	0.00955452	1
cg00566320	1	32172204		-/-	S_Shelf	6.4966e-07	0.000276127	0.481259		1.34344e-05	0.00497979	1
cg23689050	10	81044831	ZMIZ1	-/-		6.52369e-07	0.000276803	0.483264		6.94442e-05	0.0159472	1
cg25431484	11	34592283		+/+		6.56803e-07	0.000278207	0.486546		9.38221e-06	0.00381902	1
cg01297530	21	35724208		+/+		6.58176e-07	0.00027863	0.487563		0.000212738	0.0337873	1
cg09111477	5	10635405	ANKRD33B	-/-		6.59781e-07	0.000278991	0.48875		1.09955e-05	0.00429123	1
cg26535987	15	40399723	BMF	-/-	N_Shore	6.68265e-07	0.000282097	0.495034		2.96272e-06	0.00165665	1
cg11649105	8	142402800		-/-	S_Shore	6.71652e-07	0.000283365	0.497542		4.22043e-06	0.00215181	1
cg03356331	10	3610737	LOC105376360	+/+		6.77877e-07	0.000285829	0.502152		4.49562e-06	0.00225327	1
cg06660209	12	117490487	TESC	-/-		6.96846e-07	0.000293202	0.516202		2.05598e-06	0.00124103	1
cg19916943	5	95992957		-/-		6.96942e-07	0.000293202	0.516272		8.08038e-06	0.00342108	1
cg16272728	15	55569254	RAB27A	-/-		6.97709e-07	0.000293358	0.51684		8.26304e-05	0.0179261	1
cg19120897	18	5546794		-/-	S_Shelf	7.01172e-07	0.000294481	0.519403		0.000246961	0.0372122	1
cg16662291	4	106943676	LOC101929577	+/+		7.04375e-07	0.000295659	0.521775		2.70693e-05	0.00825439	1
cg04987734	14	103415873	CDC42BPB	+/+		7.05825e-07	0.000295881	0.522848		5.553e-07	0.000441662	0.450598
cg18110714	2	231846607		-/-		7.17004e-07	0.000299268	0.531123		0.000380702	0.0490343	1
cg24323726	3	111314186	ZBED2	-/-		7.18051e-07	0.000299537	0.531899		0.000357707	0.0472255	1
cg08666707	6	41456441		-/-		7.21932e-07	0.000300487	0.534771		2.82104e-10	7.66557e-07	0.000229117
cg00835193	19	2291780	LINGO3	-/-	Island	7.25692e-07	0.000301877	0.537555		2.5621e-13	1.27707e-09	2.08121e-07
cg00506062	20	45981165	ZMYND8	-/-		7.28215e-07	0.000302756	0.539423		8.32466e-09	1.43905e-05	0.00675962
cg09865488	7	2996642	CARD11	-/-		7.32814e-07	0.000303988	0.542827		6.56665e-05	0.0153575	1
cg10281768	17	78720226	RPTOR	-/-	Island	7.4126e-07	0.000306464	0.549079		5.58412e-07	0.000443059	0.453121
cg18194672	12	66060878		-/-		7.45911e-07	0.000308044	0.552523		0.000239036	0.0364097	1
cg18405341	22	39918625	ATF4	-/-	S_Shore	7.46794e-07	0.000308237	0.553176		1.4632e-06	0.000957943	1
cg25292882	15	39431467		-/-		7.52672e-07	0.000309802	0.557526		2.80622e-08	3.8775e-05	0.0227832
cg06538345	19	49993186	RPL13AP5	-/-	S_Shore	7.56616e-07	0.000311253	0.560447		0.000178556	0.0300044	1
cg21746120	11	68142234	LRP5	-/-		7.57181e-07	0.000311313	0.560864		4.47759e-07	0.000372408	0.363354
cg09409342	12	6525854		-/-		7.62447e-07	0.000313131	0.564763		1.93237e-06	0.00117867	1
cg02238751	18	8329362	PTPRM	-/-		7.6799e-07	0.000314538	0.568865		4.02147e-05	0.0109238	1
cg15187398	19	2093896	MOBKL2A	-/-	N_Shore	7.81522e-07	0.000319375	0.578885		8.21579e-11	2.51889e-07	6.6729e-05
cg12716379	6	158388427		-/-		7.87481e-07	0.000321104	0.583297		0.000266131	0.0389521	1
cg19944275	2	63022032	EHBP1	-/-		7.92234e-07	0.000322511	0.586815		3.21722e-07	0.000284428	0.261094
cg23733945	6	43056688	PTK7	-/-		7.93684e-07	0.000322747	0.587887		2.78735e-05	0.00843755	1
cg09568833	20	47356164	PREX1	-/-		8.01085e-07	0.000325128	0.593367		1.06684e-05	0.00420765	1
cg22232492	20	12152900		+/+		8.01291e-07	0.000325128	0.593519		3.9477e-08	5.1073e-05	0.0320491
cg20310870	17	73310221		-/-		8.02683e-07	0.000325515	0.594549		7.55265e-07	0.000562447	0.612806
cg24571476	4	2939329	NOP14-AS1	-/-	S_Shelf	8.04785e-07	0.000326189	0.596105		4.89569e-06	0.0023947	1
cg26196424	14	58615960	C14orf37	-/-	N_Shelf	8.20769e-07	0.000331401	0.607938		5.49455e-07	0.000438092	0.445856
cg07465627	17	53167407	STXBP4	-/-		8.24593e-07	0.000332584	0.610769		1.29892e-09	2.95611e-06	0.00105487
cg00687674	15	69373260	MIR548H4	+/+		8.28683e-07	0.000333509	0.613795		5.78097e-05	0.0139829	1
cg07474665	13	41627549		-/-		8.38085e-07	0.000336579	0.620757		7.01136e-05	0.0160691	1
cg08353847	10	6968167		+/+		8.42056e-07	0.000337975	0.623697		4.7534e-07	0.000389106	0.385728
cg08778768	15	70052769		-/-		8.57045e-07	0.000343064	0.634795		1.41985e-08	2.23562e-05	0.0115285
cg05704547	3	60067722	FHIT	+/+		8.60358e-07	0.000344204	0.637247		1.54711e-05	0.00552429	1
cg26427442	20	30922353	KIF3B	-/-		8.67624e-07	0.000346738	0.642628		4.40818e-06	0.00222178	1
cg14440964	2	219608040	TTLL4	-/-		8.6956e-07	0.000347324	0.64406		6.82618e-05	0.015741	1
cg13800216	11	40294708	LRRC4C	-/-		8.79512e-07	0.000350702	0.651429		0.000259833	0.0384178	1
cg20131596	5	102201128	PAM	-/-	N_Shore	8.85154e-07	0.000352227	0.655604		5.40387e-06	0.00256453	1
cg03523740	1	32645027	TXLNA	-/-	N_Shore	8.91032e-07	0.000353618	0.659954		7.85472e-09	1.36947e-05	0.00637806
cg21199085	15	59469479	MYO1E	+/+		8.91595e-07	0.000353653	0.660369		6.78118e-06	0.00302868	1
cg27206232	13	103264306	TPP2	+/+		8.95017e-07	0.000354442	0.662901		5.2305e-06	0.00250125	1
cg00639656	17	27050360	SNORD42A	-/-	N_Shelf	9.05407e-07	0.000357223	0.670591		6.54406e-06	0.00293911	1
cg08526241	4	38312270		+/+		9.06074e-07	0.000357296	0.671084		0.000205247	0.0329558	1
cg02968508	3	9956698	IL17RE	-/-	N_Shore	9.07712e-07	0.000357752	0.672296		7.56298e-06	0.00326276	1
cg18879828	11	46942432		-/-	S_Shelf	9.18729e-07	0.00036171	0.680454		4.35115e-05	0.011519	1
cg20481941	16	80604148	LINC01227	-/-		9.19711e-07	0.000361905	0.68118		0.000147078	0.0265193	1
cg00378510	19	2291020	LINGO3	-/-	Island	9.23915e-07	0.000363367	0.684293		1.92859e-10	5.44068e-07	0.000156636
cg18458509	11	2920189	SLC22A18AS	-/-	N_Shelf	9.27922e-07	0.000364556	0.687259		1.66351e-06	0.00105685	1
cg21915904	17	2829770	RAP1GAP2	-/-		9.43495e-07	0.000369502	0.698788		3.07953e-08	4.17004e-05	0.0250018
cg05205351	20	2634775	NOP56	-/-	S_Shore	9.51565e-07	0.000372073	0.704761		4.18163e-06	0.00213407	1
cg16248376	2	175472517	WIPF1	-/-		9.56719e-07	0.000373695	0.708577		0.000149824	0.0268595	1
cg02392359	15	55572079	RAB27A	-/-		9.61865e-07	0.00037472	0.712383		1.57025e-05	0.00558816	1
cg16731493	6	4906599	CDYL	+/+		9.61461e-07	0.00037472	0.712085		0.000106283	0.0212324	1
cg26844633	15	40635904		-/-		9.73355e-07	0.000378006	0.720887		4.4573e-07	0.000372191	0.361709
cg16595241	3	100354385	ADGRG7	+/+		9.78115e-07	0.000379259	0.724409		1.83722e-05	0.00623315	1
cg24252430	6	14229086		+/+		9.81371e-07	0.000380125	0.726819		2.8107e-06	0.00159628	1
cg27286120	13	67802706	PCDH9	+/+	N_Shore	9.88522e-07	0.000382496	0.732113		4.2161e-05	0.011279	1
cg06830167	1	7600135	CAMTA1	-/-		9.95758e-07	0.000384567	0.737469		6.70468e-05	0.015555	1
cg13569285	15	91384161		-/-		1.00319e-06	0.000386962	0.742972		0.00033283	0.0449865	1
cg03786093	17	75371205	40057	-/-	S_Shore	1.00876e-06	0.000388504	0.747091		1.14895e-07	0.000121865	0.0932603
cg10761804	19	1865012	KLF16	-/-	S_Shore	1.0127e-06	0.000389248	0.75001		1.66737e-05	0.00581911	1
cg06141561	16	2011215	NDUFB10	-/-	S_Shore	1.01406e-06	0.000389536	0.751014		0.000215446	0.0340712	1
cg10261512	7	4773628	FOXK1	+/+		1.01633e-06	0.000390143	0.752694		1.28635e-05	0.00482289	1
cg03747456	12	52586127	KRT80	-/-		1.01815e-06	0.000390502	0.754041		0.000273154	0.0395455	1
cg12799029	17	984184	ABR	-/-	S_Shelf	1.01948e-06	0.000390647	0.755025		0.000242446	0.0367882	1
cg22055479	7	110082468		+/+		1.02928e-06	0.000393956	0.762279		1.59848e-06	0.00102746	1
cg13940723	7	37238272	ELMO1	-/-		1.03613e-06	0.000395762	0.767349		2.47058e-06	0.0014389	1
cg04762199	1	181048756		-/-		1.04188e-06	0.00039697	0.771601		2.3165e-10	6.4235e-07	0.000188141
cg19785826	12	106621388		-/-		1.0421e-06	0.00039697	0.771761		1.27075e-07	0.000132365	0.103146
cg27428520	1	204100192	ETNK2	-/-		1.04304e-06	0.00039697	0.772454		1.10711e-08	1.82453e-05	0.0089895
cg09701700	10	104194843	MIR146B	-/-	S_Shelf	1.04793e-06	0.000398219	0.776074		2.65873e-05	0.00815146	1
cg15434733	22	31683813	PIK3IP1	-/-	N_Shelf	1.06027e-06	0.000401883	0.785212		6.72425e-10	1.65553e-06	0.000546103
cg11459681	11	102322110	TMEM123	-/-	N_Shore	1.06265e-06	0.000402579	0.786972		1.85279e-05	0.00626438	1
cg08879544	15	39490883		-/-		1.06712e-06	0.000403858	0.790277		7.03257e-05	0.0160996	1
cg11414254	5	176449012	ZNF346	-/-	N_Shore	1.06787e-06	0.000403935	0.790829		3.20479e-05	0.00927937	1
cg19750024	8	22068189	BMP1	-/-		1.07017e-06	0.000404602	0.792538		4.83607e-08	6.09171e-05	0.0392604
cg16922732	17	75445948	40057	-/-	N_Shore	1.07925e-06	0.000406997	0.799253		1.46011e-07	0.000148769	0.118513
cg08405005	7	26489491	LOC441204	-/-		1.08808e-06	0.000410051	0.805789		8.70832e-06	0.00362461	1
cg10823980	9	134585447	RAPGEF1	-/-		1.09965e-06	0.000413553	0.814358		8.50028e-06	0.0035599	1
cg07573872	19	1126342	SBNO2	-/-	S_Shelf	1.12168e-06	0.000420927	0.830666		1.32319e-08	2.12042e-05	0.0107438
cg13064873	17	48360726	TMEM92-AS1	-/-		1.12186e-06	0.000420927	0.830795		1.0641e-05	0.00419889	1
cg18882687	1	228275828	ARF1	-/-		1.13455e-06	0.000425261	0.840195		2.75856e-08	3.82465e-05	0.0223963
cg09609957	14	91711676	GPR68	-/-		1.13676e-06	0.000425659	0.841828		0.000267188	0.0390295	1
cg08110170	11	72474129	STARD10	-/-		1.13854e-06	0.000426012	0.843147		2.67055e-05	0.00816507	1
cg08872577	1	42385480	HIVEP3	+/+	S_Shore	1.15434e-06	0.000431153	0.854839		2.16466e-06	0.00128766	1
cg00008629	9	115093661	ROD1	-/-	N_Shore	1.16626e-06	0.000435385	0.863663		0.000153835	0.0273134	1
cg00911794	17	1962132	HIC1	+/+	Island	1.16829e-06	0.000435707	0.865168		1.7596e-05	0.00605258	1
cg05466844	15	91415964	FURIN	-/-	S_Shore	1.17567e-06	0.000437733	0.870631		4.39362e-07	0.000367629	0.356542
cg11145461	1	201475451	CSRP1	-/-	N_Shore	1.17608e-06	0.000437733	0.870931		0.000322681	0.0441138	1
cg20766052	6	14744370		-/-		1.17913e-06	0.000438647	0.873187		0.000172557	0.0293668	1
cg26585644	16	2302081	DCI	-/-	S_Shore	1.1839e-06	0.000439982	0.87672		3.22757e-05	0.00933284	1
cg13117318	17	74242643		-/-		1.19266e-06	0.000442352	0.883203		3.33798e-08	4.44285e-05	0.0270998
cg01858866	1	40040016	PABPC4	-/-	N_Shore	1.20374e-06	0.000446017	0.891407		9.60209e-08	0.000106142	0.0779435
cg14254999	2	231790529	GPR55	-/-		1.20545e-06	0.000446425	0.892666		0.000169675	0.0290835	1
cg19736900	1	150132950		-/-		1.21548e-06	0.000449691	0.900091		7.63695e-05	0.0170461	1
cg08607482	15	75092823	CSK	-/-	N_Shelf	1.21988e-06	0.000451097	0.903355		3.00769e-06	0.00166814	1
cg11742305	6	168232436	MLLT4	-/-	S_Shelf	1.22761e-06	0.000452922	0.909068		1.77336e-07	0.0001738	0.143933
cg19197419	20	44441612	UBE2C	-/-	Island	1.22848e-06	0.000452922	0.909712		1.02991e-07	0.000112017	0.0836002
cg22650458	7	30188720	C7orf41	+/+		1.23097e-06	0.000453617	0.911559		3.0148e-05	0.00889408	1
cg01970407	5	323320	AHRR	+/+	S_Shore	1.26303e-06	0.000464279	0.935294		3.44095e-06	0.00184046	1
cg07458509	19	8372513	CD320	-/-	N_Shore	1.2627e-06	0.000464279	0.935051		6.33144e-05	0.0149581	1
cg16290996	1	173835989	GAS5	-/-	N_Shore	1.27016e-06	0.000466205	0.940564		1.0323e-05	0.00411915	1
cg16705546	16	85936666	IRF8	+/+	S_Shelf	1.28752e-06	0.000471412	0.953413		1.33902e-06	0.000892464	1
cg14038575	1	214432990		-/-		1.29365e-06	0.000473052	0.957951		5.07572e-08	6.32495e-05	0.0412056
cg17290454	1	210690463	HHAT	+/+		1.30787e-06	0.000477687	0.96848		6.43247e-08	7.73104e-05	0.0522184
cg14130607	18	68089571		-/-		1.30915e-06	0.00047792	0.969428		7.30245e-05	0.0165361	1
cg08262565	17	75606572		+/+		1.31227e-06	0.000478588	0.971735		1.13471e-06	0.000786621	0.920591
cg02722539	2	68654573		-/-		1.31622e-06	0.000479647	0.974659		0.000151878	0.0270903	1
cg02639359	19	17862017	FCHO1	-/-	S_Shelf	1.31821e-06	0.00047985	0.976124		1.37477e-05	0.00505411	1
cg18676273	7	41732833	INHBA	-/-		1.31868e-06	0.00047985	0.976471		7.90644e-05	0.0173849	1
cg16032415	8	95278692		-/-		1.3276e-06	0.000482283	0.983073		8.44305e-05	0.0181955	1
cg19431495	5	454456	EXOC3	-/-		1.33125e-06	0.000483136	0.985775		9.77407e-05	0.0199877	1
cg01201215	5	151137430	ATOX1	-/-	N_Shore	1.35005e-06	0.000489004	0.999693		1.4782e-06	0.000964821	1
cg11429111	5	134813329		+/+		1.37444e-06	0.00049711	1		1.32755e-06	0.00088627	1
cg24028809	6	153414101	RGS17	-/-		1.37626e-06	0.000497524	1		5.15201e-05	0.0129673	1
cg20451986	11	133928302		+/+		1.39304e-06	0.000502858	1		1.59265e-07	0.000159357	0.129269
cg18790456	12	56241800		-/-		1.39516e-06	0.000503377	1		0.000349471	0.0464141	1
cg22108930	7	111800870	DOCK4	-/-		1.40093e-06	0.000505212	1		0.000381033	0.0490523	1
cg06188448	16	3108453	MMP25	-/-	Island	1.41338e-06	0.000509209	1		2.66122e-05	0.00815294	1
cg15058210	2	240196877	HDAC4	-/-	Island	1.42998e-06	0.000514191	1		0.00013845	0.0254898	1
cg03636488	12	132551127	EP400	+/+		1.43805e-06	0.000516592	1		6.37964e-05	0.0150414	1
cg24991963	14	35854975		-/-		1.47256e-06	0.000526696	1		3.70123e-05	0.0102633	1
cg04955573	1	92944306	GFI1	-/-	N_Shore	1.47525e-06	0.000527152	1		6.47838e-07	0.000499382	0.525666
cg17954090	1	116271272	CASQ2	-/-		1.47462e-06	0.000527152	1		0.000223976	0.0349747	1
cg04915079	19	18385851	KIAA1683	-/-		1.48271e-06	0.000529309	1		2.13157e-06	0.00127765	1
cg00392257	1	156696747	ISG20L2	-/-	N_Shore	1.48668e-06	0.000530373	1		6.19583e-06	0.00282645	1
cg22441770	1	153929592	CRTC2	-/-	N_Shore	1.49423e-06	0.000531886	1		2.8685e-05	0.00859989	1
cg13050408	1	25353861		-/-		1.50759e-06	0.000536385	1		0.000163537	0.0284489	1
cg02353697	17	36442887		-/-		1.51118e-06	0.000537404	1		0.000339216	0.0455391	1
cg00546403	7	130695732	LINC-PINT	-/-		1.53003e-06	0.000542807	1		0.000300718	0.0421669	1
cg14702960	12	68634040		-/-		1.5548e-06	0.000549758	1		6.90725e-05	0.0158933	1
cg00255573	14	66313911		+/+		1.56278e-06	0.000551162	1		7.31126e-07	0.000549	0.593227
cg14066163	17	17311866		-/-		1.56275e-06	0.000551162	1		4.49423e-05	0.0117636	1
cg19622345	5	161923051		-/-		1.56323e-06	0.000551162	1		0.000224274	0.0350078	1
cg03774935	3	3219726	CRBN	-/-	N_Shore	1.5674e-06	0.000552109	1		3.58468e-09	7.00107e-06	0.00291096
cg25967031	7	27171203	HOXA4	-/-	S_Shore	1.57986e-06	0.000555104	1		7.07082e-05	0.0161508	1
cg22200352	1	70826136	HHLA3	+/+		1.58808e-06	0.000557359	1		0.000271285	0.0393746	1
cg21108628	8	28022272	ELP3	-/-		1.59475e-06	0.000559353	1		0.000136521	0.0252146	1
cg20732869	11	35314759	SLC1A2	-/-		1.61338e-06	0.000564025	1		3.19617e-05	0.00926102	1
cg06038998	3	149207409	TM4SF4	-/-		1.63243e-06	0.000569074	1		0.00037591	0.0486845	1
cg24715776	4	77437377	SHROOM3	-/-		1.63446e-06	0.000569516	1		2.51769e-05	0.00784034	1
cg15976297	22	46392229		-/-		1.69805e-06	0.000589186	1		0.000189755	0.0312086	1
cg10698959	15	91416060	FURIN	-/-	S_Shore	1.70084e-06	0.000589879	1		1.11277e-07	0.000118898	0.0903248
cg22003537	14	106363950		-/-		1.70685e-06	0.000591687	1		7.15799e-06	0.00314648	1
cg26577523	2	70270826	PCBP1-AS1	-/-		1.71665e-06	0.000594527	1		3.04914e-09	6.16251e-06	0.00247611
cg14274621	2	8825107		-/-	Island	1.73971e-06	0.000601114	1		7.17019e-05	0.0163227	1
cg11965327	6	32997101		-/-		1.75131e-06	0.000603739	1		1.35436e-07	0.000139819	0.109931
cg24851859	5	27532684		-/-		1.75138e-06	0.000603739	1		2.65112e-05	0.0081366	1
cg15781574	19	2047482	MKNK2	-/-	S_Shore	1.75631e-06	0.000604597	1		1.06222e-06	0.000743339	0.861785
cg21240131	18	43715467		+/+		1.75568e-06	0.000604597	1		7.43799e-05	0.0167679	1
cg08423568	9	20355400	MLLT3	-/-		1.76437e-06	0.000607089	1		7.62561e-05	0.0170374	1
cg25512107	17	78831167	RPTOR	-/-	N_Shore	1.76913e-06	0.000608446	1		3.21913e-06	0.00175769	1
cg03043406	1	45242356	RPS8	-/-	S_Shore	1.77124e-06	0.00060889	1		1.39377e-05	0.00510549	1
cg08380618	14	106370044		-/-		1.78738e-06	0.00061335	1		7.34596e-05	0.0166065	1
cg16475038	1	156719795	HDGF	-/-	N_Shore	1.78752e-06	0.00061335	1		1.84767e-08	2.79548e-05	0.0150018
cg14090520	3	4783557	ITPR1	-/-		1.79811e-06	0.000615563	1		8.54751e-05	0.0183428	1
cg05816188	4	100274232	ADH1C	-/-		1.79907e-06	0.000615607	1		3.67868e-07	0.000317621	0.298535
cg08542560	5	14671841	OTULIN	-/-		1.82991e-06	0.000625007	1		9.22153e-11	2.78521e-07	7.48973e-05
cg11014740	2	129079223		-/-	N_Shore	1.85009e-06	0.000630739	1		3.50566e-08	4.62376e-05	0.0284608
cg11735008	1	42380309	HIVEP3	+/+	N_Shelf	1.85674e-06	0.000632425	1		1.01576e-07	0.000110775	0.0824519
cg04010861	4	8349838		-/-	S_Shore	1.89715e-06	0.000645895	1		5.64397e-14	3.16245e-10	4.58473e-08
cg25996077	2	228331319		-/-		1.90936e-06	0.000649753	1		0.000131567	0.024562	1
cg05377527	11	47586666	PTPMT1	-/-	N_Shore	1.91857e-06	0.000652289	1		0.000161401	0.0282129	1
cg08501118	9	3245515	RFX3	-/-		1.93379e-06	0.000656864	1		4.2523e-05	0.011346	1
cg10992736	6	158036370	ZDHHC14	-/-		1.97182e-06	0.000666729	1		1.44686e-07	0.00014768	0.117438
cg10589813	20	48809978		-/-	S_Shore	1.97395e-06	0.000667145	1		6.47772e-07	0.000499382	0.525613
cg13978081	6	116952796	RSPH4A	+/+		1.9761e-06	0.00066757	1		0.000309835	0.0429942	1
cg20534846	9	8188954		-/-		1.9833e-06	0.000669392	1		6.55062e-07	0.000503517	0.531526
cg14021478	6	33384537	CUTA	-/-	N_Shore	2.03642e-06	0.000684212	1		2.13907e-06	0.00127977	1
cg14977938	14	104190829	ZFYVE21	+/+	N_Shelf	2.03993e-06	0.000684772	1		3.73961e-07	0.000321515	0.303479
cg11404915	12	127610471		-/-		2.078e-06	0.000695662	1		3.52582e-05	0.00991562	1
cg26954197	5	436816	AHRR	+/+		2.07728e-06	0.000695662	1		6.93489e-05	0.0159343	1
cg21900712	15	82458649	EFTUD1	-/-		2.08539e-06	0.000697669	1		6.11609e-08	7.43882e-05	0.0496505
cg25430089	9	128525927	PBX3	-/-		2.08775e-06	0.000697669	1		9.61167e-06	0.0038871	1
cg12583553	6	33242487	RPS18	-/-	N_Shelf	2.09867e-06	0.000700059	1		0.000177384	0.0299002	1
cg00602811	2	145278564	ZEB2	-/-	N_Shelf	2.09977e-06	0.00070011	1		1.64263e-05	0.00575997	1
cg19665316	11	77590553	INTS4	+/+		2.11055e-06	0.00070339	1		1.71141e-05	0.00592492	1
cg17120035	8	19085200	LOC100128993	-/-		2.12957e-06	0.000708457	1		1.61661e-07	0.000160679	0.131213
cg00275828	17	39222690	KRTAP2-4	-/-		2.14992e-06	0.000714586	1		0.000336683	0.0453339	1
cg06356931	4	139936039	NOCT	-/-	N_Shore	2.14925e-06	0.000714586	1		5.75207e-06	0.00267969	1
cg17343725	11	62195225		-/-		2.1526e-06	0.000715156	1		1.77149e-06	0.0011097	1
cg07256895	15	56830284		+/+		2.15549e-06	0.000715797	1		0.000105522	0.0211322	1
cg18369990	2	112941244	FBLN7	+/+	S_Shore	2.15784e-06	0.000716093	1		3.00791e-06	0.00166814	1
cg08266095	5	123149716		-/-		2.16843e-06	0.000717312	1		9.26721e-09	1.57188e-05	0.00752489
cg15243542	7	44923719	PURB	-/-		2.16787e-06	0.000717312	1		4.80403e-06	0.00235919	1
cg18955199	10	80852541	ZMIZ1	-/-		2.16875e-06	0.000717312	1		8.25394e-07	0.000601981	0.669688
cg01008731	3	98292801		-/-		2.18484e-06	0.000721349	1		0.000368556	0.0480566	1
cg19563365	11	86508399		-/-	N_Shelf	2.1927e-06	0.000723414	1		7.49256e-09	1.31539e-05	0.00608402
cg09984738	10	27119050	ABI1	+/+		2.20436e-06	0.000724916	1		1.93705e-06	0.00117887	1
cg17146172	17	29042171	SUZ12P1	-/-		2.20126e-06	0.000724916	1		1.16762e-05	0.00449175	1
cg18921991	5	173910163	LINC01411	-/-		2.19976e-06	0.000724916	1		1.31573e-07	0.000136525	0.106796
cg20574434	12	57024673	BAZ2A	-/-	S_Shore	2.21388e-06	0.000727058	1		1.68666e-05	0.00586878	1
cg13898430	1	25292274	RUNX3	-/-		2.21861e-06	0.000728289	1		4.83559e-05	0.0123585	1
cg12169251	22	36755187	MYH9	-/-		2.22122e-06	0.000728501	1		2.89553e-05	0.00866812	1
cg10951873	1	25254746	RUNX3	-/-	N_Shore	2.24253e-06	0.000733223	1		7.70994e-05	0.0171337	1
cg14390414	9	95918754		-/-		2.24619e-06	0.000733773	1		7.85628e-05	0.0173262	1
cg14614490	9	123637816	PHF19	-/-	N_Shore	2.24599e-06	0.000733773	1		1.29291e-06	0.000871019	1
cg27312987	3	52738881	GLT8D1	-/-	N_Shore	2.25099e-06	0.000734694	1		7.39008e-07	0.00055188	0.599619
cg00817377	7	73441057	ELN	-/-		2.25264e-06	0.00073491	1		3.45498e-06	0.00184554	1
cg05296770	16	4357318		-/-	N_Shore	2.26162e-06	0.000737193	1		6.61531e-06	0.00296619	1
cg11098795	12	104276789	TTC41P	-/-		2.27162e-06	0.000739777	1		1.13789e-05	0.00440238	1
cg17139085	1	36787356		-/-	Island	2.27353e-06	0.000739777	1		9.85186e-11	2.94277e-07	8.00166e-05
cg06501716	22	19436948	C22orf39	-/-	S_Shore	2.28413e-06	0.000742899	1		4.33984e-05	0.0114984	1
cg04388124	16	10870426	TVP23A	+/+		2.29723e-06	0.000746122	1		8.12705e-05	0.0177261	1
cg12020736	3	168852374	MECOM	-/-		2.30669e-06	0.000748247	1		1.26277e-06	0.000853543	1
cg07638500	3	123371420	MYLK	-/-		2.31928e-06	0.000750595	1		2.63276e-05	0.0081024	1
cg14897188	17	6917185	RNASEK	-/-	N_Shore	2.33434e-06	0.00075493	1		4.63146e-05	0.0120221	1
cg23320029	3	171004750	TNIK	-/-		2.34445e-06	0.000757542	1		1.51212e-07	0.000152995	0.122733
cg01272202	5	112716899	MCC	-/-		2.35293e-06	0.000758961	1		2.17535e-05	0.00703025	1
cg13571484	12	110754762	ATP2A2	-/-		2.35677e-06	0.000759868	1		1.53174e-05	0.00550417	1
cg09023892	22	38072101	LGALS1	-/-	N_Shore	2.37982e-06	0.000764975	1		9.63421e-07	0.000684821	0.78165
cg02042026	11	113936782	ZBTB16	+/+		2.39966e-06	0.000769687	1		4.31578e-09	8.20221e-06	0.0035046
cg21733098	12	127931219		-/-		2.43454e-06	0.000778856	1		9.91665e-08	0.000109024	0.0804965
cg03292675	8	21912864	EPB49	-/-	N_Shore	2.43653e-06	0.000779062	1		1.54208e-05	0.00552	1
cg08472795	2	129067253	HS6ST1	-/-		2.45225e-06	0.000782497	1		8.46768e-05	0.0182244	1
cg08368948	12	53049710		-/-		2.46056e-06	0.000784477	1		7.76073e-05	0.0171939	1
cg03877174	17	4923126	KIF1C	+/+		2.46797e-06	0.000784817	1		1.25571e-05	0.00474568	1
cg24173182	17	1961286	HIC1	+/+	Island	2.46622e-06	0.000784817	1		1.09161e-05	0.00427216	1
cg10970124	6	31634602	BAT4	-/-	S_Shore	2.48018e-06	0.000786678	1		0.000309888	0.0429942	1
cg23006541	11	68075647		-/-		2.49822e-06	0.000791385	1		7.7601e-10	1.88768e-06	0.000630226
cg23293609	19	39468829		-/-	S_Shelf	2.50737e-06	0.000793608	1		7.56188e-06	0.00326276	1
cg14193434	13	67802884	PCDH9	+/+	N_Shore	2.54305e-06	0.000802617	1		0.000274423	0.0396797	1
cg23586595	4	84034390	PLAC8	+/+	S_Shelf	2.54172e-06	0.000802617	1		0.000100485	0.0203645	1
cg11698036	20	35559247	SAMHD1	+/+		2.55504e-06	0.00080458	1		7.03715e-05	0.0161055	1
cg10143064	17	72804065	TMEM104	+/+		2.55745e-06	0.000804996	1		0.000359426	0.0473703	1
cg03560743	17	54758934		+/+		2.56545e-06	0.000807172	1		0.00028241	0.0403463	1
cg00763961	9	108519972	TMEM38B	-/-		2.56912e-06	0.000807338	1		4.30772e-05	0.0114416	1
cg23683730	3	189632845		-/-		2.58578e-06	0.00081082	1		1.85896e-06	0.00114768	1
cg05726935	14	105263522	AKT1	-/-	S_Shore	2.58901e-06	0.00081115	1		2.68441e-09	5.53553e-06	0.00217994
cg17364323	15	92486164	SLCO3A1	-/-		2.59312e-06	0.000812093	1		5.60323e-05	0.0136875	1
cg23559636	8	117884171	RAD21	-/-	N_Shelf	2.59918e-06	0.000813648	1		8.26119e-05	0.0179261	1
cg08799643	1	28749242	PHACTR4	-/-		2.60899e-06	0.000815695	1		4.51588e-05	0.0118079	1
cg18963236	2	220325833	SPEG	-/-		2.60901e-06	0.000815695	1		3.36149e-06	0.00181228	1
cg00324097	17	75446549	40057	-/-	N_Shore	2.63512e-06	0.000821978	1		3.34662e-08	4.44285e-05	0.0271698
cg17850359	2	220325982	SPEG	-/-		2.63544e-06	0.000821978	1		1.34523e-05	0.00498385	1
cg20754582	17	28983105		-/-		2.6398e-06	0.000822894	1		1.52574e-08	2.3702e-05	0.0123882
cg18522582	2	223915743	KCNE4	-/-	N_Shore	2.65708e-06	0.00082724	1		4.31343e-07	0.000362787	0.350036
cg14756497	6	83778640	DOPEY1	-/-	S_Shore	2.67339e-06	0.000831622	1		3.20707e-09	6.40207e-06	0.00260434
cg20777329	19	16217257		-/-		2.68143e-06	0.000833073	1		4.66367e-07	0.000384289	0.378449
cg07687574	17	8844581	PIK3R5	-/-		2.68913e-06	0.000834768	1		5.84419e-05	0.0140855	1
cg23536004	8	125550181	TATDN1	-/-	N_Shore	2.71637e-06	0.000840657	1		0.000380839	0.0490442	1
cg26560969	2	80277732	CTNNA2	-/-		2.74329e-06	0.000847683	1		0.000277362	0.0399624	1
cg21697467	2	120997466		-/-		2.76182e-06	0.000851635	1		9.9078e-07	0.000703037	0.803844
cg17625893	14	106322849		-/-	S_Shore	2.76739e-06	0.000853	1		1.81977e-08	2.7584e-05	0.0147753
cg04652333	10	80841498	ZMIZ1	-/-		2.80004e-06	0.000859359	1		2.60474e-06	0.00150202	1
cg16111704	6	41673829	TFEB	-/-		2.82602e-06	0.000864448	1		1.55926e-11	5.89233e-08	1.26652e-05
cg12145509	15	35814503	DPH6	-/-		2.83682e-06	0.000866842	1		0.000159631	0.0279939	1
cg23222772	15	101793075	CHSY1	-/-	S_Shore	2.83565e-06	0.000866842	1		6.86968e-06	0.00305998	1
cg26889414	22	39892374		-/-		2.84422e-06	0.000867677	1		1.24979e-06	0.000846288	1
cg18369034	14	52733216	PTGDR	-/-	N_Shore	2.863e-06	0.000872986	1		1.67239e-05	0.0058316	1
cg18060905	14	106332077		-/-	N_Shore	2.87598e-06	0.000875567	1		3.31725e-07	0.000292249	0.269211
cg26905523	12	124942692	NCOR2	-/-	S_Shore	2.87852e-06	0.000875909	1		2.16494e-06	0.00128766	1
cg05570258	7	105662884	FLJ23834	+/+		2.89062e-06	0.000878344	1		2.95306e-05	0.00878852	1
cg12804716	14	58604949	C14orf37	+/+		2.89102e-06	0.000878344	1		4.13574e-06	0.00211831	1
cg08262220	1	2995506	PRDM16	-/-	N_Shore	2.9009e-06	0.000880987	1		7.26105e-08	8.52512e-05	0.0589436
cg19654061	2	233243398	ALPP	-/-	N_Shore	2.92227e-06	0.000886677	1		1.8853e-05	0.00634264	1
cg26487586	8	29230547		-/-		2.93518e-06	0.000888852	1		0.000297958	0.0418681	1
cg13385220	1	202250453	LGR6	-/-		2.95991e-06	0.000895244	1		4.30878e-06	0.00218756	1
cg11961495	10	80873797	ZMIZ1	-/-		2.97212e-06	0.00089784	1		2.98208e-06	0.00166258	1
cg19089328	11	71210210	NADSYN1	+/+		2.9736e-06	0.000897922	1		1.84501e-10	5.22305e-07	0.000149849
cg03059348	3	71924999		-/-		2.99737e-06	0.000904733	1		7.42538e-05	0.0167487	1
cg03151640	4	166319875	CPE	+/+		3.00662e-06	0.000907158	1		3.1578e-06	0.00172885	1
cg07098854	17	27048437	SNORD4A	-/-	S_Shore	3.01152e-06	0.000907897	1		0.000254793	0.0379767	1
cg05824218	17	38499096	RARA	+/+	S_Shore	3.01897e-06	0.000909037	1		2.82063e-05	0.00850535	1
cg11809928	20	45980510	ZMYND8	-/-		3.02045e-06	0.000909113	1		1.47115e-08	2.30302e-05	0.011945
cg04742550	16	31366429	ITGAX	-/-		3.02307e-06	0.000909533	1		5.25624e-05	0.0131199	1
cg14459193	5	37112232	C5orf42	+/+		3.02624e-06	0.000909748	1		0.000139359	0.0256049	1
cg07198775	7	92439762	CDK6	-/-		3.06255e-06	0.000917055	1		1.05082e-05	0.00416468	1
cg14371731	10	81003175	ZMIZ1	+/+	Island	3.06289e-06	0.000917055	1		0.000118199	0.0228429	1
cg06205349	2	6921446		-/-		3.07374e-06	0.00091882	1		3.38779e-06	0.00182042	1
cg05158757	22	39350186		-/-		3.0875e-06	0.000922561	1		4.47189e-09	8.42986e-06	0.00363135
cg20827174	11	62195389		-/-		3.09e-06	0.000922938	1		0.000391715	0.0499382	1
cg21241410	2	43267816		-/-		3.11594e-06	0.000929565	1		4.05461e-06	0.00208628	1
cg02020801	9	93893852		-/-		3.12201e-06	0.000931	1		0.000169876	0.0290996	1
cg00911776	7	130682239	FLJ43663	-/-		3.13206e-06	0.00093325	1		5.99132e-06	0.00275638	1
cg19458269	1	155949421	ARHGEF2	-/-	S_Shore	3.1395e-06	0.000934842	1		6.06937e-07	0.000474151	0.492487
cg04232972	16	30671644		-/-	S_Shore	3.16192e-06	0.000941014	1		0.000255113	0.0380079	1
cg22692692	3	194432892	LOC100507391	+/+		3.18129e-06	0.000946398	1		2.45673e-07	0.000226049	0.199385
cg16052901	6	33240864	VPS52	-/-	S_Shore	3.20037e-06	0.00094941	1		2.96247e-06	0.00165665	1
cg26917640	15	67204380		-/-		3.22916e-06	0.000956899	1		2.02491e-07	0.000192644	0.164345
cg12964261	6	36332842	ETV7	-/-		3.28281e-06	0.000969607	1		7.9785e-07	0.000584516	0.647344
cg21745165	19	49319447	HSD17B14	-/-	S_Shelf	3.30813e-06	0.000975919	1		5.68579e-05	0.0138351	1
cg26427498	7	105987258		-/-		3.32796e-06	0.000979824	1		0.000267106	0.0390266	1
cg08373547	14	52794541	PTGER2	-/-		3.34151e-06	0.000982256	1		7.75432e-06	0.00331579	1
cg09467248	6	26026096		-/-	N_Shore	3.34006e-06	0.000982256	1		2.44899e-06	0.00142735	1
cg06708913	12	90274556		-/-		3.34669e-06	0.000982612	1		8.25356e-05	0.0179261	1
cg01118348	14	103992856		-/-	N_Shelf	3.38203e-06	0.000989465	1		3.7484e-06	0.00196608	1
cg23691006	17	1510666	SLC43A2	-/-	S_Shore	3.38645e-06	0.000990369	1		0.000103252	0.0207801	1
cg13888157	17	73310148		-/-		3.39168e-06	0.000991118	1		1.3684e-06	0.000907579	1
cg09011401	1	216770086	ESRRG	-/-		3.41725e-06	0.000997019	1		0.000156688	0.0276869	1
cg20179907	11	72336908	PDE2A	-/-		3.45409e-06	0.00100636	1		1.36742e-05	0.00502936	1
cg11225759	15	92614493	SLCO3A1	-/-		3.46453e-06	0.00100844	1		2.91299e-05	0.00870116	1
cg17439633	11	57176260	SLC43A3	-/-		3.5155e-06	0.00102097	1		3.40408e-11	1.17267e-07	2.76491e-05
cg00226651	17	2338521	METTL16	-/-		3.53481e-06	0.00102488	1		3.79777e-05	0.0104809	1
cg05496913	5	130618957	CDC42SE2	-/-		3.53663e-06	0.001025	1		0.00012876	0.0242391	1
cg13294852	2	102672129		-/-		3.5461e-06	0.00102735	1		7.59914e-05	0.0170038	1
cg03964696	2	74734085	PCGF1	-/-	N_Shore	3.56251e-06	0.00103089	1		9.77201e-11	2.92969e-07	7.93682e-05
cg03804474	5	67760417		-/-		3.57239e-06	0.00103335	1		5.38289e-05	0.013308	1
cg22175157	22	32953561	SYN3	-/-		3.68447e-06	0.00106246	1		3.36535e-05	0.00958326	1
cg19703023	17	8323910		-/-		3.72712e-06	0.00107184	1		5.46861e-05	0.0134843	1
cg09172850	1	191933198		-/-		3.74659e-06	0.00107578	1		4.23716e-07	0.000356742	0.343847
cg20788426	2	219194421	PNKD	-/-		3.77124e-06	0.00108077	1		2.16086e-05	0.00699453	1
cg13001142	6	147528521	STXBP5	+/+	S_Shelf	3.77885e-06	0.00108253	1		1.14488e-06	0.000791646	0.928839
cg23758703	10	114610508	LOC143188	-/-		3.79478e-06	0.00108625	1		0.00034913	0.0463947	1
cg16155661	16	30440676	DCTPP1	-/-	N_Shore	3.79729e-06	0.00108656	1		0.000203386	0.0327617	1
cg13843547	11	117873636		-/-		3.83077e-06	0.00109403	1		2.46504e-05	0.00772375	1
cg04326084	7	84002153		-/-		3.84922e-06	0.00109761	1		1.93571e-06	0.00117887	1
cg25064395	4	55143557	PDGFRA	-/-		3.84836e-06	0.00109761	1		2.42666e-05	0.00762945	1
cg05480936	10	105467580	SH3PXD2A	-/-		3.86553e-06	0.00110141	1		5.59103e-06	0.00262726	1
cg11857223	8	98941439	MATN2	-/-		3.89813e-06	0.00110873	1		5.98551e-07	0.00046805	0.485683
cg08757176	1	145563216	ANKRD35	-/-		3.90074e-06	0.00110889	1		4.37468e-05	0.0115512	1
cg06349780	2	123393412		-/-		3.92791e-06	0.00111349	1		0.000103038	0.0207499	1
cg15485809	7	145545926		+/+		3.9289e-06	0.00111349	1		3.69503e-05	0.0102496	1
cg10825315	14	81425912	TSHR	+/+		3.97971e-06	0.00112531	1		5.42803e-07	0.000433965	0.44046
cg20737242	4	126311441	FAT4	+/+		4.00759e-06	0.0011319	1		6.99653e-06	0.00310118	1
cg01203960	5	176735073	MXD3	-/-	S_Shore	4.01066e-06	0.001132	1		0.000377106	0.0487567	1
cg11233741	9	139826759		-/-		4.03188e-06	0.0011366	1		9.14181e-05	0.0191807	1
cg04411044	1	36191660		-/-		4.04529e-06	0.00113872	1		9.59476e-06	0.00388241	1
cg05613192	2	223912416		-/-		4.06001e-06	0.00114193	1		4.80345e-05	0.012319	1
cg07753717	22	46636223	PPARA	+/+		4.07702e-06	0.00114541	1		2.60053e-07	0.000237399	0.211054
cg27424773	6	35031223	ANKS1A	+/+		4.08143e-06	0.00114578	1		9.95127e-05	0.0202279	1
cg19956914	7	56147257	SUMF2	+/+		4.13425e-06	0.00115798	1		5.52346e-05	0.0135701	1
cg27070951	15	92532867	SLCO3A1	-/-		4.14657e-06	0.001161	1		6.9477e-07	0.000527058	0.563735
cg05812200	4	16463145		+/+		4.15075e-06	0.00116173	1		3.39365e-08	4.49794e-05	0.0275516
cg20438687	17	4761644	MINK1	-/-		4.15557e-06	0.00116264	1		1.25106e-06	0.000846333	1
cg14602222	12	1025663	RAD52	+/+		4.19674e-06	0.00117327	1		0.000146458	0.0264251	1
cg12722937	15	91416047	FURIN	-/-	S_Shore	4.20234e-06	0.0011744	1		1.97465e-08	2.95458e-05	0.0160327
cg12769615	4	95653156		-/-		4.20955e-06	0.00117553	1		1.60415e-06	0.00103029	1
cg22805381	14	51760188		-/-		4.23764e-06	0.00118159	1		0.000148529	0.0267055	1
cg22749565	17	34227957		-/-		4.26293e-06	0.00118731	1		8.9379e-05	0.0189109	1
cg22851200	7	100465833	TRIP6	-/-	S_Shore	4.26763e-06	0.00118817	1		1.51076e-07	0.000152995	0.122624
cg11746684	8	11057265	XKR6	-/-	N_Shore	4.27364e-06	0.00118917	1		1.0278e-05	0.0041075	1
cg24230340	2	74758080	HTRA2	-/-	S_Shore	4.31099e-06	0.00119764	1		6.98656e-07	0.000529018	0.566887
cg01300096	6	33384490	CUTA	-/-	N_Shore	4.35442e-06	0.00120645	1		0.0002053	0.0329579	1
cg01570459	17	6925228	BCL6B	-/-	N_Shore	4.35788e-06	0.00120696	1		4.92284e-05	0.0125146	1
cg14585799	11	75060876	ARRB1	-/-	N_Shore	4.41328e-06	0.00122003	1		1.24735e-14	7.85606e-11	1.01327e-08
cg26599989	11	1297087	TOLLIP	+/+	N_Shore	4.44559e-06	0.00122713	1		8.89816e-05	0.0188661	1
cg05696368	2	233297446		-/-		4.44945e-06	0.00122741	1		1.2733e-09	2.91414e-06	0.00103407
cg16788982	20	33733327	EDEM2	-/-	N_Shore	4.46167e-06	0.00123012	1		6.71551e-05	0.0155671	1
cg26203136	7	739057	PRKAR1B	-/-		4.46303e-06	0.00123012	1		9.74159e-05	0.0199515	1
cg02141604	3	52058921		-/-		4.49597e-06	0.00123792	1		7.72205e-05	0.0171407	1
cg10828401	19	799190	PTBP1	-/-	S_Shore	4.50036e-06	0.00123857	1		0.000283918	0.040502	1
cg16792613	17	43324609	LOC100133991	-/-	N_Shore	4.51337e-06	0.00124123	1		8.25389e-08	9.43183e-05	0.0670017
cg05196905	21	47877665	DIP2A	-/-	N_Shore	4.54247e-06	0.00124738	1		9.47063e-05	0.0195934	1
cg11047325	17	76354934	SOCS3	-/-	Island	4.58617e-06	0.00125706	1		1.37394e-08	2.18025e-05	0.0111558
cg07121155	9	21392501		+/+	N_Shelf	4.68947e-06	0.00128159	1		0.000342636	0.0458316	1
cg03696436	7	36083915		-/-		4.72467e-06	0.00128931	1		3.05968e-07	0.000272557	0.248311
cg06857094	6	31762442	VARS	-/-	N_Shore	4.75115e-06	0.00129511	1		3.34516e-05	0.00955452	1
cg25069388	20	498006	CSNK2A1	-/-		4.76183e-06	0.00129707	1		3.61998e-05	0.0101209	1
cg22674699	2	176987918	HOXD9	+/+	Island	4.77534e-06	0.00130027	1		0.000100735	0.0203896	1
cg21702517	18	30133400		-/-		4.82379e-06	0.0013125	1		1.05997e-08	1.75753e-05	0.00860672
cg00676294	8	69173390		+/+		4.85616e-06	0.00131889	1		9.14335e-05	0.0191807	1
cg16267679	2	145278615	LINC01412	-/-	S_Shelf	4.86243e-06	0.00132011	1		9.88042e-05	0.0201454	1
cg05770389	6	88722796		-/-		4.8905e-06	0.0013247	1		1.0961e-05	0.00428308	1
cg23003085	11	64084321	PRDX5	-/-	N_Shore	4.88881e-06	0.0013247	1		2.03648e-05	0.00672046	1
cg18621256	10	119221444		-/-		4.92549e-06	0.00133181	1		0.000120789	0.0232004	1
cg22318901	13	34253578		-/-		4.96992e-06	0.00134194	1		0.000107361	0.0213584	1
cg06740650	14	102552017	HSP90AA1	-/-	N_Shore	5.03757e-06	0.00135577	1		7.61322e-08	8.84908e-05	0.0618019
cg20844579	2	38725563	LOC101929596	+/+		5.03705e-06	0.00135577	1		4.19035e-05	0.0112287	1
cg20684110	10	64565750	ADO	-/-	Island	5.07961e-06	0.00136313	1		3.09193e-06	0.00170659	1
cg16554164	1	32410678		-/-	S_Shore	5.1444e-06	0.00137602	1		0.000228707	0.0354275	1
cg20682754	4	177254388		+/+		5.14253e-06	0.00137602	1		0.000246158	0.0371256	1
cg05007163	22	39266069	CBX6	-/-	N_Shore	5.21834e-06	0.00139081	1		2.93034e-06	0.00164302	1
cg02991558	11	114128517		+/+		5.33488e-06	0.00141729	1		0.000326239	0.0444733	1
cg14435720	9	139565087	EGFL7	-/-	Island	5.40504e-06	0.00143336	1		1.58025e-06	0.00101897	1
cg10250177	1	32739752	LCK	+/+	N_Shore	5.42677e-06	0.00143707	1		5.50855e-05	0.0135581	1
cg00442389	6	32160074	GPSM3	-/-	N_Shelf	5.44156e-06	0.00143996	1		1.08701e-05	0.00426031	1
cg00733115	6	37105406		-/-		5.46777e-06	0.00144587	1		0.000225316	0.0351164	1
cg04350530	4	140728329	MAML3	+/+		5.51123e-06	0.00145632	1		0.00026621	0.0389567	1
cg00718129	X	10084289	WWC3	-/-	N_Shore	5.55105e-06	0.00146424	1		0.000201682	0.032583	1
cg26469387	15	31846670	OTUD7A	-/-		5.63497e-06	0.00148058	1		0.00019707	0.0320482	1
cg22579075	7	94250352	SGCE	-/-		5.67867e-06	0.00148996	1		4.29554e-05	0.0114276	1
cg03540917	4	57686587	SPINK2	+/+	N_Shore	5.68109e-06	0.00149007	1		3.18369e-06	0.00174068	1
cg14179401	17	46550107		-/-		5.73238e-06	0.00149929	1		1.49185e-07	0.00015151	0.121089
cg07958818	1	19767194	CAPZB	-/-		5.73945e-06	0.00149955	1		2.26149e-11	8.13006e-08	1.83688e-05
cg21411014	12	4616445	C12orf4	-/-		5.73544e-06	0.00149955	1		9.1289e-07	0.000655787	0.740663
cg05398036	1	186504948		-/-		5.78433e-06	0.00150809	1		1.69643e-05	0.00589267	1
cg20171079	5	56737497		-/-		5.79115e-06	0.00150928	1		2.86247e-07	0.000258695	0.23231
cg02135151	22	31739715	PATZ1	-/-	N_Shore	5.80189e-06	0.00151055	1		9.31578e-05	0.0194271	1
cg08010550	22	26146031	MYO18B	-/-		5.82596e-06	0.00151518	1		0.000357129	0.0471833	1
cg11960913	11	70160494	PPFIA1	-/-		5.82782e-06	0.00151518	1		2.53012e-06	0.00146622	1
cg00446115	10	98062704	DNTT	+/+		5.85509e-06	0.00152067	1		1.65291e-05	0.00578354	1
cg20607293	1	147112703		-/-		5.88312e-06	0.00152581	1		0.000317954	0.0437251	1
cg20389954	11	62195515		-/-		5.91848e-06	0.00153231	1		0.000210991	0.0336389	1
cg22640868	17	26661374	TNFAIP1	-/-	N_Shore	5.97295e-06	0.00154104	1		0.000100573	0.0203772	1
cg07668693	16	55736118	SLC6A2	-/-		6.00477e-06	0.00154817	1		0.000159812	0.0280021	1
cg26988432	17	46177996	CBX1	-/-	N_Shore	6.07506e-06	0.00156033	1		2.09579e-05	0.00685219	1
cg08151571	6	114085378		-/-		6.09537e-06	0.00156501	1		0.000137492	0.0253537	1
cg18659483	22	41630982	CHADL	-/-	N_Shelf	6.16608e-06	0.00157771	1		3.93166e-05	0.0107355	1
cg02351277	3	177397780		-/-		6.18395e-06	0.00158112	1		2.22492e-05	0.00715063	1
cg03857453	5	142729913	NR3C1	-/-		6.18197e-06	0.00158112	1		0.000384388	0.0493272	1
cg15777335	10	13736109	FRMD4A	+/+		6.23015e-06	0.00158699	1		0.000355704	0.0470299	1
cg22791839	14	102290160	PPP2R5C	-/-		6.23427e-06	0.0015875	1		1.97671e-07	0.000190479	0.160435
cg09384369	9	130770309		-/-		6.25906e-06	0.00159108	1		0.000191233	0.031407	1
cg03140521	1	68299388	GNG12	-/-	S_Shore	6.282e-06	0.00159582	1		2.93141e-05	0.00874011	1
cg14642392	6	32026740	TNXB	-/-		6.29933e-06	0.00159913	1		1.34612e-05	0.00498489	1
cg19402756	10	11183066	CELF2	-/-		6.36477e-06	0.00161024	1		6.03532e-06	0.00277034	1
cg11683390	1	25361490		-/-		6.37606e-06	0.00161199	1		6.48416e-06	0.00292189	1
cg16661800	6	149805292	ZC3H12D	-/-		6.41005e-06	0.00161838	1		0.000237049	0.0362294	1
cg22006825	19	41771771	HNRNPUL1	-/-	S_Shore	6.54918e-06	0.00164903	1		1.64764e-05	0.00577007	1
cg04761231	9	127623571	RPL35	-/-	Island	6.62845e-06	0.00166616	1		0.000140544	0.0257586	1
cg07479547	7	151375096	PRKAG2	-/-		6.69502e-06	0.00167941	1		7.23091e-08	8.50202e-05	0.058699
cg17281126	10	104953409	NT5C2	-/-	S_Shore	6.70152e-06	0.00167941	1		2.20395e-08	3.23805e-05	0.0178943
cg18764008	5	151101114		-/-		6.70715e-06	0.00168025	1		8.17608e-07	0.000597375	0.663373
cg24254842	1	42193353	HIVEP3	-/-		6.71171e-06	0.00168083	1		2.63138e-05	0.00810123	1
cg16477213	8	142402816		-/-	S_Shore	6.72698e-06	0.00168306	1		1.58667e-06	0.0010223	1
cg26498349	12	95034650	TMCC3	-/-		6.72741e-06	0.00168306	1		2.18647e-05	0.00705775	1
cg02329038	17	46710001	MIR196A1	-/-	N_Shore	6.73526e-06	0.00168445	1		6.81184e-05	0.0157278	1
cg24587305	9	38026422	SHB	-/-		6.77919e-06	0.00169202	1		8.4726e-10	2.05484e-06	0.00068809
cg11332168	9	139011718	C9orf69	-/-	S_Shore	6.86523e-06	0.0017089	1		1.89596e-06	0.00116433	1
cg18660898	1	151030968	CDC42SE1	-/-	N_Shore	6.87724e-06	0.00171017	1		4.24086e-08	5.45185e-05	0.0344289
cg11140364	6	36409250	KCTD20	-/-	N_Shore	6.88045e-06	0.0017104	1		0.000325575	0.0444281	1
cg12517471	1	162147093	NOS1AP	-/-		6.91586e-06	0.00171552	1		1.94454e-05	0.00650424	1
cg06584448	17	75456620	40057	-/-		6.93169e-06	0.00171738	1		2.7028e-06	0.00154535	1
cg04504681	3	159604035	SCHIP1	-/-		6.96315e-06	0.00172288	1		1.08397e-06	0.000757258	0.879432
cg06004306	1	17425160	PADI2	-/-		6.99602e-06	0.00172725	1		0.000269298	0.0392015	1
cg26457868	10	104365686	SUFU	-/-		6.99947e-06	0.00172726	1		6.17573e-05	0.0146986	1
cg19821297	19	12890029		-/-	S_Shore	7.02436e-06	0.00173283	1		0.000360745	0.047463	1
cg07161588	3	12779524	TMEM40	-/-		7.08483e-06	0.00174582	1		0.00028956	0.0409504	1
cg11902728	19	35786580	MAG	+/+	Island	7.08644e-06	0.00174582	1		2.6312e-05	0.00810123	1
cg22953759	5	10632397	ANKRD33B	-/-		7.08945e-06	0.00174594	1		0.000298946	0.0419779	1
cg23097139	15	75918757	SNUPN	-/-	S_Shore	7.10135e-06	0.00174776	1		0.000303116	0.0423803	1
cg06762457	6	149806635	ZC3H12D	-/-		7.12213e-06	0.00175171	1		6.22334e-06	0.00283245	1
cg23626733	1	2345398	PEX10	-/-	N_Shore	7.12677e-06	0.00175227	1		6.41499e-05	0.0151033	1
cg17543779	17	79202429	ENTHD2	-/-		7.15386e-06	0.00175719	1		1.98382e-05	0.00657997	1
cg15815084	17	54912870	DGKE	-/-	S_Shore	7.16446e-06	0.00175921	1		5.71382e-05	0.0138866	1
cg23457651	8	32730965		-/-		7.21841e-06	0.00176953	1		0.000205675	0.0330051	1
cg04834097	7	63774078	LOC728927	-/-		7.24012e-06	0.00177309	1		8.80265e-06	0.00365638	1
cg04908961	13	92003278	MIR17HG	-/-	S_Shore	7.26584e-06	0.00177646	1		0.000115036	0.0223757	1
cg25964299	1	15508314	TMEM51	+/+		7.40163e-06	0.0018061	1		4.43536e-05	0.0116659	1
cg16672782	3	95425173		+/+		7.48089e-06	0.00182244	1		0.000100995	0.0204233	1
cg25487118	7	95933652	SLC25A13	-/-		7.52304e-06	0.00182971	1		5.48944e-07	0.000438092	0.445441
cg04132263	13	79968174	RBM26	-/-		7.74147e-06	0.00187485	1		9.20097e-05	0.0192733	1
cg12587087	1	155971907		+/+		7.76682e-06	0.00187854	1		2.92339e-06	0.00164144	1
cg13127741	20	31331821	COMMD7	-/-	S_Shore	7.822e-06	0.00188758	1		2.50615e-06	0.00145363	1
cg11824827	16	31075547	ZNF668	+/+	Island	7.84064e-06	0.00189006	1		7.39454e-07	0.00055188	0.599979
cg10179300	5	14147618	TRIO	-/-	S_Shelf	7.86389e-06	0.001894	1		5.10439e-05	0.0128794	1
cg01739886	15	40398548	BMF	-/-	N_Shelf	7.88738e-06	0.00189781	1		0.000213405	0.0338642	1
cg26077811	11	119232263	USP2	-/-	N_Shelf	7.92099e-06	0.00190343	1		3.23775e-06	0.00176312	1
cg04674680	4	10182771		-/-		7.97295e-06	0.00191405	1		2.92794e-05	0.00873618	1
cg02481588	16	31153317	PRSS36	-/-	N_Shore	8.02924e-06	0.0019257	1		8.04985e-05	0.0176335	1
cg03505273	11	23826623		-/-		8.08244e-06	0.00193517	1		6.45852e-06	0.00291519	1
cg04881228	2	64557277		-/-		8.09552e-06	0.00193721	1		5.25959e-06	0.00251032	1
cg00717494	2	129202877		-/-		8.14475e-06	0.00194586	1		1.42519e-07	0.000145834	0.115679
cg02543363	X	129252577		-/-	N_Shore	8.27981e-06	0.00197115	1		4.01075e-06	0.00207159	1
cg03993335	16	24863047	SLC5A11	-/-		8.30848e-06	0.00197671	1		0.000376252	0.048716	1
cg14899252	2	113551357		-/-		8.30746e-06	0.00197671	1		0.000188555	0.0310967	1
cg08772028	11	118085736	AMICA1	-/-		8.32646e-06	0.00197972	1		7.52805e-05	0.0169132	1
cg08566792	14	83721991		-/-		8.33206e-06	0.00198042	1		8.41008e-06	0.00352941	1
cg18215449	12	66089473		-/-		8.35569e-06	0.00198413	1		7.06894e-05	0.0161508	1
cg19798735	7	110730805	IMMP2L	-/-		8.35481e-06	0.00198413	1		2.83896e-06	0.00160736	1
cg05958351	16	2804731	SRRM2	-/-	N_Shore	8.37201e-06	0.0019861	1		2.00795e-07	0.000191929	0.162969
cg02159157	11	32365507		+/+		8.42518e-06	0.0019968	1		9.4281e-05	0.0195409	1
cg05130895	X	13092926		+/+		8.45797e-06	0.00200265	1		0.000122132	0.0233645	1
cg06151964	19	35531417	HPN	+/+	N_Shore	8.52048e-06	0.00201424	1		9.11054e-05	0.0191415	1
cg02186444	17	73120977	ARMC7	+/+	N_Shelf	8.53901e-06	0.00201669	1		0.000170199	0.0291303	1
cg05034654	16	88876836	APRT	-/-	N_Shore	8.55644e-06	0.00202017	1		0.000292533	0.0413058	1
cg23209370	17	54945623	DGKE	-/-		8.60147e-06	0.00202565	1		9.00736e-06	0.00370354	1
cg01201120	17	1987136	SMG6	-/-		8.75037e-06	0.00205355	1		2.49578e-06	0.00145046	1
cg10012530	2	129073706	HS6ST1	-/-	N_Shore	8.77294e-06	0.00205755	1		5.26643e-10	1.33296e-06	0.000427713
cg22117188	3	52347940		-/-		8.88456e-06	0.00207913	1		7.67949e-06	0.00329427	1
cg11082767	2	173942227	ZAK	-/-	S_Shore	8.92751e-06	0.00208786	1		0.000180604	0.0302235	1
cg13624452	9	134595692	RAPGEF1	-/-		8.95882e-06	0.00209386	1		0.000164345	0.0285188	1
cg12578588	19	18132275		-/-		8.97646e-06	0.00209601	1		6.79428e-05	0.0157042	1
cg03655330	3	50337494	HYAL1	-/-	S_Shore	9.02341e-06	0.00210565	1		0.000217244	0.0342992	1
cg08662964	2	54827585	SPTBN1	+/+		9.07087e-06	0.00211406	1		1.26448e-08	2.04652e-05	0.0102672
cg10361922	17	40925790	VPS25	-/-		9.09675e-06	0.00211678	1		7.41532e-05	0.0167307	1
cg14292963	5	78936661	PAPD4	-/-		9.11973e-06	0.00211887	1		0.000159823	0.0280021	1
cg18524420	15	76016276	ODF3L1	-/-		9.12003e-06	0.00211887	1		8.62922e-06	0.00360043	1
cg26405743	22	31101707	OSBP2	-/-		9.12583e-06	0.00211956	1		0.000214372	0.0339477	1
cg01024098	16	31111692		-/-		9.16566e-06	0.00212577	1		0.000172087	0.0293422	1
cg05310309	2	109257429	LIMS1	-/-		9.16192e-06	0.00212577	1		1.30133e-06	0.000875967	1
cg08148645	6	52355118	EFHC1	-/-		9.19356e-06	0.00212996	1		1.18729e-06	0.000814038	0.96323
cg26362015	11	128490600		+/+		9.22736e-06	0.00213712	1		3.51546e-05	0.00989675	1
cg22705225	5	31640216		+/+	S_Shore	9.28315e-06	0.0021487	1		0.000237377	0.0362686	1
cg09008531	16	46695850	VPS35	+/+		9.29941e-06	0.00215112	1		8.16409e-05	0.0177974	1
cg21017748	4	159742567	FNIP2	-/-		9.39845e-06	0.00217065	1		1.41476e-05	0.00515447	1
cg26196496	5	76247679	CRHBP	-/-	N_Shore	9.40433e-06	0.00217069	1		1.90714e-05	0.00640551	1
cg15886977	6	138726707	HEBP2	-/-	S_Shore	9.40807e-06	0.00217085	1		6.37943e-06	0.00288591	1
cg07481398	6	149806652	ZC3H12D	-/-		9.42445e-06	0.00217368	1		1.20114e-05	0.00458732	1
cg05516537	13	114239958	TFDP1	-/-		9.4897e-06	0.0021829	1		3.14781e-06	0.00172571	1
cg04761746	4	141177756	SCOC	-/-	S_Shelf	9.51809e-06	0.0021874	1		3.0185e-09	6.11581e-06	0.00245123
cg10913887	17	56325277	LPO	-/-	N_Shore	9.54481e-06	0.00219286	1		3.55637e-05	0.00999115	1
cg01440687	14	43011017		-/-		9.679e-06	0.00221751	1		0.000127431	0.0240552	1
cg25858738	1	21501574	EIF4G3	-/-	N_Shore	9.70578e-06	0.00222228	1		1.34809e-05	0.00498861	1
cg27500901	4	4916363		+/+		9.73654e-06	0.00222863	1		0.000308115	0.0428067	1
cg11427329	6	44190249	SLC29A1	-/-	N_Shore	9.80977e-06	0.00224186	1		7.1228e-06	0.00313492	1
cg18832142	3	101659642	LOC152225	+/+		9.84409e-06	0.0022484	1		0.000177696	0.0299325	1
cg27598208	20	62688272	TCEA2	-/-	N_Shore	9.86226e-06	0.00225048	1		3.78716e-06	0.00198385	1
cg17750024	1	175538621	TNR	-/-		9.92429e-06	0.00226116	1		0.000185487	0.0307664	1
cg06085743	1	1245014	PUSL1	-/-	Island	1.00247e-05	0.00227983	1		0.000203549	0.0327617	1
cg19278199	4	143324267	INPP4B	-/-		1.00417e-05	0.00228301	1		2.5692e-05	0.00796107	1
cg18530324	18	46064992	KIAA0427	-/-	N_Shore	1.01022e-05	0.00229114	1		0.000322667	0.0441138	1
cg26256234	22	32556874		-/-		1.0181e-05	0.0023048	1		0.000195171	0.0318415	1
cg03479985	8	20830141	LOC286114	+/+		1.01909e-05	0.00230492	1		9.71101e-05	0.019929	1
cg03427663	16	30445585		-/-	S_Shelf	1.02387e-05	0.00231221	1		0.000168031	0.0289193	1
cg15020502	21	40180134	ETS2	-/-	S_Shore	1.03334e-05	0.00232878	1		4.93192e-07	0.000401506	0.400212
cg14201874	19	41802965	HNRNPUL1	-/-		1.04377e-05	0.00234929	1		6.62934e-14	3.66403e-10	5.38516e-08
cg13307782	5	77291146		-/-		1.04589e-05	0.00235265	1		8.00571e-06	0.00339655	1
cg06068863	20	48843549		-/-		1.04717e-05	0.00235481	1		6.18539e-07	0.000479985	0.501897
cg10429891	1	27963618		-/-	S_Shore	1.04914e-05	0.00235689	1		1.07933e-05	0.0042425	1
cg23256579	12	11002403	PRR4	+/+		1.05187e-05	0.00235894	1		5.5471e-06	0.00260966	1
cg01499465	16	28858342	TUFM	-/-	S_Shore	1.05353e-05	0.00236196	1		7.19767e-05	0.0163715	1
cg11763982	5	333075	AHRR	-/-		1.05569e-05	0.0023633	1		0.000316771	0.0435993	1
cg13349868	18	74781909	MBP	-/-		1.05535e-05	0.0023633	1		4.03834e-05	0.0109404	1
cg09305553	15	78356353	TBC1D2B	-/-		1.06078e-05	0.00237177	1		0.000299816	0.0420638	1
cg07954423	9	130741881	FAM102A	-/-	N_Shore	1.06207e-05	0.00237268	1		2.93419e-07	0.000263128	0.238128
cg18690093	10	82290307	LOC101929574	-/-		1.06228e-05	0.00237268	1		4.57578e-08	5.8242e-05	0.0371476
cg03348792	12	53075482	KRT1	+/+		1.0648e-05	0.00237574	1		0.000137266	0.0253177	1
cg15906260	3	186505240	SNORA4	-/-	S_Shelf	1.0769e-05	0.0023977	1		0.000238779	0.0364036	1
cg26276120	12	6977747	TPI1	-/-	S_Shore	1.10504e-05	0.00245006	1		6.75829e-06	0.0030203	1
cg02787737	11	133928346		+/+		1.12514e-05	0.00248794	1		9.69828e-10	2.29725e-06	0.000787624
cg10827488	11	113953838	ZBTB16	+/+	Island	1.13362e-05	0.00250372	1		1.99021e-08	2.9724e-05	0.0161591
cg05460226	17	8804279	PIK3R5	-/-		1.14115e-05	0.0025166	1		3.81101e-08	4.95628e-05	0.0309395
cg00442581	9	130733834	FAM102A	-/-		1.14367e-05	0.00252096	1		4.47823e-07	0.000372408	0.363405
cg12244711	17	41655950		-/-		1.14468e-05	0.00252166	1		5.76006e-05	0.0139631	1
cg23831876	2	65225988	SLC1A4	-/-		1.14633e-05	0.00252427	1		1.56555e-07	0.000157032	0.127069
cg07893565	4	84218838	HPSE	+/+		1.15697e-05	0.00254357	1		4.04179e-06	0.00208365	1
cg16801601	10	6600423	PRKCQ	+/+		1.15926e-05	0.00254746	1		1.81111e-05	0.00617704	1
cg25865528	19	35987074		-/-		1.16055e-05	0.00254945	1		5.37017e-05	0.0132981	1
cg19179241	2	220325986	SPEG	-/-		1.16316e-05	0.00255154	1		6.2194e-08	7.5419e-05	0.0504891
cg16941634	6	165985235	PDE10A	-/-		1.16895e-05	0.00256043	1		2.21487e-06	0.0013116	1
cg23261443	7	101596340	CUX1	-/-		1.16894e-05	0.00256043	1		0.000227527	0.0353187	1
cg22653615	17	30161804		+/+		1.17622e-05	0.00257255	1		0.000256324	0.0381141	1
cg06321596	16	17562960	XYLT1	-/-		1.17771e-05	0.00257428	1		3.8045e-05	0.0104855	1
cg21439672	12	7260546	C1RL	-/-		1.18099e-05	0.00257756	1		0.000211426	0.0336901	1
cg21714061	17	42275551	ATXN7L3	-/-	N_Shore	1.19474e-05	0.00260005	1		4.97667e-05	0.0126119	1
cg11392231	4	55181809		-/-		1.2031e-05	0.0026144	1		0.000133691	0.0248786	1
cg17933224	19	42774330		-/-	S_Shore	1.21209e-05	0.00262846	1		2.91227e-06	0.00163859	1
cg02772754	22	20918630	MED15	-/-		1.22372e-05	0.00264835	1		7.6356e-06	0.00328064	1
cg22384423	8	128808262	MIR1204	-/-	S_Shore	1.23474e-05	0.00266622	1		0.000282144	0.0403438	1
cg05593715	8	95056896		-/-		1.2373e-05	0.00266918	1		4.54999e-05	0.0118675	1
cg11591924	1	25327969		-/-		1.24375e-05	0.0026792	1		1.84188e-06	0.00113977	1
cg01019770	17	1929555	RTN4RL1	+/+	S_Shore	1.25384e-05	0.00269703	1		0.000180173	0.0301701	1
cg10363087	7	100031878		-/-	N_Shore	1.25431e-05	0.00269726	1		0.00019856	0.0322261	1
cg02097767	18	9095343		-/-		1.26425e-05	0.00271471	1		1.19757e-06	0.000816971	0.971564
cg14975410	3	171180070		-/-	S_Shore	1.26469e-05	0.00271488	1		3.30387e-05	0.00948362	1
cg09951720	2	68651081		-/-		1.26876e-05	0.00272282	1		0.000211437	0.0336901	1
cg12040931	1	182231752	LINC01344	-/-		1.2715e-05	0.00272772	1		2.30761e-05	0.00734665	1
cg27262054	16	73067525	ZFHX3	-/-		1.27563e-05	0.00273423	1		4.61012e-06	0.00229215	1
cg16937168	2	241936844	SNED1	-/-	N_Shore	1.28529e-05	0.00275034	1		5.2678e-05	0.0131246	1
cg26943214	8	126615020		-/-		1.29101e-05	0.00276099	1		0.000304098	0.0424768	1
cg05336486	18	20694580		+/+		1.29475e-05	0.0027666	1		0.000158627	0.027858	1
cg11718989	5	156990923	ADAM19	+/+		1.29684e-05	0.00276947	1		0.000272942	0.0395352	1
cg02003272	13	50702719		-/-	N_Shore	1.29848e-05	0.00277218	1		0.000125268	0.0237851	1
cg12603632	13	61330581		-/-		1.29922e-05	0.00277254	1		7.79323e-06	0.0033255	1
cg26165117	10	17553514		-/-		1.32003e-05	0.00280608	1		3.06567e-05	0.00899517	1
cg11714502	9	130640212	AK1	-/-	S_Shore	1.32358e-05	0.00281121	1		4.14921e-07	0.000351083	0.336712
cg06645657	2	152735816	CACNB4	-/-		1.32559e-05	0.00281467	1		9.85584e-05	0.0201145	1
cg02622890	9	33750132	PRSS3	+/+	N_Shore	1.33154e-05	0.00282139	1		7.0699e-05	0.0161508	1
cg05644468	5	139088511		-/-	N_Shore	1.34477e-05	0.00283917	1		1.84611e-05	0.00624917	1
cg08515723	3	177256617	LINC00578	-/-		1.34652e-05	0.00284205	1		8.99084e-09	1.5375e-05	0.00730052
cg23245017	6	31535999		-/-		1.34898e-05	0.0028432	1		1.69005e-05	0.00587553	1
cg25196036	6	26257604		-/-		1.34784e-05	0.0028432	1		2.98939e-06	0.00166469	1
cg07265588	4	6574480		-/-	N_Shelf	1.35401e-05	0.00285138	1		8.18373e-05	0.0178258	1
cg08880154	1	86926798		-/-		1.39664e-05	0.00292291	1		0.000186576	0.0308731	1
cg11141166	3	31750713	OSBPL10-AS1	+/+		1.39886e-05	0.00292592	1		2.4428e-06	0.00142476	1
cg21404557	12	94493711		+/+	N_Shelf	1.3987e-05	0.00292592	1		7.09038e-07	0.000534885	0.575309
cg23524667	16	29350721	SNX29P2	+/+		1.41372e-05	0.00294763	1		0.000169784	0.029092	1
cg01481251	11	32912719		-/-	N_Shore	1.43131e-05	0.00297556	1		2.03676e-08	3.02856e-05	0.0165369
cg06577850	7	84002356		-/-		1.43264e-05	0.00297644	1		8.3219e-05	0.0180037	1
cg18422587	7	3134670		+/+		1.44703e-05	0.00299544	1		0.000187004	0.0309125	1
cg10682119	15	93182494	FAM174B	-/-		1.45152e-05	0.0030033	1		9.3446e-06	0.00380561	1
cg10708621	3	49028925	P4HTM	-/-	S_Shore	1.46095e-05	0.00301754	1		0.000240992	0.0366252	1
cg02327909	12	53009774	KRT73	+/+		1.4781e-05	0.00304196	1		2.66273e-12	1.15074e-08	2.16288e-06
cg17232357	15	67012832	SMAD6	-/-		1.47797e-05	0.00304196	1		2.04477e-05	0.00673961	1
cg03929796	3	52231840	ALAS1	-/-	N_Shore	1.48597e-05	0.00305645	1		2.77139e-05	0.00840464	1
cg14114377	19	45756845	MARK4	-/-	S_Shore	1.48563e-05	0.00305645	1		2.48875e-06	0.00144741	1
cg00706994	11	59190310	OR5A2	-/-		1.48983e-05	0.00306185	1		2.72737e-07	0.000247587	0.221346
cg06127572	12	68954021		-/-		1.49566e-05	0.00306959	1		0.000281683	0.0403438	1
cg06671242	11	86527767	PRSS23	+/+		1.49721e-05	0.00307124	1		7.62864e-05	0.0170374	1
cg20813374	6	35657180	FKBP5	-/-	S_Shore	1.51397e-05	0.00309861	1		4.01433e-05	0.0109128	1
cg22326508	11	34439896		-/-		1.51364e-05	0.00309861	1		2.7856e-05	0.00843538	1
cg03262020	9	35164848	UNC13B	-/-	S_Shelf	1.52154e-05	0.00311153	1		7.96103e-09	1.38503e-05	0.00646438
cg18498503	10	98408203	PIK3AP1	-/-		1.52902e-05	0.00312509	1		0.000336593	0.0453292	1
cg04685387	10	34925640	PARD3	-/-		1.54774e-05	0.00315553	1		2.9795e-05	0.00883809	1
cg22010547	1	24235907	CNR2	-/-		1.54994e-05	0.00315743	1		7.58025e-08	8.83603e-05	0.0615344
cg05402910	1	243584886	SDCCAG8	+/+		1.56021e-05	0.00316965	1		2.61461e-05	0.00806182	1
cg04747787	1	16483528	EPHA2	-/-	S_Shore	1.57087e-05	0.00318695	1		0.000353003	0.0467717	1
cg17777683	2	201986522	CFLAR	-/-	S_Shelf	1.58161e-05	0.0032061	1		2.5757e-07	0.000235662	0.209039
cg11378067	6	43486161	POLR1C	-/-	S_Shore	1.58806e-05	0.00321742	1		0.000295748	0.041673	1
cg20420933	2	188034331		-/-		1.59084e-05	0.00322131	1		7.56791e-05	0.0169619	1
cg08559711	6	20978738	CDKAL1	-/-		1.59532e-05	0.00322686	1		9.43598e-06	0.00383706	1
cg01308978	17	77824634		-/-		1.59995e-05	0.00323534	1		1.58191e-05	0.00561491	1
cg26031947	6	111139131	AMD1	-/-	S_Shelf	1.60837e-05	0.00325147	1		8.782e-08	9.87647e-05	0.0712878
cg27365005	13	21637034	LATS2	-/-	S_Shore	1.6099e-05	0.00325368	1		3.49226e-07	0.00030392	0.28341
cg22672060	4	156464550		-/-		1.61355e-05	0.00325928	1		3.0121e-05	0.00888934	1
cg12003134	12	62644635		-/-		1.61774e-05	0.00326597	1		0.000347205	0.046234	1
cg08001199	2	65058570		-/-		1.62236e-05	0.00327351	1		7.58191e-06	0.00326667	1
cg00134210	10	14644132	FAM107B	-/-	N_Shore	1.62486e-05	0.00327767	1		2.72375e-05	0.00829757	1
cg18396403	22	38615368	TMEM184B	-/-		1.63192e-05	0.00328455	1		2.92492e-08	3.99566e-05	0.0237468
cg26862622	21	43860746	UBASH3A	-/-		1.65005e-05	0.00331139	1		0.000138951	0.025553	1
cg04368942	7	134571320	CALD1	-/-		1.65218e-05	0.00331477	1		4.68756e-05	0.0121135	1
cg00921097	1	202090980	GPR37L1	-/-		1.65985e-05	0.00332641	1		0.000134675	0.0249988	1
cg07577824	20	17943403	SNX5	-/-		1.67037e-05	0.00334313	1		3.72507e-05	0.0103118	1
cg05168229	13	45390049		-/-		1.67733e-05	0.00335436	1		3.93106e-06	0.00204342	1
cg09566177	3	39448944	RPSA	-/-	S_Shore	1.68137e-05	0.00336153	1		7.41334e-05	0.0167307	1
cg01005506	10	64565768	ADO	-/-	Island	1.6969e-05	0.00338607	1		1.28075e-05	0.00481521	1
cg22260008	7	27207318	HOXA10-AS	-/-	N_Shore	1.70074e-05	0.00339113	1		1.30321e-06	0.000876385	1
cg01832549	1	19774989	CAPZB	-/-		1.7059e-05	0.00339593	1		5.03523e-06	0.002438	1
cg26489737	10	3930603		-/-		1.7056e-05	0.00339593	1		5.87955e-05	0.0141532	1
cg18982073	17	42275458	ATXN7L3	-/-	N_Shore	1.73472e-05	0.00343736	1		0.0003394	0.0455487	1
cg20770573	20	48307717	B4GALT5	-/-		1.73398e-05	0.00343736	1		2.56372e-06	0.00148252	1
cg25843346	6	31762555	VARS	-/-	N_Shore	1.73434e-05	0.00343736	1		9.04378e-05	0.0190654	1
cg05795603	19	19702165	PBX4	-/-		1.7389e-05	0.00344225	1		0.000278106	0.0400199	1
cg03935116	12	31476565	FAM60A	-/-	N_Shore	1.74004e-05	0.0034428	1		1.665e-06	0.00105685	1
cg17969042	11	64643263	EHD1	-/-	N_Shelf	1.7567e-05	0.0034664	1		5.34585e-06	0.00254145	1
cg04856678	8	59067871		-/-		1.77136e-05	0.00348883	1		6.05353e-05	0.0144784	1
cg23257256	12	14538000	ATF7IP	-/-		1.77093e-05	0.00348883	1		0.000211632	0.033708	1
cg03485667	16	75143200	ZNRF1	-/-		1.77609e-05	0.00349444	1		8.35578e-07	0.000608317	0.67795
cg07113006	1	45097282	RNF220	-/-	Island	1.78712e-05	0.00350948	1		0.000186667	0.0308757	1
cg14694156	7	30026819	SCRN1	-/-	N_Shore	1.81095e-05	0.00354493	1		8.63353e-05	0.0184543	1
cg27049094	2	75067716	HK2	+/+		1.82079e-05	0.00355789	1		4.24913e-05	0.011345	1
cg03929615	5	156891763	NIPAL4	-/-		1.82666e-05	0.00356747	1		0.000287361	0.040774	1
cg26772387	15	91846753		-/-		1.85396e-05	0.00360468	1		0.000130831	0.0244839	1
cg09516805	13	49107564	RCBTB2	-/-	S_Shore	1.86772e-05	0.00362289	1		6.53113e-06	0.00293817	1
cg03140410	17	30594811	RHBDL3	-/-	S_Shore	1.87007e-05	0.00362649	1		5.58578e-09	1.02444e-05	0.00453581
cg00827939	22	39848852		-/-	N_Shelf	1.87785e-05	0.00363968	1		3.71893e-07	0.000320756	0.301802
cg16496571	2	70161565	MXD1	-/-		1.88065e-05	0.00364226	1		0.000203951	0.0328192	1
cg00592046	18	69848574		-/-		1.89205e-05	0.00365671	1		3.71371e-06	0.0019504	1
cg00159243	12	109023799	SELPLG	-/-		1.89695e-05	0.00366047	1		0.000252206	0.037695	1
cg03984633	8	29244254		-/-		1.89669e-05	0.00366047	1		4.48896e-05	0.0117536	1
cg12828729	5	134823969		+/+	N_Shore	1.89809e-05	0.00366076	1		0.000261656	0.0385929	1
cg22475217	19	14495378	ADGRE5	-/-		1.90478e-05	0.00366985	1		6.27871e-06	0.00285305	1
cg04209460	17	4711018	PLD2	-/-	S_Shore	1.90772e-05	0.00367143	1		0.000192004	0.0314892	1
cg27383951	7	138168729	TRIM24	+/+		1.90785e-05	0.00367143	1		8.1026e-05	0.0176965	1
cg10080497	6	116330012	FRK	-/-		1.91542e-05	0.00367985	1		0.000255533	0.0380452	1
cg00980784	17	47287577	ABI3	-/-		1.91921e-05	0.00368428	1		5.19567e-07	0.00041852	0.421609
cg07465171	3	4818475	ITPR1	-/-		1.92166e-05	0.00368731	1		0.000200932	0.0324878	1
cg13146184	19	16696698	MED26	-/-		1.92462e-05	0.00368989	1		7.71842e-05	0.0171406	1
cg18864535	14	105369758		+/+	N_Shore	1.93474e-05	0.0037026	1		0.000106695	0.0212726	1
cg20299496	2	233233089		-/-		1.93721e-05	0.00370636	1		4.81934e-05	0.0123364	1
cg15903032	10	101297605		-/-	Island	1.95263e-05	0.00373009	1		5.45123e-08	6.70039e-05	0.0442536
cg17230002	12	54689504	NFE2	-/-		1.95352e-05	0.00373085	1		1.27653e-08	2.06191e-05	0.010365
cg21815220	1	1150410	TNFRSF4	-/-	S_Shore	1.98372e-05	0.00377686	1		6.92114e-08	8.1971e-05	0.0561847
cg00331580	1	249152158	ZNF692	-/-	N_Shore	1.98515e-05	0.00377862	1		0.000223967	0.0349747	1
cg20628344	3	49450564	RHOA	-/-	S_Shore	1.9982e-05	0.00379858	1		3.93966e-05	0.0107411	1
cg12129824	14	91844449	CCDC88C	-/-		2.00114e-05	0.00380223	1		9.32531e-05	0.0194274	1
cg02341571	15	44968935	PATL2	+/+		2.0097e-05	0.00381539	1		9.08986e-10	2.17853e-06	0.000738215
cg22269164	1	160230671	DCAF8	-/-	N_Shore	2.01156e-05	0.0038161	1		1.39618e-05	0.00511201	1
cg10730362	11	64125599	RPS6KA4	-/-	N_Shore	2.01326e-05	0.00381744	1		1.31577e-10	3.83164e-07	0.000106866
cg01568402	3	64074407	LINC00994	-/-		2.01656e-05	0.00382272	1		0.00023572	0.0360941	1
cg19120513	11	102189303	BIRC3	-/-	S_Shore	2.02014e-05	0.00382561	1		0.000384433	0.0493272	1
cg13158272	14	74257174		-/-	S_Shelf	2.03029e-05	0.00383895	1		1.79676e-08	2.73373e-05	0.0145885
cg15885703	11	118094830	AMICA1	-/-		2.04009e-05	0.00384768	1		2.60483e-06	0.00150202	1
cg16260976	5	134816424		-/-		2.0428e-05	0.00384985	1		1.11178e-08	1.82852e-05	0.0090274
cg20408402	10	72362452	PRF1	+/+	S_Shore	2.04712e-05	0.00385408	1		7.1367e-05	0.0162647	1
cg09469204	4	159976200		-/-		2.05819e-05	0.00386708	1		4.17231e-06	0.00213199	1
cg02745045	17	63150820	RGS9	-/-		2.0714e-05	0.00388306	1		1.17062e-08	1.91752e-05	0.00950511
cg25350105	10	3846495		-/-		2.0746e-05	0.00388514	1		7.47966e-05	0.0168431	1
cg07524873	11	72305346	PDE2A	-/-	S_Shelf	2.07996e-05	0.00389321	1		0.000361824	0.0475046	1
cg00825543	6	134517742	SGK1	-/-		2.0896e-05	0.00390535	1		1.92822e-06	0.00117702	1
cg22375046	11	126236634	ST3GAL4	-/-		2.09284e-05	0.00391041	1		1.07857e-09	2.4966e-06	0.000875928
cg25307097	12	118745017	TAOK3	-/-		2.10399e-05	0.00392632	1		0.000339597	0.0455514	1
cg21848020	20	30161904	HM13-AS1	-/-	S_Shore	2.11041e-05	0.00393335	1		4.17771e-05	0.0111985	1
cg09349128	22	50327986		-/-	N_Shore	2.11466e-05	0.00393929	1		1.97286e-05	0.00655516	1
cg16220933	2	197041071		+/+		2.1346e-05	0.00397047	1		1.30509e-06	0.000876385	1
cg06857898	12	111560435	CUX2	-/-		2.14125e-05	0.00398036	1		1.85412e-05	0.00626628	1
cg07177756	1	173836307	SNORD75	-/-	N_Shore	2.14206e-05	0.00398036	1		0.000329782	0.0447135	1
cg06807127	8	38262905	LETM2	-/-		2.14713e-05	0.00398479	1		2.08332e-08	3.08313e-05	0.0169149
cg22403782	2	233246136	ALPP	-/-	Island	2.15225e-05	0.00399129	1		9.16304e-07	0.000657077	0.743431
cg13249416	14	34690095		-/-		2.16994e-05	0.00401608	1		0.000144849	0.0262763	1
cg17411016	2	47100912		-/-		2.17478e-05	0.00402177	1		2.02658e-06	0.00122601	1
cg15081500	7	642612	LOC101926963	-/-	N_Shore	2.17813e-05	0.00402622	1		0.00021266	0.0337856	1
cg09425279	16	31188401		+/+	N_Shelf	2.18114e-05	0.0040294	1		0.000120173	0.0231019	1
cg17580614	17	15849512	ADORA2B	-/-	Island	2.18878e-05	0.00404187	1		1.04804e-08	1.74575e-05	0.00850994
cg13441806	2	129203409		-/-		2.20645e-05	0.00406641	1		1.22461e-05	0.00465209	1
cg09965980	13	28876143	FLT1	-/-		2.20701e-05	0.00406645	1		2.1853e-09	4.67234e-06	0.00177466
cg13392029	1	44400749	ARTN	-/-	N_Shore	2.20987e-05	0.0040697	1		1.9539e-05	0.006516	1
cg24008510	1	226633056		+/+		2.21399e-05	0.00407425	1		2.09356e-05	0.00684937	1
cg06534890	11	126224696	ST3GAL4	-/-	N_Shore	2.23702e-05	0.00410442	1		3.00896e-05	0.00888332	1
cg11001536	5	153489773		-/-		2.25317e-05	0.00412998	1		0.000233312	0.0358538	1
cg25434241	3	45953557	LZTFL1	+/+		2.26361e-05	0.00414604	1		4.9194e-05	0.0125137	1
cg10003581	6	56755793	DST	-/-		2.28377e-05	0.00417267	1		1.31656e-06	0.000881107	1
cg05752866	2	177423529		-/-		2.33329e-05	0.00424229	1		9.42071e-06	0.00383277	1
cg26996569	12	121829743		+/+		2.33718e-05	0.00424618	1		0.000340857	0.0456379	1
cg01839993	10	74034644	DDIT4	-/-	Island	2.34824e-05	0.00425798	1		3.46677e-07	0.000302813	0.281342
cg16622061	16	86888736		-/-		2.38417e-05	0.00430807	1		0.000314691	0.0434013	1
cg21822187	12	66286141	HMGA2	-/-		2.41616e-05	0.00435033	1		4.90054e-05	0.0124735	1
cg05738235	17	60973151	MIR548W	-/-		2.42792e-05	0.00436939	1		0.000354638	0.0469194	1
cg13179236	9	134852592	MED27	+/+		2.43698e-05	0.00438145	1		6.107e-05	0.0145934	1
cg07367495	11	117688332		-/-		2.4538e-05	0.00440421	1		2.90247e-05	0.00868251	1
cg16794579	16	17562419	XYLT1	-/-		2.46906e-05	0.00442413	1		1.21305e-07	0.000127498	0.0984625
cg06096336	2	231989800	PSMD1	-/-		2.48476e-05	0.00444582	1		1.4962e-08	2.33773e-05	0.0121484
cg05854233	17	48473785	LRRC59	-/-	N_Shore	2.49373e-05	0.00445222	1		0.000144853	0.0262763	1
cg21756476	15	61182765	RORA	+/+		2.49351e-05	0.00445222	1		0.000219753	0.0345411	1
cg25663823	15	101568217	LRRK1	-/-		2.49475e-05	0.00445296	1		5.73084e-05	0.0139072	1
cg02476630	6	15444470	JARID2	-/-		2.50185e-05	0.00446242	1		1.59189e-06	0.00102485	1
cg26153045	7	73441834	ELN	-/-		2.51727e-05	0.00447486	1		0.000129124	0.0242901	1
cg03004371	15	101423806	ALDH1A3	+/+	S_Shelf	2.53453e-05	0.0044933	1		9.20686e-06	0.00376083	1
cg04475642	11	118900803	SLC37A4	-/-	N_Shore	2.54554e-05	0.00450571	1		2.91422e-05	0.00870164	1
cg07423943	13	20175909		-/-	N_Shore	2.54869e-05	0.00450806	1		3.57908e-06	0.00189316	1
cg05649487	3	37216656	LRRFIP2	-/-	N_Shore	2.58694e-05	0.0045609	1		4.81514e-05	0.0123349	1
cg24163210	1	1713944		-/-	Island	2.59533e-05	0.00456988	1		4.45663e-05	0.0117016	1
cg18047221	3	177167606	LINC00578	-/-		2.60896e-05	0.00458734	1		8.43225e-08	9.56835e-05	0.0684491
cg12400097	3	128586320	LOC653712	-/-		2.62373e-05	0.00460567	1		5.0297e-06	0.00243678	1
cg11961845	7	129008179	AHCYL2	-/-		2.63778e-05	0.00462222	1		8.91625e-05	0.0188896	1
cg14988493	5	52549628		+/+		2.64032e-05	0.00462388	1		8.97451e-06	0.00369569	1
cg00147638	1	25228039	RUNX3	-/-	N_Shore	2.64669e-05	0.00463284	1		0.000322354	0.0440913	1
cg17372223	3	52568218	NT5DC2	-/-	Island	2.64635e-05	0.00463284	1		0.00017227	0.0293474	1
cg03434029	1	45274048	TCTEX1D4	-/-	S_Shore	2.65413e-05	0.00464149	1		0.000327814	0.0445681	1
cg22898516	12	3011514	TULP3	-/-		2.66365e-05	0.00464898	1		0.000222466	0.0348451	1
cg13652891	1	204078034	SOX13	-/-		2.66482e-05	0.00464923	1		1.68009e-05	0.00585342	1
cg06532880	5	176731545	PRELID1	-/-	S_Shore	2.67301e-05	0.00466024	1		9.31549e-05	0.0194271	1
cg19918116	12	124326760	DNAH10	-/-		2.68092e-05	0.00467183	1		3.65148e-05	0.010181	1
cg23027596	9	138854008	UBAC1	-/-	S_Shore	2.68253e-05	0.00467354	1		0.000206475	0.0330746	1
cg21423387	10	112874230		+/+		2.68642e-05	0.00467812	1		0.000271384	0.0393746	1
cg12126344	1	12207564		-/-		2.6964e-05	0.0046911	1		2.4156e-05	0.00760697	1
cg08428677	3	177167200	LINC00578	-/-		2.71738e-05	0.00471428	1		0.000118016	0.0228242	1
cg01218206	11	116933977	SIK3	-/-		2.73091e-05	0.00472788	1		1.46281e-05	0.00529889	1
cg17529257	16	75032269	ZNRF1	-/-	N_Shore	2.74168e-05	0.00474101	1		3.10243e-05	0.00907354	1
cg14584292	11	122063558	MIR100HG	-/-		2.74436e-05	0.00474409	1		0.000274186	0.0396524	1
cg24135495	18	20397935		-/-		2.74607e-05	0.00474527	1		6.71837e-09	1.19181e-05	0.0054554
cg18605213	3	184264316		-/-		2.75794e-05	0.00475804	1		1.15634e-05	0.00446101	1
cg12842322	11	34305866	ABTB2	-/-		2.77084e-05	0.00477364	1		0.000226952	0.0352565	1
cg12103461	1	150450460		-/-		2.78193e-05	0.00478608	1		4.97685e-07	0.000404103	0.403856
cg09641518	4	143325397	INPP4B	-/-		2.79423e-05	0.00480391	1		1.93797e-05	0.00649027	1
cg20408276	2	38300586	CYP1B1	+/+	N_Shore	2.798e-05	0.00480708	1		0.000348971	0.0463947	1
cg23243690	12	109026944	SELPLG	-/-		2.79802e-05	0.00480708	1		0.000224336	0.0350104	1
cg26470501	19	45252955	BCL3	-/-	S_Shore	2.80597e-05	0.00481851	1		1.08272e-07	0.00011636	0.0878863
cg15352013	16	49497733		+/+	N_Shore	2.81145e-05	0.00482569	1		0.000383262	0.0492465	1
cg03823989	9	100292179	TMOD1	-/-		2.82211e-05	0.00483839	1		7.97721e-07	0.000584516	0.647241
cg12573976	7	101194727	COL26A1	-/-		2.82313e-05	0.00483901	1		7.45965e-06	0.00323378	1
cg07845235	17	27504224	MYO18A	-/-	S_Shore	2.82524e-05	0.00484152	1		2.88929e-06	0.00163018	1
cg06809522	14	103031976		-/-		2.84742e-05	0.0048627	1		0.000172269	0.0293474	1
cg12739216	12	131706350		-/-		2.86153e-05	0.00488118	1		1.26762e-05	0.00477912	1
cg09554443	1	167487762	CD247	+/+		2.8729e-05	0.00489529	1		1.11637e-07	0.000119031	0.090617
cg12882730	10	11251269	CELF2	-/-		2.87272e-05	0.00489529	1		8.22655e-07	0.000600523	0.667467
cg19390934	2	242027520	MTERFD2	-/-		2.89397e-05	0.00491731	1		1.9141e-06	0.00117317	1
cg27573991	1	247712512	C1orf150	-/-		2.90998e-05	0.00493999	1		0.00025687	0.0381674	1
cg21550372	14	100908908	WDR25	-/-		2.91719e-05	0.0049477	1		2.10835e-05	0.00688493	1
cg11390978	19	16986831	SIN3B	-/-	Island	2.92166e-05	0.00495076	1		1.92397e-05	0.00645402	1
cg17825846	16	23815246		-/-		2.92618e-05	0.00495615	1		1.04343e-05	0.00414349	1
cg20927567	17	27049656	RPL23A	-/-	N_Shelf	2.93014e-05	0.00495814	1		6.81189e-05	0.0157278	1
cg11347475	9	35731484	TLN1	-/-	N_Shore	2.94922e-05	0.00497815	1		2.34245e-08	3.41069e-05	0.0190186
cg14569771	4	153022369		+/+		2.94889e-05	0.00497815	1		1.18412e-05	0.00453801	1
cg01856529	12	54653091	CBX5	-/-		2.9653e-05	0.00499394	1		2.09409e-05	0.00684937	1
cg23178831	2	145700450	TEX41	-/-		2.97098e-05	0.00500011	1		0.000155011	0.0274562	1
cg24913342	1	25426436		-/-		2.97937e-05	0.00500707	1		0.000237395	0.0362686	1
cg20051772	12	56325015	DGKA	-/-	N_Shore	2.99445e-05	0.00502821	1		9.08234e-07	0.00065302	0.736887
cg05576845	5	146176618	PPP2R2B	-/-		2.99869e-05	0.00503191	1		0.0003102	0.0430154	1
cg07448120	11	108004499	ACAT1	-/-		3.02081e-05	0.0050585	1		5.88171e-06	0.00272757	1
cg00175403	1	12223543		-/-	N_Shelf	3.0304e-05	0.00507138	1		4.91089e-06	0.00239925	1
cg01991625	16	54404353		-/-		3.03495e-05	0.00507555	1		8.85298e-07	0.000639306	0.718282
cg22995183	16	14293184	MKL2	+/+		3.06103e-05	0.00510717	1		9.09017e-06	0.00372628	1
cg15410835	8	143125637		-/-		3.10587e-05	0.00517202	1		3.32008e-07	0.000292249	0.26944
cg20435447	9	131447603	SET	-/-	N_Shelf	3.11685e-05	0.00518334	1		5.88412e-07	0.000461454	0.477458
cg08025679	19	30157311	PLEKHF1	-/-	S_Shore	3.11918e-05	0.0051849	1		3.55623e-08	4.68287e-05	0.0288714
cg10370332	19	42627684	POU2F2	-/-		3.12518e-05	0.0051937	1		9.53833e-05	0.019679	1
cg14273984	11	65480256	KAT5	-/-	S_Shore	3.15101e-05	0.00522754	1		3.93495e-05	0.0107355	1
cg07677174	6	106001159		-/-		3.17086e-05	0.00524964	1		0.000291328	0.04115	1
cg03726357	8	29259693		-/-		3.17426e-05	0.00525135	1		1.4139e-05	0.00515366	1
cg04565088	18	19184921		-/-	S_Shelf	3.17735e-05	0.00525335	1		0.000100426	0.0203593	1
cg01502872	6	33173119	HSD17B8	-/-	S_Shore	3.18431e-05	0.00526019	1		2.23733e-05	0.00717348	1
cg18573698	19	12896559		-/-	S_Shelf	3.2233e-05	0.00529749	1		1.24736e-05	0.00472247	1
cg24624126	6	147790137		-/-		3.22212e-05	0.00529749	1		0.000106841	0.0212861	1
cg26892401	7	2847908	GNA12	-/-		3.24517e-05	0.00532282	1		9.85518e-10	2.32762e-06	0.000800365
cg07969918	22	31682909	PIK3IP1	-/-	N_Shelf	3.25945e-05	0.00534153	1		9.89798e-09	1.66153e-05	0.00803702
cg04815334	11	71210295	NADSYN1	+/+		3.28545e-05	0.00537485	1		3.42779e-06	0.00183584	1
cg00052692	12	122442863		+/+		3.29377e-05	0.00538223	1		0.000169035	0.0290298	1
cg05620847	6	90695223	BACH2	+/+		3.29443e-05	0.00538223	1		9.07669e-08	0.000101438	0.0736794
cg10300461	4	166379150	CPE	-/-		3.29544e-05	0.00538268	1		6.95522e-05	0.0159675	1
cg16903811	22	21316245		-/-	N_Shelf	3.30502e-05	0.00539597	1		8.97973e-06	0.00369569	1
cg10814005	14	91711041	GPR68	-/-		3.30633e-05	0.00539634	1		6.47386e-07	0.000499382	0.525301
cg01309597	9	131362686	MIR1268A	-/-		3.31812e-05	0.0054114	1		1.16934e-05	0.00449621	1
cg15512958	14	91711930	GPR68	-/-		3.33877e-05	0.00543553	1		4.48624e-06	0.00224996	1
cg25103895	10	64565642	ADO	-/-	Island	3.34238e-05	0.00543559	1		0.000142723	0.0260464	1
cg07422492	2	149793455	KIF5C	+/+		3.37631e-05	0.00547146	1		0.00011552	0.0224429	1
cg24086068	4	77356008	SHROOM3	-/-		3.38333e-05	0.00548043	1		9.19362e-07	0.000658689	0.745911
cg13218707	11	118900557	SLC37A4	-/-	N_Shore	3.39622e-05	0.00549651	1		1.97951e-07	0.000190479	0.160662
cg18317842	8	10921502	XKR6	-/-		3.4027e-05	0.0055046	1		1.0422e-06	0.00073376	0.845557
cg03877706	21	22572632	NCAM2	-/-		3.41467e-05	0.00551676	1		0.000161511	0.028226	1
cg07435237	16	31469562	ARMC5	-/-	N_Shore	3.43258e-05	0.00554328	1		4.37338e-05	0.0115512	1
cg23149418	8	134706823		-/-		3.43684e-05	0.00554895	1		0.000108235	0.0214692	1
cg13937163	6	112356900		+/+		3.45105e-05	0.00556826	1		7.00495e-10	1.71425e-06	0.000568899
cg11924564	5	133462688	TCF7	+/+		3.50331e-05	0.00562573	1		0.000305005	0.0425347	1
cg22895366	22	39574449		-/-		3.52892e-05	0.00565947	1		0.000226635	0.0352409	1
cg21513437	17	39678107		-/-		3.55172e-05	0.0056899	1		6.36493e-05	0.0150191	1
cg18105732	20	12188599		-/-		3.55838e-05	0.0056981	1		8.35037e-08	9.51531e-05	0.0677847
cg11867620	8	95177214	CDH17	-/-		3.59241e-05	0.00573899	1		0.000121949	0.0233459	1
cg05115276	3	150986725	MED12L	+/+		3.60458e-05	0.00575224	1		0.000157352	0.0277499	1
cg11229399	1	228689056		+/+		3.60988e-05	0.00575748	1		0.00028234	0.0403438	1
cg10768063	15	29213736	APBA2	+/+		3.6899e-05	0.00585066	1		2.97808e-05	0.0088371	1
cg18638857	20	45981324	ZMYND8	-/-		3.6981e-05	0.00585866	1		6.751e-08	8.04249e-05	0.0548038
cg19202384	17	79894511	PYCR1	-/-	N_Shore	3.71053e-05	0.00587335	1		0.000161808	0.0282659	1
cg22891595	3	193570256		+/+		3.7136e-05	0.00587696	1		0.000106093	0.0212047	1
cg14535553	16	66995103	CES3	-/-		3.71962e-05	0.00588523	1		1.86466e-06	0.00115032	1
cg07677634	9	80435507	GNAQ	-/-		3.74418e-05	0.00591148	1		8.12161e-05	0.0177206	1
cg14238664	1	153931458	CRTC2	-/-	S_Shore	3.75185e-05	0.00592107	1		0.000126944	0.0239873	1
cg23351584	11	86512100	PRSS23	-/-	S_Shore	3.7597e-05	0.00592762	1		1.93356e-08	2.9038e-05	0.0156991
cg11670060	5	145316416	SH3RF2	-/-	S_Shore	3.80605e-05	0.00597487	1		8.38113e-05	0.0180861	1
cg02330710	1	29072718	YTHDF2	-/-		3.81362e-05	0.00598422	1		6.94107e-05	0.015944	1
cg27321942	19	49993217	RPL13AP5	-/-	S_Shore	3.81478e-05	0.00598477	1		4.57528e-05	0.0119296	1
cg12340169	11	62433812	LBHD1	-/-	S_Shore	3.81692e-05	0.00598561	1		9.51177e-05	0.0196442	1
cg08331284	10	80841582	ZMIZ1	-/-		3.82092e-05	0.00598895	1		3.8559e-08	5.00448e-05	0.0313039
cg11911919	7	84002337		-/-		3.82274e-05	0.00598895	1		9.71623e-05	0.0199347	1
cg11700584	14	50088544	RPL36AL	-/-	S_Shore	3.82715e-05	0.0059917	1		0.000122493	0.0234022	1
cg09269869	2	46562819	EPAS1	-/-		3.85302e-05	0.00602187	1		0.000265045	0.0388702	1
cg01099497	10	3969061		-/-		3.87425e-05	0.00604741	1		7.51043e-06	0.00324574	1
cg23035209	5	72795181	BTF3	-/-	S_Shore	3.92692e-05	0.00611292	1		1.48613e-05	0.00536639	1
cg19360064	16	70462214	ST3GAL2	-/-		3.93277e-05	0.00612075	1		9.50784e-06	0.00385855	1
cg02637282	12	98768240		+/+		3.93652e-05	0.00612401	1		6.47193e-06	0.00291962	1
cg15829114	14	53617878	DDHD1	-/-	N_Shore	3.9525e-05	0.00613986	1		0.000100254	0.0203482	1
cg25211022	5	142381633	ARHGAP26	-/-		3.96137e-05	0.00615108	1		5.20901e-05	0.0130421	1
cg00711496	19	50191497	C19orf76	-/-	Island	3.96705e-05	0.00615732	1		1.77248e-07	0.0001738	0.143862
cg09981964	7	148001779	CNTNAP2	+/+		3.98012e-05	0.00616875	1		3.80426e-06	0.00199152	1
cg10207277	8	114449243	CSMD3	-/-		3.98029e-05	0.00616875	1		5.84313e-05	0.0140855	1
cg04104329	7	39681794	RALA	-/-		4.02339e-05	0.00622006	1		0.000123026	0.0234802	1
cg00549219	5	177370476		-/-	N_Shore	4.03161e-05	0.00622759	1		6.20591e-07	0.000481117	0.503561
cg20396110	15	74919916	CLK3	-/-		4.03706e-05	0.0062347	1		5.07189e-07	0.000410434	0.411567
cg06405563	17	73577744		+/+		4.05495e-05	0.00625453	1		5.00595e-05	0.0126759	1
cg20309891	17	41739130	MEOX1	-/-		4.05583e-05	0.00625458	1		1.38119e-06	0.000915314	1
cg12605747	15	66798443	RPL4	-/-		4.06034e-05	0.00625764	1		0.000320936	0.0439714	1
cg02881230	1	45988355	PRDX1	-/-	S_Shore	4.0901e-05	0.00629306	1		7.61954e-06	0.00327547	1
cg18809126	3	11623526	VGLL4	-/-		4.08972e-05	0.00629306	1		1.19136e-06	0.000814419	0.966527
cg06688878	8	124560668		-/-		4.12413e-05	0.00632707	1		8.92455e-05	0.0189023	1
cg07043011	22	24950078	GUCD1	-/-	N_Shore	4.17423e-05	0.00637757	1		4.63059e-07	0.000382338	0.375766
cg15777261	2	73462569	CCT7	-/-	S_Shore	4.1757e-05	0.0063785	1		5.06899e-06	0.0024456	1
cg13876650	1	26146005	FAM54B	-/-	N_Shore	4.1798e-05	0.00638153	1		7.84922e-09	1.36947e-05	0.00637361
cg14034325	10	43891459	HNRNPF	-/-	N_Shore	4.18501e-05	0.00638616	1		0.000103435	0.0208118	1
cg17114567	16	68026532	DPEP2	-/-	N_Shore	4.19195e-05	0.00639196	1		8.08865e-05	0.0176756	1
cg03982376	6	149806659	ZC3H12D	-/-		4.20423e-05	0.00640591	1		2.56208e-06	0.00148252	1
cg08456236	1	204100147		-/-		4.20627e-05	0.00640591	1		5.43843e-08	6.69478e-05	0.0441497
cg04001941	2	135105846	MGAT5	-/-		4.25742e-05	0.00645684	1		9.83105e-05	0.020079	1
cg09084200	11	134095863	VPS26B	-/-	S_Shore	4.25958e-05	0.00645801	1		2.91161e-06	0.00163859	1
cg23683840	4	79642234		+/+		4.25993e-05	0.00645801	1		1.26592e-07	0.000132031	0.102753
[truncated: 1,003 more rows]

## Sheet: Supp3
Supplementary table 3: DMP between active smokers and never smokers in the discovery sample
Probe	Chromosome	Position	Gene	P unadjusted	P FDR	P Bonferroni-Holm	b smoker	b nonsmoker	Relation_to_UCSC_CpG_Island
cg05575921	5	373378	AHRR	4.50689e-113	3.34651e-107	3.34651e-107	0.566(0.508-0.661)	0.878(0.856-0.895)	N_Shore
cg21566642	2	233284661		5.95054e-96	2.20923e-90	4.41846e-90	0.38(0.348-0.434)	0.557(0.519-0.591)	Island
cg01940273	2	233284934		2.27233e-84	5.62425e-79	1.68727e-78	0.458(0.433-0.49)	0.575(0.545-0.608)	Island
cg03636183	19	17000585	F2RL3	3.74895e-84	6.95929e-79	2.7837e-78	0.5(0.462-0.552)	0.646(0.618-0.677)	N_Shore
cg14391737	11	86513429	PRSS23	3.4102e-72	5.06436e-67	2.53217e-66	0.254(0.211-0.312)	0.4(0.351-0.448)	S_Shore
cg17739917	17	38477572	RARA	3.14564e-62	3.8929e-57	2.33572e-56	0.308(0.269-0.352)	0.401(0.367-0.441)	S_Shelf
cg21911711	19	16998668	F2RL3	4.69331e-54	4.97848e-49	3.48491e-48	0.698(0.669-0.74)	0.78(0.753-0.811)	N_Shore
cg17087741	2	233283010		8.98813e-50	8.34247e-45	6.67391e-44	0.824(0.777-0.867)	0.9(0.885-0.914)	N_Shore
cg26703534	5	377358	AHRR	3.87183e-47	3.1944e-42	2.87492e-41	0.626(0.596-0.661)	0.694(0.669-0.718)	S_Shelf
cg25648203	5	395444	AHRR	5.36587e-47	3.98433e-42	3.98428e-41	0.721(0.679-0.76)	0.792(0.766-0.811)
cg15342087	6	30720209		1.8351e-44	1.23874e-39	1.3626e-38	0.817(0.792-0.842)	0.859(0.845-0.871)
cg03329539	2	233283329		2.25971e-44	1.39826e-39	1.67789e-38	0.325(0.301-0.363)	0.387(0.36-0.416)	N_Shore
cg24859433	6	30720203		2.68884e-44	1.53581e-39	1.99652e-38	0.802(0.78-0.831)	0.851(0.835-0.866)
cg18110140	15	75350380		3.18311e-41	1.68826e-36	2.36352e-35	0.405(0.358-0.464)	0.519(0.483-0.558)
cg19859270	3	98251294	GPR15	9.74556e-39	4.82426e-34	7.23626e-33	0.88(0.86-0.892)	0.907(0.897-0.916)
cg00475490	11	86517110	PRSS23	2.53348e-37	1.17575e-32	1.88116e-31	0.0911(0.0769-0.113)	0.134(0.111-0.167)
cg14466441	6	11392193		4.58825e-37	2.00407e-32	3.40685e-31	0.806(0.783-0.838)	0.853(0.833-0.874)
cg05086879	22	39861490	MGAT3	1.69048e-36	6.97354e-32	1.25521e-30	0.763(0.725-0.797)	0.812(0.788-0.832)
cg00045592	1	160714299	SLAMF7	1.95475e-36	7.6393e-32	1.45143e-30	0.434(0.373-0.485)	0.511(0.462-0.556)
cg14753356	6	30720108		2.76521e-36	1.02663e-31	2.0532e-30	0.366(0.308-0.417)	0.417(0.366-0.472)
cg02738868	14	74221164	ELMSAN1	9.07093e-36	3.20736e-31	6.73528e-30	0.253(0.221-0.279)	0.278(0.252-0.298)
cg19885130	11	68146832	LRP5	5.14809e-35	1.73756e-30	3.82252e-29	0.394(0.331-0.452)	0.486(0.422-0.538)
cg11660018	11	86510915	PRSS23	1.46672e-34	4.73514e-30	1.08905e-28	0.443(0.41-0.479)	0.513(0.481-0.536)	N_Shore
cg04551776	5	393366	AHRR	3.93462e-34	1.21732e-29	2.92149e-28	0.738(0.711-0.769)	0.784(0.76-0.807)
cg13193840	2	233285289		1.98041e-33	5.88206e-29	1.47047e-27	0.15(0.136-0.168)	0.182(0.165-0.203)	Island
cg24797066	20	48407084		2.54595e-33	7.27095e-29	1.89038e-27	0.399(0.345-0.435)	0.44(0.399-0.477)
cg19572487	17	38476024	RARA	7.22201e-33	1.96104e-28	5.36239e-27	0.464(0.415-0.501)	0.518(0.476-0.56)	S_Shore
cg05284742	14	93552128	ITPK1	7.39486e-33	1.96104e-28	5.49072e-27	0.696(0.664-0.724)	0.734(0.71-0.759)
cg09935388	1	92947588	GFI1	1.21813e-32	3.11898e-28	9.0447e-27	0.621(0.543-0.695)	0.755(0.711-0.785)	Island
cg04180924	3	98272064		1.4883e-32	3.68369e-28	1.10506e-26	0.911(0.895-0.925)	0.933(0.922-0.942)
cg16841366	2	233286192		3.04901e-31	7.30319e-27	2.2639e-25	0.45(0.408-0.496)	0.55(0.51-0.583)	S_Shore
cg25001882	14	78619077		4.67223e-31	1.08415e-26	3.46914e-25	0.231(0.195-0.265)	0.274(0.242-0.308)
cg26768182	9	134272679		5.97912e-31	1.34536e-26	4.4395e-25	0.789(0.769-0.815)	0.821(0.801-0.836)	S_Shelf
cg17738628	15	67155520		4.4944e-30	9.8154e-26	3.33709e-24	0.179(0.163-0.194)	0.208(0.191-0.23)
cg12956751	2	233246922	ALPP	9.30163e-30	1.97336e-25	6.90644e-24	0.596(0.565-0.623)	0.626(0.596-0.652)	S_Shore
cg06644428	2	233284112		1.30671e-29	2.69522e-25	9.70232e-24	0.0607(0.0428-0.0814)	0.116(0.0877-0.155)	Island
cg22812571	2	233286229		2.17625e-29	4.3674e-25	1.61586e-23	0.422(0.373-0.471)	0.522(0.486-0.564)	S_Shore
cg25845814	14	74224613	MIR4505	1.01938e-28	1.99191e-24	7.56888e-23	0.827(0.804-0.848)	0.849(0.83-0.869)	N_Shore
cg25189904	1	68299493	GNG12	1.59291e-28	3.03279e-24	1.18273e-22	0.331(0.279-0.392)	0.438(0.391-0.493)	S_Shore
cg17287155	5	393347	AHRR	2.53016e-28	4.69681e-24	1.87863e-22	0.901(0.876-0.918)	0.926(0.907-0.941)
cg07986378	12	11898284	ETV6	3.63147e-28	6.57679e-24	2.69634e-22	0.546(0.487-0.597)	0.611(0.555-0.651)
cg23771366	11	86510998	PRSS23	3.93938e-28	6.96456e-24	2.92495e-22	0.36(0.312-0.396)	0.431(0.395-0.462)	N_Shore
cg02978227	3	98292027		2.0175e-27	3.48385e-23	1.49797e-21	0.866(0.842-0.881)	0.888(0.876-0.898)
cg26673040	2	67157193	LOC101060019	2.54081e-26	4.2878e-22	1.88652e-20	0.78(0.755-0.805)	0.818(0.801-0.836)
cg14580211	5	150161299	C5orf62	6.811e-26	1.12386e-21	5.05709e-20	0.614(0.57-0.662)	0.678(0.64-0.711)	S_Shelf
cg04885881	1	11123118		9.79637e-26	1.58133e-21	7.27368e-20	0.406(0.355-0.447)	0.448(0.41-0.483)	S_Shelf
cg13258799	15	28413705	HERC2	1.13204e-25	1.78846e-21	8.40526e-20	0.439(0.378-0.493)	0.488(0.446-0.533)
cg21322436	7	145812842	CNTNAP2	1.5798e-25	2.44386e-21	1.17298e-19	0.212(0.193-0.23)	0.251(0.233-0.268)	N_Shore
cg03450842	10	80834947	ZMIZ1	1.76239e-25	2.67068e-21	1.30855e-19	0.545(0.522-0.568)	0.579(0.561-0.601)
cg21611682	11	68138269	LRP5	1.86132e-25	2.76418e-21	1.382e-19	0.522(0.494-0.554)	0.574(0.55-0.595)
cg27215690	1	25344157		2.26182e-25	3.29309e-21	1.67936e-19	0.527(0.5-0.551)	0.567(0.541-0.591)
cg27241845	2	233250370		4.74693e-24	6.77836e-20	3.5245e-18	0.582(0.537-0.621)	0.646(0.613-0.677)	N_Shore
cg07741821	7	26577897	KIAA0087	4.85951e-24	6.80819e-20	3.60809e-18	0.672(0.638-0.709)	0.715(0.685-0.739)
cg25949550	7	145814306	CNTNAP2	5.39801e-24	7.42258e-20	4.00791e-18	0.121(0.103-0.14)	0.156(0.131-0.18)	S_Shore
cg03707168	19	49379127	PPP1R15A	6.51538e-24	8.79614e-20	4.83753e-18	0.201(0.16-0.246)	0.241(0.196-0.287)	S_Shelf
cg05934812	5	334322	AHRR	1.05196e-23	1.39484e-19	7.81052e-18	0.666(0.626-0.709)	0.718(0.671-0.748)
cg23079012	2	8343710		1.1514e-23	1.49991e-19	8.54885e-18	0.92(0.849-0.955)	0.967(0.959-0.974)
cg04182427	7	32315577	PDE1C	1.7111e-23	2.1906e-19	1.27045e-17	0.734(0.694-0.77)	0.78(0.751-0.804)
cg23161492	15	90357202	ANPEP	4.60158e-23	5.79122e-19	3.41656e-17	0.221(0.187-0.258)	0.28(0.246-0.319)	N_Shore
cg10750182	10	73497514	C10orf105	6.94135e-23	8.59029e-19	5.15377e-17	0.588(0.556-0.619)	0.619(0.593-0.648)
cg09465516	2	54751985	SPTBN1	2.61304e-22	3.18077e-18	1.94011e-16	0.499(0.47-0.526)	0.537(0.509-0.568)
cg20295214	1	206226794	AVPR1B	4.41136e-22	5.28319e-18	3.27531e-16	0.768(0.743-0.792)	0.806(0.787-0.825)	S_Shelf
cg06398113	X	10075076	WWC3	5.53488e-22	6.52354e-18	4.10949e-16	0.432(0.283-0.554)	0.588(0.504-0.656)
cg08709672	1	206224334	AVPR1B	1.1979e-21	1.38981e-17	8.89403e-16	0.574(0.55-0.595)	0.606(0.584-0.627)	S_Shore
cg10765427	19	17005225	CPAMD8	1.24946e-21	1.42733e-17	9.27682e-16	0.516(0.496-0.542)	0.55(0.532-0.568)	N_Shore
cg19701538	16	17474952	XYLT1	1.57214e-21	1.76873e-17	1.16726e-15	0.538(0.482-0.598)	0.597(0.533-0.638)
cg22675726	18	3179889	MYOM1	1.66742e-21	1.84793e-17	1.238e-15	0.568(0.511-0.629)	0.634(0.595-0.674)
cg09010260	12	54842484	LOC102724050	3.18471e-21	3.47757e-17	2.36453e-15	0.578(0.534-0.623)	0.634(0.591-0.669)
cg25558667	X	10075110	WWC3	4.43533e-21	4.773e-17	3.29307e-15	0.488(0.365-0.618)	0.65(0.575-0.707)
cg09338374	22	39888390		9.34849e-21	9.9165e-17	6.94091e-15	0.574(0.534-0.607)	0.539(0.504-0.576)	S_Shelf
cg27537125	1	25349681		1.64353e-20	1.71884e-16	1.22026e-14	0.179(0.144-0.205)	0.205(0.164-0.23)
cg26963277	11	2722407	KCNQ1OT1	2.02191e-20	2.08518e-16	1.50119e-14	0.864(0.831-0.89)	0.898(0.876-0.915)	S_Shore
cg12806681	5	368394	AHRR	4.00964e-20	4.07847e-16	2.977e-14	0.866(0.838-0.886)	0.9(0.886-0.911)	N_Shore
cg18754985	3	98237750	CLDND1	5.34848e-20	5.36678e-16	3.97103e-14	0.9(0.887-0.913)	0.912(0.902-0.922)	N_Shelf
cg22222502	5	150161551	SMIM3	8.83724e-20	8.74924e-16	6.56128e-14	0.755(0.706-0.798)	0.802(0.768-0.835)	S_Shelf
cg01010073	7	45065573	CCM2	1.47971e-19	1.4457e-15	1.09862e-13	0.388(0.349-0.442)	0.43(0.386-0.475)
cg23667432	2	233244439	ALPP	2.57577e-19	2.48388e-15	1.91239e-13	0.681(0.656-0.705)	0.695(0.67-0.719)	Island
cg07390844	18	72935911	TSHZ1	2.93883e-19	2.79766e-15	2.18195e-13	0.443(0.395-0.49)	0.5(0.458-0.55)
cg24090911	5	400732	AHRR	3.56421e-19	3.35005e-15	2.64626e-13	0.703(0.665-0.742)	0.751(0.724-0.776)
cg26271591	2	178125956	NFE2L2	4.33005e-19	4.019e-15	3.21486e-13	0.282(0.255-0.319)	0.332(0.303-0.371)	N_Shelf
cg00501876	3	39193251	CSRNP1	7.04779e-19	6.46075e-15	5.23265e-13	0.553(0.528-0.577)	0.581(0.556-0.605)	N_Shore
cg09834951	19	1265877		9.11599e-19	8.25477e-15	6.76818e-13	0.378(0.35-0.406)	0.404(0.383-0.434)	Island
cg09842685	12	4492769		1.96295e-18	1.75609e-14	1.45739e-12	0.524(0.5-0.548)	0.554(0.533-0.572)
cg01899089	5	369969	AHRR	2.26979e-18	2.00642e-14	1.6852e-12	0.46(0.425-0.487)	0.488(0.459-0.516)	N_Shore
cg02732789	16	17491177	XYLT1	2.36182e-18	2.06321e-14	1.75353e-12	0.735(0.704-0.766)	0.776(0.753-0.8)
cg11931220	12	49276387		3.31114e-18	2.85887e-14	2.45835e-12	0.447(0.419-0.477)	0.487(0.459-0.514)
cg14051805	15	39917220	FSIP1	3.37149e-18	2.87752e-14	2.50315e-12	0.098(0.0855-0.115)	0.117(0.101-0.137)
cg13039251	5	32018601	PDZD2	5.44771e-18	4.5967e-14	4.04462e-12	0.709(0.654-0.768)	0.627(0.562-0.68)
cg07803149	3	45068568	CLEC3B	5.67343e-18	4.73338e-14	4.2122e-12	0.625(0.593-0.661)	0.66(0.624-0.688)
cg23110422	21	40182073	ETS2	6.80432e-18	5.6138e-14	5.05182e-12	0.817(0.789-0.842)	0.85(0.831-0.865)	S_Shelf
cg12075928	8	141801307	PTK2	7.19288e-18	5.86917e-14	5.3403e-12	0.422(0.379-0.476)	0.47(0.421-0.517)
cg00073090	19	1265879		7.59162e-18	6.07815e-14	5.63633e-12	0.315(0.285-0.344)	0.344(0.314-0.37)	Island
cg24947681	15	39760933		7.6127e-18	6.07815e-14	5.65198e-12	0.617(0.567-0.653)	0.665(0.626-0.703)
cg15159987	19	17003890	CPAMD8	8.36095e-18	6.60455e-14	6.2075e-12	0.587(0.562-0.623)	0.619(0.591-0.648)	N_Shelf
cg01901332	11	75031054	ARRB1	9.85864e-18	7.70564e-14	7.31943e-12	0.623(0.565-0.655)	0.664(0.626-0.696)
cg05480247	8	6669370	XKR5	1.01093e-17	7.81925e-14	7.50552e-12	0.767(0.742-0.794)	0.733(0.706-0.757)
cg11902777	5	368843	AHRR	1.46299e-17	1.11991e-13	1.08617e-11	0.0717(0.0602-0.0853)	0.0887(0.0748-0.114)	N_Shore
cg14624207	11	68142198	LRP5	2.40161e-17	1.81966e-13	1.78304e-11	0.48(0.453-0.507)	0.513(0.485-0.535)
cg14162418	11	121336707	SORL1	2.88191e-17	2.16152e-13	2.13963e-11	0.229(0.195-0.264)	0.253(0.215-0.281)
cg12876356	1	92946825	GFI1	3.71692e-17	2.75993e-13	2.75957e-11	0.74(0.649-0.802)	0.825(0.8-0.848)	Island
cg02657160	3	98311063	CPOX	4.04844e-17	2.97633e-13	3.00569e-11	0.824(0.808-0.84)	0.845(0.832-0.857)	N_Shore
cg18974499	8	142416513		5.65355e-17	4.11563e-13	4.19737e-11	0.515(0.458-0.567)	0.549(0.504-0.586)
cg09945032	3	38871019		5.87561e-17	4.20717e-13	4.36223e-11	0.324(0.291-0.359)	0.368(0.338-0.397)
cg08035323	2	9843525		5.92935e-17	4.20717e-13	4.40212e-11	0.334(0.272-0.394)	0.29(0.233-0.343)
cg12803068	7	45002919	MYO1G	5.94928e-17	4.20717e-13	4.41691e-11	0.829(0.745-0.885)	0.716(0.633-0.783)	S_Shore
cg26529655	5	424371	AHRR	6.49076e-17	4.54679e-13	4.81892e-11	0.756(0.73-0.782)	0.764(0.74-0.788)	S_Shelf
cg00310412	15	74724918	SEMA7A	6.59328e-17	4.57544e-13	4.89502e-11	0.474(0.454-0.494)	0.502(0.479-0.52)	N_Shore
cg25061445	15	57912784	GCOM1	7.57038e-17	5.20486e-13	5.62044e-11	0.712(0.671-0.747)	0.759(0.727-0.787)
cg06235438	16	30485966	ITGAL	8.68597e-17	5.91708e-13	6.44868e-11	0.787(0.747-0.831)	0.797(0.764-0.83)	S_Shore
cg10041129	11	117685550		1.01066e-16	6.82226e-13	7.50339e-11	0.258(0.223-0.291)	0.28(0.248-0.308)
cg22551157	12	66342368	HMGA2	1.1641e-16	7.7872e-13	8.64251e-11	0.489(0.452-0.526)	0.516(0.485-0.55)
cg07978331	16	75046041	ZNRF1	1.17682e-16	7.80205e-13	8.73699e-11	0.507(0.472-0.552)	0.537(0.491-0.572)
cg10190813	7	48018530	HUS1	1.20435e-16	7.91391e-13	8.94137e-11	0.105(0.0912-0.117)	0.115(0.0998-0.128)	N_Shore
cg22548335	15	85473388	SLC28A1	1.30018e-16	8.46867e-13	9.65282e-11	0.532(0.501-0.562)	0.549(0.525-0.579)
cg07812250	16	15601462	C16orf45	1.62975e-16	1.05229e-12	1.20995e-10	0.463(0.405-0.513)	0.505(0.459-0.555)
cg14335029	9	134277886		1.77227e-16	1.13446e-12	1.31577e-10	0.798(0.782-0.815)	0.815(0.8-0.83)
cg21026639	12	54656343	CBX5	1.86729e-16	1.18506e-12	1.38631e-10	0.423(0.35-0.48)	0.467(0.404-0.529)
cg19136686	16	17464401	XYLT1	2.27854e-16	1.4338e-12	1.69162e-10	0.0852(0.0769-0.0975)	0.0966(0.0837-0.114)
cg13787850	9	102195951		2.36477e-16	1.47556e-12	1.75564e-10	0.394(0.352-0.44)	0.432(0.383-0.471)
cg12009405	6	148651331		2.93616e-16	1.81683e-12	2.17985e-10	0.323(0.287-0.371)	0.372(0.33-0.429)
cg03547355	1	227003060		3.00484e-16	1.84396e-12	2.23083e-10	0.558(0.532-0.583)	0.585(0.563-0.603)
cg23407476	7	45019461	MYO1G	3.70555e-16	2.25532e-12	2.75104e-10	0.519(0.502-0.54)	0.544(0.526-0.561)
cg11320225	1	161709963		4.6587e-16	2.81238e-12	3.45866e-10	0.345(0.312-0.377)	0.366(0.334-0.393)
cg05753553	17	2689486		4.97062e-16	2.97649e-12	3.69023e-10	0.723(0.692-0.754)	0.694(0.665-0.725)
cg17651613	8	143111540		5.66608e-16	3.3658e-12	4.20655e-10	0.22(0.181-0.269)	0.287(0.24-0.329)
cg11554391	5	321320	AHRR	7.04186e-16	4.14985e-12	5.22793e-10	0.142(0.119-0.172)	0.185(0.154-0.214)	Island
cg02583484	12	54677008	HNRNPA1	9.18594e-16	5.37075e-12	6.8197e-10	0.27(0.241-0.309)	0.306(0.275-0.334)	S_Shelf
cg07251887	17	73641809	LOC100130933	1.21018e-15	7.02028e-12	8.98443e-10	0.421(0.381-0.458)	0.47(0.431-0.5)
cg13038618	14	77467391		1.24758e-15	7.18113e-12	9.26205e-10	0.472(0.424-0.513)	0.507(0.473-0.536)
cg04414766	3	22412963		1.33273e-15	7.61224e-12	9.89419e-10	0.612(0.52-0.695)	0.503(0.424-0.573)	N_Shore
cg18644227	1	161710013		1.69551e-15	9.61047e-12	1.25875e-09	0.373(0.334-0.408)	0.393(0.363-0.425)
cg18777902	X	10051594	WWC3	1.96166e-15	1.10348e-11	1.45634e-09	0.694(0.648-0.748)	0.741(0.704-0.778)
cg21901790	17	46599866		2.06394e-15	1.15229e-11	1.53227e-09	0.695(0.671-0.718)	0.719(0.697-0.739)
cg05673882	5	74862702	POLK	2.32635e-15	1.2891e-11	1.72708e-09	0.264(0.224-0.307)	0.298(0.255-0.335)
cg24171547	11	118753670	CXCR5	2.55438e-15	1.40497e-11	1.89637e-09	0.744(0.716-0.774)	0.777(0.75-0.799)
cg22440155	19	2664262	GNG7	2.65018e-15	1.44694e-11	1.96748e-09	0.508(0.481-0.54)	0.471(0.449-0.494)
cg19372602	1	156116207		3.24668e-15	1.75968e-11	2.41032e-09	0.335(0.307-0.374)	0.366(0.328-0.411)
cg02451831	7	26578098	KIAA0087	3.62671e-15	1.95141e-11	2.69245e-09	0.788(0.763-0.816)	0.816(0.796-0.831)
cg23162675	7	154990285		4.63743e-15	2.47729e-11	3.4428e-09	0.886(0.865-0.906)	0.895(0.876-0.911)
cg26361535	8	144576604	ZC3H3	5.46202e-15	2.88167e-11	4.05496e-09	0.688(0.635-0.736)	0.75(0.704-0.79)
cg15394081	11	33893330	LMO2	5.47203e-15	2.88167e-11	4.06239e-09	0.712(0.677-0.742)	0.749(0.718-0.773)	S_Shore
cg17419818	8	103120736	NCALD	6.8715e-15	3.59317e-11	5.10134e-09	0.58(0.546-0.622)	0.613(0.574-0.654)
cg25953130	10	63753550	ARID5B	9.85964e-15	5.11965e-11	7.3197e-09	0.475(0.417-0.537)	0.518(0.46-0.576)
cg09099830	16	30485485	ITGAL	1.05772e-14	5.45411e-11	7.85241e-09	0.521(0.49-0.555)	0.545(0.514-0.578)	Island
cg05157376	1	92781750	RPAP2	1.10603e-14	5.66386e-11	8.21101e-09	0.599(0.535-0.643)	0.646(0.587-0.689)
cg11307144	18	5514289	EPB41L3	1.15599e-14	5.83578e-11	8.58193e-09	0.708(0.669-0.739)	0.737(0.704-0.765)
cg08428972	19	18133184		1.16104e-14	5.83578e-11	8.61938e-09	0.324(0.283-0.354)	0.349(0.312-0.377)
cg15526732	14	35883749		1.16318e-14	5.83578e-11	8.63525e-09	0.613(0.591-0.636)	0.626(0.606-0.644)
cg07943658	5	352001	AHRR	1.33252e-14	6.64055e-11	9.89245e-09	0.365(0.319-0.423)	0.339(0.294-0.387)
cg27444020	11	78108461	GAB2	1.46207e-14	7.23754e-11	1.08541e-08	0.639(0.595-0.677)	0.625(0.586-0.659)
cg16758086	1	6173356	CHD5	1.9113e-14	9.39868e-11	1.41891e-08	0.309(0.284-0.338)	0.288(0.264-0.314)
cg15328025	1	155107693	SLC50A1	2.20671e-14	1.078e-10	1.63822e-08	0.127(0.0975-0.157)	0.147(0.114-0.173)	N_Shore
cg25197654	8	21914006	DMTN	2.33618e-14	1.13378e-10	1.73433e-08	0.253(0.222-0.286)	0.292(0.262-0.326)	N_Shore
cg07178945	12	4488800	FGF23	2.35981e-14	1.13782e-10	1.75188e-08	0.398(0.364-0.432)	0.369(0.335-0.408)
cg23025288	2	129278724		2.50935e-14	1.20211e-10	1.86289e-08	0.198(0.168-0.226)	0.224(0.194-0.252)
cg15474579	6	36645812	CDKN1A	2.74024e-14	1.3043e-10	2.03429e-08	0.556(0.523-0.592)	0.593(0.557-0.629)	N_Shore
cg16033864	21	16494077		2.92565e-14	1.38369e-10	2.17193e-08	0.57(0.546-0.595)	0.576(0.552-0.601)
cg12147622	10	74021432		3.00095e-14	1.41032e-10	2.22783e-08	0.5(0.46-0.542)	0.525(0.481-0.562)	S_Shore
cg13518625	8	29522838		3.25834e-14	1.51751e-10	2.41891e-08	0.0989(0.0803-0.123)	0.118(0.0972-0.146)
cg16561205	X	10076644	WWC3	3.26991e-14	1.51751e-10	2.42749e-08	0.66(0.574-0.756)	0.776(0.709-0.816)
cg18158149	1	162138215	NOS1AP	3.81696e-14	1.76038e-10	2.8336e-08	0.513(0.465-0.561)	0.545(0.502-0.588)
cg10217853	15	98505199	ARRDC4	3.90331e-14	1.7891e-10	2.89771e-08	0.718(0.647-0.784)	0.779(0.734-0.833)	S_Shore
cg01744331	11	2722358	KCNQ1OT1	4.40098e-14	2.00483e-10	3.26715e-08	0.834(0.802-0.862)	0.864(0.836-0.886)	S_Shore
cg03253449	9	14213559	NFIB	4.68146e-14	2.1196e-10	3.47537e-08	0.509(0.444-0.569)	0.57(0.51-0.62)
cg10062919	17	38503802	RARA	4.72168e-14	2.12485e-10	3.50523e-08	0.405(0.386-0.425)	0.424(0.406-0.441)	S_Shore
cg11343500	4	2938941	NOP14-AS1	5.25653e-14	2.35129e-10	3.90227e-08	0.636(0.6-0.679)	0.636(0.603-0.672)	S_Shore
cg25305703	8	128378218		5.51423e-14	2.45179e-10	4.09358e-08	0.62(0.554-0.676)	0.679(0.631-0.721)
cg00819417	17	29698916	NF1	6.36894e-14	2.81496e-10	4.72808e-08	0.447(0.407-0.488)	0.49(0.447-0.533)
cg09956442	19	18133156		6.9748e-14	3.0645e-10	5.17784e-08	0.412(0.379-0.444)	0.441(0.407-0.467)
cg19717773	7	2847554	GNA12	7.58045e-14	3.31101e-10	5.62744e-08	0.592(0.53-0.666)	0.663(0.593-0.727)
cg14316231	8	41895100	MYST3	8.31457e-14	3.61043e-10	6.17242e-08	0.449(0.412-0.488)	0.494(0.458-0.531)
cg01764256	20	45985832	ZMYND8	8.66017e-14	3.73864e-10	6.42897e-08	0.3(0.27-0.338)	0.321(0.286-0.353)
cg25942611	1	66999933	SGIP1	9.40963e-14	4.0387e-10	6.98533e-08	0.671(0.624-0.707)	0.638(0.595-0.674)	S_Shore
cg18316974	1	92947035	GFI1	1.00183e-13	4.27522e-10	7.43716e-08	0.906(0.845-0.945)	0.955(0.942-0.963)	Island
cg03604011	5	400201	AHRR	1.26017e-13	5.34695e-10	9.35497e-08	0.0788(0.0575-0.102)	0.0609(0.046-0.0769)
cg06362176	9	127048628	NEK6	1.49382e-13	6.30234e-10	1.10895e-07	0.169(0.145-0.191)	0.187(0.159-0.218)
cg23480021	3	22412746		1.50436e-13	6.31094e-10	1.11677e-07	0.738(0.653-0.809)	0.637(0.53-0.723)	N_Shore
cg18826637	2	145116633		1.56263e-13	6.51856e-10	1.16003e-07	0.437(0.368-0.508)	0.459(0.398-0.521)
cg18642234	3	49394622	GPX1	1.92198e-13	7.9728e-10	1.42679e-07	0.446(0.418-0.481)	0.479(0.451-0.502)	N_Shore
cg06991118	18	9117348	NDUFV2	1.95577e-13	8.06792e-10	1.45188e-07	0.333(0.287-0.383)	0.36(0.312-0.417)
cg05492306	19	45927594	ERCC1	1.9973e-13	8.19368e-10	1.4827e-07	0.214(0.171-0.25)	0.219(0.181-0.259)	S_Shore
cg07667906	14	106329752		2.01827e-13	8.21009e-10	1.49826e-07	0.671(0.624-0.715)	0.715(0.673-0.759)	N_Shelf
cg08902828	5	400832	AHRR	2.02341e-13	8.21009e-10	1.50208e-07	0.688(0.653-0.726)	0.725(0.697-0.755)
cg16201146	20	19191526		2.05133e-13	8.27815e-10	1.5228e-07	0.714(0.686-0.745)	0.721(0.69-0.749)	N_Shore
cg02532700	22	37257404	NCF4	2.46398e-13	9.88965e-10	1.82913e-07	0.194(0.152-0.228)	0.22(0.184-0.257)
cg27650500	1	25298480		2.58223e-13	1.03086e-09	1.91691e-07	0.325(0.293-0.361)	0.352(0.32-0.377)
cg01127300	22	38614796		2.91986e-13	1.15941e-09	2.16754e-07	0.493(0.442-0.532)	0.504(0.464-0.546)	S_Shelf
cg06563667	1	58016025	DAB1	2.95436e-13	1.16687e-09	2.19316e-07	0.196(0.174-0.22)	0.213(0.19-0.236)
cg14377032	2	74758236	AUP1	2.99153e-13	1.1753e-09	2.22075e-07	0.623(0.579-0.654)	0.634(0.586-0.669)	S_Shore
cg03936075	6	11370479	NEDD9	3.2279e-13	1.26148e-09	2.39621e-07	0.629(0.587-0.664)	0.664(0.627-0.697)
cg23068081	2	109268809	LIMS1	3.28487e-13	1.27703e-09	2.4385e-07	0.283(0.233-0.314)	0.305(0.271-0.339)
cg17363902	20	47390660	PREX1	3.63711e-13	1.4066e-09	2.69998e-07	0.262(0.213-0.301)	0.271(0.229-0.307)
cg04158018	12	54696210	NFE2	3.79991e-13	1.46195e-09	2.82083e-07	0.272(0.246-0.3)	0.29(0.268-0.319)
cg16519923	16	30485810	ITGAL	3.95885e-13	1.51524e-09	2.93881e-07	0.69(0.644-0.759)	0.697(0.649-0.749)	S_Shore
cg06421013	20	19194143	SLC24A3	4.00363e-13	1.52452e-09	2.97204e-07	0.575(0.534-0.612)	0.625(0.581-0.653)	S_Shore
cg09932507	17	47643410	LOC100288866	4.02761e-13	1.52583e-09	2.98984e-07	0.414(0.369-0.466)	0.381(0.336-0.435)	N_Shore
cg20303561	14	91881497	CCDC88C	4.10833e-13	1.54851e-09	3.04976e-07	0.653(0.616-0.688)	0.677(0.646-0.712)	N_Shore
cg08959878	2	2710266		4.22704e-13	1.58521e-09	3.13788e-07	0.505(0.477-0.533)	0.474(0.45-0.502)
cg00841849	2	8683604		4.25225e-13	1.58665e-09	3.15659e-07	0.178(0.151-0.211)	0.185(0.16-0.215)
cg18146737	1	92946700	GFI1	4.31199e-13	1.60089e-09	3.20093e-07	0.889(0.769-0.948)	0.962(0.949-0.969)	Island
cg17342080	1	9474427		4.67751e-13	1.72796e-09	3.47227e-07	0.458(0.426-0.497)	0.488(0.448-0.529)
cg10619342	15	65369005	LOC390594	5.26307e-13	1.93465e-09	3.90694e-07	0.582(0.526-0.625)	0.535(0.488-0.58)	N_Shore
cg21163477	16	17439164	XYLT1	6.55114e-13	2.38547e-09	4.86311e-07	0.183(0.141-0.215)	0.206(0.165-0.235)
cg00007076	8	67342600	RRS1	6.55373e-13	2.38547e-09	4.86502e-07	0.45(0.402-0.494)	0.463(0.423-0.506)	N_Shore
cg01731783	14	74211788	C14orf43	6.9123e-13	2.50371e-09	5.13119e-07	0.621(0.59-0.657)	0.626(0.601-0.659)
cg20294744	13	48978285	RB1	7.14885e-13	2.57682e-09	5.30678e-07	0.8(0.754-0.838)	0.839(0.804-0.868)
cg10413580	11	126174769	DCPS	7.47341e-13	2.6808e-09	5.54771e-07	0.389(0.349-0.429)	0.406(0.367-0.446)	S_Shore
cg20540629	17	46318630	SKAP1	8.35884e-13	2.98399e-09	6.20497e-07	0.193(0.168-0.223)	0.214(0.185-0.24)
cg24838345	8	125737353	MTSS1	8.53601e-13	3.03266e-09	6.33649e-07	0.788(0.745-0.818)	0.825(0.8-0.847)	N_Shelf
cg15088912	13	48987465	LPAR6	8.93812e-13	3.1604e-09	6.63497e-07	0.602(0.545-0.659)	0.643(0.58-0.696)
cg21121843	4	3203982	HTT	9.65522e-13	3.39511e-09	7.16728e-07	0.223(0.189-0.263)	0.266(0.232-0.305)
cg23842572	17	17030253	MPRIP	9.69338e-13	3.39511e-09	7.1956e-07	0.763(0.733-0.792)	0.733(0.709-0.768)
cg22052143	5	78067856		9.8576e-13	3.43642e-09	7.31749e-07	0.249(0.229-0.275)	0.241(0.218-0.265)
cg14179389	1	92947961	GFI1	1.05411e-12	3.65751e-09	7.82483e-07	0.19(0.153-0.241)	0.225(0.181-0.27)	Island
cg10189850	5	6366345		1.111e-12	3.837e-09	8.24717e-07	0.486(0.436-0.52)	0.468(0.422-0.506)
cg12615852	14	106330121		1.27831e-12	4.39439e-09	9.48913e-07	0.658(0.606-0.703)	0.698(0.653-0.738)	N_Shelf
cg03461577	11	33901166	LMO2	1.32302e-12	4.52713e-09	9.82102e-07	0.776(0.719-0.828)	0.822(0.794-0.847)
cg01015663	1	23729692	TCEA3	1.35101e-12	4.6017e-09	1.00288e-06	0.393(0.35-0.443)	0.424(0.376-0.467)
cg15051432	3	99929690		1.36552e-12	4.62988e-09	1.01365e-06	0.209(0.183-0.237)	0.225(0.199-0.26)
cg04535902	1	92947332	GFI1	1.39987e-12	4.71741e-09	1.03914e-06	0.8(0.75-0.838)	0.848(0.819-0.867)	Island
cg16391678	16	30485597	ITGAL	1.40404e-12	4.71741e-09	1.04224e-06	0.741(0.709-0.798)	0.748(0.715-0.79)	Island
cg16251918	10	80873603	ZMIZ1	1.43688e-12	4.806e-09	1.06662e-06	0.804(0.78-0.824)	0.821(0.799-0.843)
cg13505271	14	105721466	BRF1	1.61227e-12	5.35374e-09	1.19681e-06	0.589(0.564-0.618)	0.565(0.542-0.586)
cg12619810	3	39192455	CSRNP1	1.61623e-12	5.35374e-09	1.19974e-06	0.397(0.374-0.418)	0.411(0.387-0.43)	N_Shore
cg03358636	3	197474006	KIAA0226	1.62228e-12	5.35374e-09	1.20423e-06	0.65(0.605-0.705)	0.701(0.651-0.747)	N_Shelf
cg08763102	4	3079751	HTT	1.63292e-12	5.36504e-09	1.21213e-06	0.588(0.57-0.609)	0.606(0.583-0.624)	S_Shelf
cg16720061	7	154990228		1.65646e-12	5.4184e-09	1.2296e-06	0.788(0.759-0.815)	0.794(0.772-0.815)
cg24021808	13	40805588		1.66804e-12	5.43233e-09	1.23819e-06	0.515(0.479-0.566)	0.476(0.433-0.517)
cg23432008	15	90346094	ANPEP	1.67776e-12	5.44013e-09	1.24541e-06	0.802(0.778-0.825)	0.758(0.722-0.808)
cg03028088	10	63843221	ARID5B	1.74675e-12	5.6392e-09	1.29662e-06	0.453(0.41-0.487)	0.489(0.45-0.523)
cg05723029	18	10896785	PIEZO2	1.77227e-12	5.69683e-09	1.31556e-06	0.806(0.781-0.83)	0.782(0.753-0.808)
cg16736826	1	41951512	EDN2	1.93003e-12	6.15749e-09	1.43266e-06	0.384(0.36-0.403)	0.393(0.372-0.41)
cg08493167	14	106329560		1.93658e-12	6.15749e-09	1.43752e-06	0.498(0.464-0.532)	0.525(0.493-0.556)	N_Shelf
cg03646329	13	48987165	LPAR6	1.94046e-12	6.15749e-09	1.4404e-06	0.733(0.669-0.787)	0.764(0.703-0.817)
cg22573230	17	7649271	DNAH2	1.98832e-12	6.28252e-09	1.47593e-06	0.434(0.384-0.47)	0.462(0.423-0.501)
cg08822075	7	26193607	NFE2L3	2.11487e-12	6.65407e-09	1.56986e-06	0.264(0.213-0.31)	0.278(0.239-0.33)	S_Shore
cg12609247	7	130611417		2.14038e-12	6.7059e-09	1.58879e-06	0.675(0.623-0.716)	0.706(0.658-0.738)
cg12513616	5	177370977		2.24022e-12	6.98922e-09	1.6629e-06	0.395(0.37-0.417)	0.425(0.401-0.442)	Island
cg14262884	11	43757533	HSD17B12	2.28299e-12	7.09287e-09	1.69465e-06	0.573(0.53-0.607)	0.589(0.552-0.631)
cg02695372	7	106320126		2.33776e-12	7.23277e-09	1.73531e-06	0.345(0.308-0.382)	0.374(0.34-0.413)
cg18387338	7	26591438		2.46106e-12	7.58264e-09	1.82683e-06	0.728(0.69-0.752)	0.76(0.731-0.783)
cg13709639	12	49526040	TUBA1B	2.87038e-12	8.80724e-09	2.13066e-06	0.11(0.088-0.133)	0.117(0.0932-0.141)	S_Shore
cg01868616	11	75041600	ARRB1	3.25432e-12	9.94419e-09	2.41565e-06	0.557(0.493-0.601)	0.587(0.54-0.639)
cg03252902	3	98275054		3.29878e-12	1.00387e-08	2.44865e-06	0.056(0.0442-0.0702)	0.0764(0.0609-0.0962)
cg26539571	6	16731770	ATXN1	3.31632e-12	1.00509e-08	2.46166e-06	0.432(0.379-0.489)	0.461(0.411-0.52)
cg01208318	14	106329652		3.35253e-12	1.01194e-08	2.48854e-06	0.352(0.293-0.413)	0.406(0.346-0.47)	N_Shelf
cg06831571	11	34592196		3.52338e-12	1.0592e-08	2.61536e-06	0.656(0.618-0.699)	0.612(0.565-0.644)
cg10919522	14	74227441	C14orf43	3.54052e-12	1.06006e-08	2.62807e-06	0.22(0.197-0.247)	0.23(0.205-0.256)	S_Shore
cg23090529	1	51442133		3.89421e-12	1.16127e-08	2.89061e-06	0.323(0.287-0.372)	0.375(0.325-0.42)	N_Shore
cg11905586	6	42375400	TRERF1	3.93995e-12	1.17021e-08	2.92456e-06	0.2(0.16-0.24)	0.216(0.173-0.253)
cg13687887	5	158179519	EBF1	4.3261e-12	1.27979e-08	3.21119e-06	0.794(0.755-0.819)	0.804(0.771-0.832)
cg21446172	1	223745234	CAPN8	4.52631e-12	1.3337e-08	3.35979e-06	0.711(0.682-0.735)	0.735(0.709-0.758)	S_Shore
cg01692968	9	108005349		4.61437e-12	1.35428e-08	3.42516e-06	0.301(0.266-0.34)	0.348(0.311-0.385)	N_Shore
cg02008229	15	90346089	ANPEP	4.65217e-12	1.35999e-08	3.45321e-06	0.701(0.659-0.741)	0.647(0.587-0.709)
cg00871610	21	37093012	MIR802	4.7219e-12	1.37497e-08	3.50496e-06	0.502(0.459-0.535)	0.538(0.5-0.571)
cg18295744	10	80872926	ZMIZ1	4.93081e-12	1.43019e-08	3.66003e-06	0.69(0.666-0.712)	0.693(0.669-0.717)
cg18404213	10	104563029	WBP1L	5.46948e-12	1.58026e-08	4.05986e-06	0.719(0.692-0.748)	0.724(0.691-0.747)
cg15133043	17	29405668		5.82717e-12	1.67708e-08	4.32536e-06	0.695(0.657-0.728)	0.681(0.64-0.714)
cg12547807	1	9473751		6.63143e-12	1.90118e-08	4.92234e-06	0.329(0.285-0.365)	0.353(0.315-0.384)
cg24211550	17	38758156		7.04762e-12	2.01273e-08	5.23126e-06	0.359(0.313-0.416)	0.416(0.364-0.461)
cg16047567	1	12664243	DHRS3	7.43598e-12	2.1155e-08	5.51952e-06	0.298(0.261-0.334)	0.325(0.293-0.365)
cg11581285	11	33901181	LMO2	7.79849e-12	2.21016e-08	5.7886e-06	0.769(0.698-0.852)	0.84(0.794-0.879)
cg20778199	6	148020881		8.22975e-12	2.32352e-08	6.1087e-06	0.655(0.601-0.698)	0.676(0.62-0.722)
cg01237738	11	102322056	TMEM123	8.46237e-12	2.37693e-08	6.28135e-06	0.126(0.105-0.149)	0.153(0.128-0.18)	N_Shore
cg08899667	6	31761055	VARS	8.48295e-12	2.37693e-08	6.29662e-06	0.547(0.516-0.576)	0.529(0.501-0.557)	N_Shelf
cg10745039	8	90409847		8.57553e-12	2.39384e-08	6.36533e-06	0.267(0.23-0.308)	0.23(0.202-0.265)
cg04813697	10	22920025	PIP4K2A	8.71764e-12	2.42439e-08	6.47081e-06	0.402(0.365-0.442)	0.416(0.382-0.456)
cg21913886	1	15485346	TMEM51	9.08352e-12	2.51672e-08	6.74238e-06	0.818(0.786-0.847)	0.846(0.824-0.869)	S_Shelf
cg17619755	6	31760629	VARS	9.54719e-12	2.63535e-08	7.08653e-06	0.564(0.505-0.625)	0.513(0.46-0.564)	N_Shelf
cg09279763	7	2847477	GNA12	1.03128e-11	2.83615e-08	7.65484e-06	0.436(0.377-0.508)	0.5(0.437-0.561)
cg11436113	20	19191145		1.05937e-11	2.90264e-08	7.8633e-06	0.548(0.518-0.573)	0.553(0.527-0.575)	N_Shore
cg23205886	5	138611766	SNHG4	1.17252e-11	3.20087e-08	8.7032e-06	0.518(0.49-0.547)	0.527(0.502-0.555)	S_Shore
cg26908328	5	79552537	SERINC5	1.19197e-11	3.24205e-08	8.84755e-06	0.124(0.108-0.146)	0.138(0.119-0.166)	S_Shore
cg05241923	9	136010810	RALGDS	1.23321e-11	3.34196e-08	9.15362e-06	0.513(0.482-0.56)	0.531(0.498-0.569)
cg09022230	7	5457225	TNRC18	1.33103e-11	3.59393e-08	9.87966e-06	0.649(0.614-0.681)	0.694(0.658-0.723)	N_Shore
cg17565444	14	94429203	ASB2	1.34715e-11	3.62429e-08	9.99934e-06	0.116(0.0912-0.141)	0.128(0.1-0.162)
cg22996023	17	8803989	PIK3R5	1.36366e-11	3.65366e-08	1.01219e-05	0.395(0.353-0.424)	0.42(0.387-0.451)
cg15962267	5	138612986	SNHG4	1.36791e-11	3.65366e-08	1.01534e-05	0.638(0.607-0.679)	0.639(0.61-0.671)	S_Shelf
cg19931745	10	30984844	SVILP1	1.37377e-11	3.65617e-08	1.01969e-05	0.635(0.594-0.677)	0.664(0.631-0.7)
cg05009104	7	45002980	MYO1G	1.39726e-11	3.70538e-08	1.03712e-05	0.786(0.732-0.826)	0.719(0.662-0.78)	S_Shore
cg12303084	20	45985741	ZMYND8	1.43637e-11	3.79555e-08	1.06615e-05	0.183(0.153-0.221)	0.199(0.168-0.231)
cg20174472	20	61283288	SLCO4A1	1.47183e-11	3.87547e-08	1.09247e-05	0.123(0.101-0.15)	0.154(0.125-0.183)
cg25957688	2	233286290		1.56819e-11	4.1146e-08	1.16399e-05	0.866(0.851-0.884)	0.885(0.87-0.898)	S_Shore
cg01513913	14	106329158		1.59144e-11	4.16091e-08	1.18125e-05	0.343(0.309-0.377)	0.367(0.34-0.403)
cg23565821	6	33385056	CUTA	1.7052e-11	4.44269e-08	1.26568e-05	0.374(0.33-0.41)	0.389(0.343-0.421)	N_Shore
cg22330213	8	38153424	WHSC1L1	1.78725e-11	4.64016e-08	1.32658e-05	0.796(0.766-0.814)	0.805(0.78-0.824)
cg23004006	16	81664541	CMIP	1.79398e-11	4.64142e-08	1.33157e-05	0.65(0.635-0.665)	0.658(0.642-0.677)
cg13240333	8	77528456	ZFHX4-AS1	1.88576e-11	4.85813e-08	1.39969e-05	0.414(0.369-0.461)	0.387(0.345-0.425)
cg15964874	8	8924480		1.89083e-11	4.85813e-08	1.40346e-05	0.431(0.4-0.463)	0.416(0.38-0.45)
cg25433915	11	94822086	ENDOD1	1.98178e-11	5.07425e-08	1.47096e-05	0.597(0.538-0.639)	0.538(0.475-0.593)	N_Shore
cg16571141	15	40385714	BMF	2.01127e-11	5.13208e-08	1.49285e-05	0.327(0.294-0.353)	0.345(0.314-0.374)
cg04009575	1	160714382	SLAMF7	2.09025e-11	5.31533e-08	1.55147e-05	0.658(0.607-0.702)	0.677(0.625-0.723)
cg07815896	15	40385132	BMF	2.14451e-11	5.42291e-08	1.59174e-05	0.77(0.742-0.791)	0.79(0.765-0.809)
cg09287749	X	10076637	WWC3	2.14716e-11	5.42291e-08	1.59371e-05	0.689(0.618-0.776)	0.777(0.712-0.816)
cg19406367	1	66999929	SGIP1	2.21288e-11	5.56995e-08	1.64248e-05	0.778(0.742-0.807)	0.75(0.712-0.778)	S_Shore
cg23212050	1	9450158		2.25986e-11	5.6611e-08	1.67735e-05	0.643(0.611-0.673)	0.652(0.619-0.679)
cg18446336	7	2847575	GNA12	2.26434e-11	5.6611e-08	1.68068e-05	0.462(0.4-0.521)	0.521(0.465-0.576)
cg13525276	14	81426012	TSHR	2.28135e-11	5.68448e-08	1.6933e-05	0.379(0.33-0.431)	0.333(0.291-0.384)
cg02920129	3	21792195	ZNF385D	2.36319e-11	5.86872e-08	1.75404e-05	0.391(0.296-0.484)	0.463(0.387-0.544)
cg13682152	19	16996186		2.38226e-11	5.89635e-08	1.76819e-05	0.756(0.72-0.789)	0.776(0.748-0.803)
cg09662411	1	92946132	GFI1	2.47199e-11	6.0981e-08	1.83479e-05	0.754(0.693-0.79)	0.795(0.765-0.824)	Island
cg23583523	11	118087893	AMICA1	2.56444e-11	6.30524e-08	1.90341e-05	0.391(0.35-0.43)	0.428(0.389-0.457)
cg09560590	5	143191663	HMHB1	2.58082e-11	6.32456e-08	1.91556e-05	0.242(0.213-0.279)	0.23(0.201-0.259)
cg06344992	15	90345999	ANPEP	2.76019e-11	6.74188e-08	2.0487e-05	0.743(0.687-0.78)	0.689(0.625-0.758)
cg04956244	17	38511592	RARA	2.80158e-11	6.82053e-08	2.07941e-05	0.601(0.584-0.625)	0.584(0.567-0.603)
cg08936253	18	44334486	ST8SIA5	2.92721e-11	7.1031e-08	2.17266e-05	0.642(0.615-0.666)	0.62(0.588-0.647)	N_Shore
cg08324705	7	92264450	CDK6	3.00373e-11	7.26504e-08	2.22945e-05	0.143(0.105-0.177)	0.154(0.121-0.184)
cg08003402	3	15311021	SH3BP5	3.10332e-11	7.48154e-08	2.30336e-05	0.342(0.309-0.374)	0.358(0.319-0.389)
cg00205076	18	683501	ENOSF1	3.17016e-11	7.61795e-08	2.35297e-05	0.67(0.633-0.702)	0.654(0.62-0.685)
cg17924971	10	14647753	FAM107B	3.18583e-11	7.63091e-08	2.3646e-05	0.698(0.677-0.719)	0.701(0.684-0.722)	S_Shore
cg26942477	2	173984917	ZAK	3.2486e-11	7.75624e-08	2.41118e-05	0.39(0.346-0.425)	0.402(0.358-0.445)
cg24155515	6	15387512	JARID2	3.26906e-11	7.78008e-08	2.42637e-05	0.68(0.656-0.702)	0.685(0.665-0.709)
cg17684034	5	74862658	POLK	3.33645e-11	7.91508e-08	2.47638e-05	0.497(0.444-0.539)	0.518(0.471-0.561)
cg09465703	16	733842	JMJD8	3.6041e-11	8.52279e-08	2.67503e-05	0.252(0.211-0.305)	0.287(0.244-0.338)	Island
cg27521648	3	98293016		3.71314e-11	8.75279e-08	2.75596e-05	0.814(0.792-0.829)	0.826(0.807-0.842)
cg25161899	11	85028237	DLG2	3.72748e-11	8.75879e-08	2.7666e-05	0.396(0.346-0.445)	0.425(0.373-0.474)
cg02919526	11	118758721	CXCR5	3.74454e-11	8.7711e-08	2.77926e-05	0.614(0.59-0.633)	0.626(0.608-0.643)
cg16594502	15	40339900		3.92449e-11	9.1637e-08	2.91281e-05	0.22(0.182-0.256)	0.239(0.196-0.27)
cg00162361	10	80848009	ZMIZ1	3.9426e-11	9.17713e-08	2.92625e-05	0.692(0.653-0.731)	0.718(0.68-0.758)
cg14165660	10	112889349		3.98869e-11	9.2554e-08	2.96046e-05	0.785(0.763-0.81)	0.77(0.747-0.794)
cg27271698	14	106330538		4.0261e-11	9.3131e-08	2.98822e-05	0.427(0.38-0.488)	0.478(0.429-0.54)	N_Shelf
cg18713358	11	67038249	ADRBK1	4.12992e-11	9.52359e-08	3.06527e-05	0.177(0.148-0.203)	0.192(0.162-0.22)	S_Shelf
cg01207684	16	4103167	ADCY9	4.21713e-11	9.69459e-08	3.12999e-05	0.73(0.68-0.776)	0.762(0.718-0.8)
cg02259246	6	45558205		4.3348e-11	9.93435e-08	3.21733e-05	0.376(0.32-0.428)	0.4(0.354-0.456)
cg25722983	1	36840028	STK40	4.37596e-11	9.99782e-08	3.24787e-05	0.512(0.487-0.535)	0.522(0.501-0.542)
cg25607284	3	152016637	MBNL1	4.51577e-11	1.02856e-07	3.35164e-05	0.292(0.244-0.333)	0.307(0.266-0.344)
cg07573085	4	1832536	LETM1	4.72604e-11	1.07176e-07	3.50769e-05	0.466(0.428-0.503)	0.453(0.423-0.494)	S_Shelf
cg08972170	7	30185776	C7orf41	4.73431e-11	1.07176e-07	3.51383e-05	0.561(0.517-0.603)	0.541(0.5-0.586)
cg15241876	22	37257594	NCF4	4.91546e-11	1.10939e-07	3.64827e-05	0.617(0.591-0.637)	0.636(0.614-0.658)
cg17419677	18	5463975	EPB41L3	5.0055e-11	1.12629e-07	3.7151e-05	0.553(0.529-0.578)	0.569(0.549-0.591)
cg06635952	2	70025869	ANXA4	5.12437e-11	1.14955e-07	3.80332e-05	0.367(0.319-0.407)	0.341(0.299-0.386)
cg12406027	19	39616818	PAK4	5.14164e-11	1.14995e-07	3.81613e-05	0.254(0.223-0.283)	0.275(0.243-0.297)	Island
cg18871648	14	74227431	ELMSAN1	5.33589e-11	1.18981e-07	3.9603e-05	0.166(0.143-0.188)	0.172(0.146-0.198)	S_Shore
cg05336220	16	17440611	XYLT1	5.39511e-11	1.19941e-07	4.00424e-05	0.185(0.145-0.216)	0.199(0.163-0.23)
cg17907003	1	117533414		5.6202e-11	1.24572e-07	4.1713e-05	0.642(0.598-0.673)	0.668(0.634-0.701)
cg18844158	1	156096574	LMNA	5.75477e-11	1.27176e-07	4.27117e-05	0.338(0.302-0.368)	0.357(0.325-0.386)
cg24049493	1	42385941	HIVEP3	5.80839e-11	1.2798e-07	4.31096e-05	0.304(0.241-0.373)	0.241(0.192-0.307)	S_Shore
cg09469355	1	2161886	SKI	5.87926e-11	1.29125e-07	4.36356e-05	0.43(0.4-0.453)	0.458(0.434-0.48)	S_Shore
cg24478949	22	33964309	LARGE	5.89516e-11	1.29125e-07	4.37535e-05	0.179(0.152-0.203)	0.162(0.143-0.184)
cg21153313	15	74695316		6.48952e-11	1.41726e-07	4.81648e-05	0.17(0.141-0.199)	0.182(0.153-0.215)
cg20832643	6	111873828	TRAF3IP2-AS1	6.53881e-11	1.42383e-07	4.85305e-05	0.818(0.784-0.845)	0.846(0.822-0.864)
cg13449351	2	2709561		6.61929e-11	1.43693e-07	4.91278e-05	0.548(0.519-0.574)	0.53(0.505-0.558)
cg14128479	8	126522705		6.63764e-11	1.43693e-07	4.92639e-05	0.804(0.78-0.823)	0.809(0.79-0.827)
cg15167754	1	234764021	LINC00184	6.70511e-11	1.44731e-07	4.97646e-05	0.785(0.751-0.811)	0.794(0.77-0.818)
cg14214717	20	5466839		6.91212e-11	1.48767e-07	5.13009e-05	0.306(0.274-0.335)	0.296(0.268-0.331)
cg17982054	8	116432158	TRPS1	6.98675e-11	1.49939e-07	5.18548e-05	0.823(0.799-0.844)	0.833(0.811-0.851)
cg04180046	7	45002736	MYO1G	7.18158e-11	1.53676e-07	5.33007e-05	0.582(0.523-0.629)	0.531(0.48-0.577)	Island
cg16207944	14	106331592		7.3413e-11	1.56642e-07	5.4486e-05	0.496(0.453-0.527)	0.525(0.489-0.566)	N_Shore
cg13184736	1	68299409	GNG12	7.38768e-11	1.5718e-07	5.48302e-05	0.292(0.236-0.341)	0.358(0.302-0.418)	S_Shore
cg05207730	11	116797991	SIK3	7.72266e-11	1.63838e-07	5.73163e-05	0.371(0.324-0.427)	0.334(0.288-0.384)
cg01695954	2	10262019	RRM2	7.75433e-11	1.64041e-07	5.75512e-05	0.185(0.144-0.219)	0.193(0.151-0.227)	S_Shore
cg11314684	1	244006288	AKT3	7.86233e-11	1.65494e-07	5.83527e-05	0.369(0.327-0.408)	0.394(0.355-0.435)
cg17936567	22	39832667	TAB1	7.86757e-11	1.65494e-07	5.83916e-05	0.255(0.217-0.292)	0.272(0.236-0.304)
cg06294803	3	184033282	EIF4G1	8.07015e-11	1.69275e-07	5.9895e-05	0.204(0.174-0.252)	0.217(0.186-0.251)	S_Shore
cg07069636	16	30671749		8.75177e-11	1.83055e-07	6.49537e-05	0.463(0.433-0.487)	0.476(0.444-0.499)	S_Shore
cg21885332	15	67402345	SMAD3	8.92886e-11	1.86235e-07	6.6268e-05	0.594(0.566-0.627)	0.616(0.587-0.64)
cg22585799	10	121543364	INPP5F	9.13138e-11	1.89926e-07	6.77709e-05	0.379(0.33-0.428)	0.421(0.374-0.46)
cg03885055	1	16723232	C1orf144	9.37193e-11	1.94384e-07	6.95561e-05	0.656(0.637-0.673)	0.66(0.64-0.678)
cg25212025	10	34602937	PARD3	9.83931e-11	2.0351e-07	7.30248e-05	0.37(0.32-0.414)	0.412(0.375-0.452)
cg02538248	16	75045643	ZNRF1	9.87159e-11	2.0361e-07	7.32643e-05	0.529(0.492-0.575)	0.55(0.509-0.59)
cg16556677	11	2722401	KCNQ1OT1	9.9413e-11	2.0448e-07	7.37815e-05	0.776(0.743-0.806)	0.8(0.767-0.826)	S_Shore
cg11557553	5	404996	AHRR	1.0056e-10	2.06268e-07	7.46329e-05	0.83(0.817-0.843)	0.814(0.799-0.826)
cg13849276	17	41328544	NBR1	1.019e-10	2.08441e-07	7.56273e-05	0.546(0.492-0.606)	0.589(0.539-0.638)
cg10258214	14	106330534		1.06751e-10	2.17763e-07	7.9227e-05	0.397(0.347-0.456)	0.442(0.396-0.496)	N_Shelf
cg25013095	2	231809672		1.07816e-10	2.19334e-07	8.00176e-05	0.964(0.958-0.97)	0.968(0.963-0.972)
cg24366563	7	642485	LOC101926963	1.10604e-10	2.2439e-07	8.20865e-05	0.701(0.663-0.746)	0.703(0.658-0.741)	N_Shore
cg12919873	21	38929815		1.11628e-10	2.25851e-07	8.28465e-05	0.451(0.389-0.499)	0.472(0.423-0.52)
cg14853432	16	17436920	XYLT1	1.16077e-10	2.34215e-07	8.61486e-05	0.147(0.12-0.181)	0.166(0.132-0.201)
cg05331214	2	167343774	SCN7A	1.1766e-10	2.36766e-07	8.73234e-05	0.742(0.707-0.772)	0.747(0.715-0.772)
cg18007737	2	233265159		1.1846e-10	2.3773e-07	8.79166e-05	0.444(0.414-0.484)	0.478(0.442-0.512)
cg01641754	5	98355983		1.19225e-10	2.38621e-07	8.84843e-05	0.348(0.307-0.402)	0.366(0.327-0.422)
cg15297727	1	157456584		1.20321e-10	2.40031e-07	8.92976e-05	0.659(0.637-0.687)	0.64(0.619-0.664)
cg23409325	16	11296711		1.20576e-10	2.40031e-07	8.94868e-05	0.355(0.308-0.395)	0.378(0.336-0.424)
cg12710546	7	4773768	FOXK1	1.21963e-10	2.42143e-07	9.0516e-05	0.511(0.491-0.535)	0.5(0.481-0.523)
cg14634473	10	23105437		1.28952e-10	2.55336e-07	9.57028e-05	0.542(0.511-0.573)	0.565(0.535-0.594)
cg16503724	3	17130667	PLCL2	1.34405e-10	2.65426e-07	9.97496e-05	0.508(0.473-0.547)	0.487(0.454-0.523)
cg03542031	1	28906210	SNHG12	1.36634e-10	2.69112e-07	0.000101404	0.706(0.681-0.735)	0.712(0.689-0.736)	N_Shore
cg01657995	6	31804883	C6orf48	1.39581e-10	2.74188e-07	0.00010359	0.119(0.0969-0.143)	0.127(0.107-0.154)	S_Shelf
cg19098932	1	2345152	PEX10	1.4001e-10	2.74306e-07	0.000103909	0.398(0.328-0.46)	0.431(0.365-0.479)	N_Shore
cg13832201	17	19282521	MAPK7	1.41877e-10	2.77232e-07	0.000105294	0.595(0.566-0.627)	0.613(0.584-0.645)	Island
cg01129810	1	43407645	SLC2A1	1.42572e-10	2.77859e-07	0.00010581	0.318(0.275-0.358)	0.334(0.294-0.378)
cg20385913	15	75054510		1.44334e-10	2.80394e-07	0.000107118	0.798(0.774-0.819)	0.812(0.792-0.834)
cg16398761	14	74220238	C14orf43	1.44628e-10	2.80394e-07	0.000107336	0.0515(0.0396-0.0661)	0.0636(0.0506-0.0785)
cg18594663	14	105533022	GPR132	1.46886e-10	2.8403e-07	0.000109011	0.764(0.729-0.799)	0.764(0.735-0.797)
cg24577031	15	75023481		1.49357e-10	2.88059e-07	0.000110845	0.58(0.553-0.605)	0.611(0.585-0.63)
cg01097768	5	378854	AHRR	1.55224e-10	2.98405e-07	0.000115199	0.706(0.664-0.739)	0.718(0.681-0.75)
cg17372101	7	147500722	CNTNAP2	1.55526e-10	2.98405e-07	0.000115423	0.498(0.455-0.538)	0.444(0.413-0.479)
cg25635022	3	170147199	CLDN11	1.61359e-10	3.08799e-07	0.000119751	0.732(0.692-0.771)	0.745(0.7-0.779)
cg22744280	12	112200054		1.6255e-10	3.10279e-07	0.000120636	0.626(0.604-0.647)	0.602(0.581-0.624)
cg07356233	10	26771480	APBB1IP	1.63401e-10	3.11104e-07	0.000121267	0.124(0.107-0.145)	0.114(0.0987-0.131)
cg03579589	1	8735248	RERE	1.69946e-10	3.22737e-07	0.000126124	0.642(0.613-0.679)	0.661(0.627-0.691)
cg06805218	5	14676623	OTULIN	1.71234e-10	3.24353e-07	0.00012708	0.15(0.119-0.178)	0.158(0.127-0.192)
cg05612693	21	36310945	RUNX1	1.72477e-10	3.25878e-07	0.000128002	0.519(0.47-0.562)	0.547(0.492-0.582)
cg06446365	5	176729812	RAB24	1.79929e-10	3.39095e-07	0.000133533	0.76(0.741-0.782)	0.777(0.758-0.794)	N_Shore
cg11701312	19	58897497	RPS5	1.81192e-10	3.4061e-07	0.00013447	0.516(0.496-0.533)	0.527(0.508-0.543)	N_Shore
cg07381806	19	2094327	MOBKL2A	1.82786e-10	3.41918e-07	0.000135652	0.398(0.35-0.448)	0.458(0.413-0.51)	N_Shore
cg13433259	6	11237041	NEDD9	1.82809e-10	3.41918e-07	0.000135669	0.678(0.633-0.717)	0.702(0.667-0.734)
cg25639280	16	31188734		1.83686e-10	3.42695e-07	0.00013632	0.116(0.0981-0.133)	0.102(0.0871-0.117)	N_Shelf
cg16145216	1	42385662	HIVEP3	1.90509e-10	3.54534e-07	0.000141383	0.408(0.368-0.447)	0.37(0.326-0.407)	S_Shore
cg12426771	9	75886149		1.91307e-10	3.55129e-07	0.000141975	0.406(0.34-0.458)	0.426(0.372-0.484)
cg19578936	17	2163849	SMG6	1.96383e-10	3.63643e-07	0.000145742	0.814(0.785-0.847)	0.82(0.791-0.845)
cg23839599	1	161708999		1.98042e-10	3.65803e-07	0.000146973	0.573(0.535-0.603)	0.586(0.55-0.618)
cg03440944	7	45023329	C7orf40	1.98909e-10	3.65995e-07	0.000147616	0.711(0.686-0.74)	0.724(0.701-0.744)	N_Shelf
cg15114651	19	47289410	SLC1A5	1.99132e-10	3.65995e-07	0.000147782	0.533(0.509-0.559)	0.536(0.513-0.558)	N_Shore
cg08444340	2	149823755	KIF5C	2.06043e-10	3.77763e-07	0.000152911	0.863(0.848-0.874)	0.872(0.859-0.885)
cg05302489	6	31760426	VARS	2.09166e-10	3.82543e-07	0.000155228	0.744(0.702-0.777)	0.707(0.664-0.741)	N_Shelf
cg09848445	10	43601862	RET	2.12852e-10	3.88328e-07	0.000157963	0.978(0.967-0.987)	0.983(0.976-0.988)	S_Shore
cg12363682	5	178420690	GRM6	2.15236e-10	3.91715e-07	0.000159732	0.243(0.204-0.285)	0.22(0.189-0.253)	N_Shore
cg18241337	3	156271892	SSR3	2.27124e-10	4.12339e-07	0.000168554	0.413(0.374-0.459)	0.433(0.391-0.472)	N_Shore
cg13591783	9	75768868	ANXA1	2.31435e-10	4.19141e-07	0.000171753	0.167(0.129-0.213)	0.184(0.143-0.225)
cg20184330	14	74228393	ELMSAN1	2.33299e-10	4.21489e-07	0.000173136	0.4(0.358-0.434)	0.413(0.374-0.447)	S_Shore
cg14180330	5	40224461		2.38134e-10	4.29181e-07	0.000176724	0.681(0.646-0.718)	0.69(0.654-0.727)
cg16783053	10	112261195	DUSP5	2.40984e-10	4.33264e-07	0.000178839	0.19(0.158-0.224)	0.196(0.166-0.229)	S_Shelf
cg23854395	2	127822616	BIN1	2.50543e-10	4.49363e-07	0.000185933	0.188(0.148-0.231)	0.196(0.158-0.232)
cg27537214	16	73262701		2.57506e-10	4.60738e-07	0.0001911	0.658(0.617-0.685)	0.638(0.61-0.668)
cg24704287	19	13951481		2.59903e-10	4.63909e-07	0.000192878	0.299(0.224-0.353)	0.308(0.235-0.355)	N_Shore
cg23594345	14	106329607		2.61669e-10	4.65942e-07	0.000194189	0.408(0.348-0.471)	0.466(0.398-0.543)	N_Shelf
cg06521527	6	11217462	NEDD9	2.64146e-10	4.69227e-07	0.000196027	0.795(0.764-0.818)	0.816(0.787-0.834)
cg18268027	3	4818913	ITPR1	2.64816e-10	4.69295e-07	0.000196524	0.174(0.146-0.198)	0.192(0.164-0.223)
cg24035417	22	43654240	SCUBE1	2.7238e-10	4.81549e-07	0.000202136	0.612(0.589-0.636)	0.598(0.577-0.621)
cg06972908	16	30488321	ITGAL	2.77365e-10	4.89198e-07	0.000205836	0.745(0.719-0.772)	0.759(0.734-0.78)	S_Shelf
cg23481102	7	45442673		2.95878e-10	5.20614e-07	0.000219575	0.188(0.159-0.228)	0.195(0.166-0.238)
cg05445320	20	45985736	ZMYND8	3.03396e-10	5.3258e-07	0.000225153	0.213(0.179-0.254)	0.23(0.198-0.266)
cg24238526	6	56597743	RNU6-71P	3.08692e-10	5.40597e-07	0.000229083	0.631(0.589-0.676)	0.641(0.599-0.684)
cg24556382	4	174173455	GALNT7	3.15981e-10	5.52061e-07	0.000234492	0.7(0.653-0.743)	0.741(0.704-0.776)
cg22721423	14	74229364	ELMSAN1	3.19426e-10	5.56771e-07	0.000237049	0.183(0.161-0.213)	0.194(0.169-0.222)	S_Shelf
cg15396830	4	90224479	GPRIN3	3.21895e-10	5.5976e-07	0.00023888	0.438(0.375-0.533)	0.514(0.439-0.571)
cg07151117	8	29204954	DUSP4	3.25195e-10	5.64177e-07	0.000241329	0.226(0.197-0.264)	0.253(0.216-0.288)	N_Shore
cg15310518	14	106330520		3.40751e-10	5.89786e-07	0.000252873	0.417(0.375-0.456)	0.452(0.416-0.488)	N_Shelf
cg03462554	11	62340381	EEF1G	3.44683e-10	5.95205e-07	0.00025579	0.515(0.49-0.535)	0.522(0.502-0.546)	N_Shore
cg18033594	11	75537636	UVRAG	3.46391e-10	5.96767e-07	0.000257057	0.431(0.388-0.47)	0.446(0.405-0.48)
cg07355152	6	12544391		3.52632e-10	6.06113e-07	0.000261689	0.874(0.86-0.89)	0.886(0.875-0.899)
cg04772644	6	33165428	RXRB	3.60697e-10	6.18542e-07	0.000267673	0.162(0.143-0.201)	0.179(0.15-0.211)	N_Shelf
cg24996979	14	74223355	C14orf43	3.70406e-10	6.33718e-07	0.000274878	0.19(0.168-0.212)	0.2(0.177-0.23)	N_Shelf
cg02998240	1	16508668		3.71931e-10	6.33718e-07	0.000276009	0.667(0.612-0.716)	0.696(0.655-0.738)
cg22702259	17	38490520	RARA	3.72106e-10	6.33718e-07	0.000276139	0.11(0.0887-0.138)	0.131(0.103-0.159)
cg12103569	12	132258560	SFRS8	3.74962e-10	6.3712e-07	0.000278258	0.463(0.43-0.492)	0.445(0.412-0.477)
cg20842915	7	39665132	RALA	3.75971e-10	6.37375e-07	0.000279006	0.737(0.702-0.771)	0.765(0.739-0.791)	S_Shore
cg21575225	1	156073485	LMNA	3.84157e-10	6.49769e-07	0.00028508	0.391(0.36-0.423)	0.423(0.389-0.452)
cg14711927	2	70369031		3.86289e-10	6.50761e-07	0.000286663	0.0938(0.0832-0.108)	0.101(0.0886-0.116)	N_Shore
cg23196251	2	39348582	SOS1	3.86496e-10	6.50761e-07	0.000286816	0.0637(0.0527-0.074)	0.0713(0.0592-0.0826)	S_Shore
cg04902004	14	91711165	GPR68	3.92165e-10	6.58812e-07	0.000291022	0.343(0.313-0.375)	0.364(0.337-0.384)
cg06121808	2	113404678	SLC20A1	4.05964e-10	6.80454e-07	0.000301262	0.365(0.331-0.408)	0.381(0.348-0.418)	S_Shore
cg08252882	3	46591155	LRRC2	4.06909e-10	6.80503e-07	0.000301963	0.76(0.738-0.788)	0.742(0.718-0.767)
cg16508202	7	147501016	CNTNAP2	4.09042e-10	6.82532e-07	0.000303545	0.121(0.104-0.138)	0.104(0.09-0.118)
cg25748521	7	139366758	HIPK2	4.18741e-10	6.9715e-07	0.000310742	0.75(0.721-0.788)	0.749(0.725-0.783)
cg06586615	1	155107648	SLC50A1	4.20459e-10	6.98444e-07	0.000312017	0.178(0.146-0.208)	0.198(0.166-0.233)	N_Shore
cg11116464	1	8651231	RERE	4.24873e-10	7.042e-07	0.000315292	0.393(0.351-0.449)	0.372(0.336-0.418)
cg11207515	7	146904205	CNTNAP2	4.30828e-10	7.1248e-07	0.000319711	0.456(0.399-0.51)	0.39(0.331-0.441)
cg19254163	11	60623782	GPR44	4.35781e-10	7.1907e-07	0.000323386	0.627(0.588-0.661)	0.655(0.626-0.681)	S_Shelf
cg24046474	9	130212550	RPL12	4.40662e-10	7.25511e-07	0.000327007	0.169(0.149-0.19)	0.177(0.159-0.199)	N_Shore
cg01668352	12	64482597	SRGAP1	4.52856e-10	7.42414e-07	0.000336056	0.855(0.844-0.869)	0.867(0.857-0.879)
cg19459791	15	65363022		4.54391e-10	7.42414e-07	0.000337195	0.758(0.731-0.778)	0.738(0.71-0.763)	S_Shelf
cg26992381	3	71478152	FOXP1	4.54593e-10	7.42414e-07	0.000337344	0.422(0.37-0.462)	0.435(0.397-0.476)
cg14096828	7	110731116	LRRN3	4.54928e-10	7.42414e-07	0.000337592	0.829(0.798-0.853)	0.851(0.829-0.869)
cg24832862	11	60138281		4.61484e-10	7.51462e-07	0.000342457	0.621(0.571-0.674)	0.663(0.615-0.703)
cg15892280	21	40180000	ETS2	4.65366e-10	7.56125e-07	0.000345337	0.378(0.344-0.4)	0.389(0.365-0.415)	S_Shore
cg26337070	2	85999873	ATOH8	4.68347e-10	7.59308e-07	0.000347549	0.587(0.53-0.642)	0.623(0.575-0.682)
cg00172979	19	19549603	GATAD2A	4.74922e-10	7.68289e-07	0.000352427	0.683(0.659-0.705)	0.685(0.665-0.704)
cg26669717	7	641028	PRKAR1B	4.78137e-10	7.71809e-07	0.000354812	0.535(0.515-0.559)	0.545(0.522-0.564)	N_Shelf
cg15054753	16	27327243	IL4R	4.81803e-10	7.73787e-07	0.000357532	0.141(0.112-0.174)	0.155(0.123-0.191)	S_Shore
cg01257799	11	118753476	CXCR5	4.82027e-10	7.73787e-07	0.000357698	0.14(0.113-0.162)	0.156(0.128-0.185)
cg01594949	9	140197890	NRARP	4.83816e-10	7.73787e-07	0.000359026	0.546(0.507-0.575)	0.55(0.517-0.588)	S_Shore
cg04387347	16	88537187	ZFPM1	4.83942e-10	7.73787e-07	0.000359118	0.297(0.252-0.351)	0.252(0.214-0.299)	Island
cg20734664	2	47979699		4.8466e-10	7.73787e-07	0.00035965	0.203(0.161-0.247)	0.215(0.177-0.253)
cg14894593	1	110424048		4.85615e-10	7.73787e-07	0.000360359	0.809(0.783-0.832)	0.806(0.779-0.828)
cg01126481	6	45508422	RUNX2	4.94699e-10	7.86573e-07	0.000367099	0.696(0.666-0.723)	0.692(0.665-0.727)
cg01578875	4	146804010	ZNF827	4.97257e-10	7.88951e-07	0.000368997	0.893(0.876-0.911)	0.885(0.863-0.903)
cg04368724	6	31760593	VARS	4.98437e-10	7.89137e-07	0.000369872	0.819(0.791-0.844)	0.794(0.767-0.825)	N_Shelf
cg01593408	10	78699706	KCNMA1-AS1	5.06051e-10	7.99488e-07	0.000375522	0.583(0.536-0.627)	0.616(0.575-0.649)
cg10080808	8	37574987	LOC101929622	5.29407e-10	8.34611e-07	0.000392853	0.308(0.272-0.345)	0.331(0.291-0.36)
cg20033091	22	39860241	MGAT3	5.3203e-10	8.36969e-07	0.000394799	0.299(0.249-0.336)	0.314(0.273-0.35)
cg17415117	20	43293462	LINC01260	5.3503e-10	8.39909e-07	0.000397024	0.873(0.861-0.884)	0.882(0.872-0.892)
cg02297838	13	92002454	MIR19A	5.50694e-10	8.62676e-07	0.000408648	0.206(0.174-0.235)	0.213(0.183-0.244)	S_Shore
cg15228441	17	78829930	RPTOR	5.56872e-10	8.70517e-07	0.000413232	0.729(0.696-0.765)	0.762(0.734-0.789)	N_Shore
cg21420896	17	43529338	PLEKHM1	5.656e-10	8.81802e-07	0.000419708	0.471(0.458-0.488)	0.461(0.447-0.477)
cg23508991	13	30694031		5.66656e-10	8.81802e-07	0.000420491	0.746(0.72-0.77)	0.767(0.746-0.786)
cg22998476	10	74058092		5.67654e-10	8.81802e-07	0.000421231	0.279(0.238-0.312)	0.289(0.255-0.327)	S_Shore
cg15022400	15	45028161	TRIM69	5.74476e-10	8.90537e-07	0.000426292	0.164(0.135-0.196)	0.183(0.15-0.221)
cg12678834	11	118753662	CXCR5	5.76249e-10	8.91424e-07	0.000427607	0.67(0.648-0.692)	0.688(0.67-0.705)
cg08946781	17	38732694		5.87989e-10	9.07621e-07	0.000436319	0.365(0.324-0.412)	0.344(0.296-0.387)
cg00656917	1	32422024		5.89164e-10	9.07621e-07	0.00043719	0.355(0.333-0.376)	0.364(0.346-0.384)
cg02743070	10	80834309	ZMIZ1	5.90461e-10	9.07736e-07	0.000438152	0.786(0.761-0.808)	0.798(0.775-0.821)	S_Shelf
cg09069072	1	15482753	TMEM51	6.01661e-10	9.23043e-07	0.000446462	0.781(0.725-0.829)	0.829(0.786-0.867)	S_Shore
cg12939236	15	40395476	BMF	6.14551e-10	9.40874e-07	0.000456027	0.817(0.782-0.852)	0.842(0.816-0.866)
cg13705457	11	34592254		6.28611e-10	9.60419e-07	0.000466459	0.626(0.583-0.662)	0.582(0.544-0.619)
cg21917510	11	85887699		6.35461e-10	9.68892e-07	0.000471541	0.156(0.12-0.2)	0.174(0.131-0.209)
cg20293888	7	2861750	GNA12	6.53027e-10	9.93115e-07	0.000484575	0.447(0.41-0.49)	0.473(0.433-0.504)
cg23198793	15	42694406	CAPN3	6.54023e-10	9.93115e-07	0.000485314	0.26(0.235-0.285)	0.239(0.214-0.265)
cg05969150	16	72882495	ZFHX3	6.60081e-10	1.00027e-06	0.000489808	0.355(0.323-0.378)	0.343(0.315-0.367)
cg11649376	12	81473234	ACSS3	6.63173e-10	1.00291e-06	0.000492102	0.536(0.505-0.562)	0.538(0.512-0.56)	S_Shore
cg04284610	21	40181558	ETS2	6.72367e-10	1.01474e-06	0.000498924	0.855(0.84-0.871)	0.87(0.857-0.881)	S_Shelf
cg14074174	19	7986206	SNAPC2	6.82976e-10	1.02866e-06	0.000506795	0.364(0.341-0.385)	0.374(0.349-0.396)	S_Shore
cg26332838	12	55840205		7.00942e-10	1.05359e-06	0.000520126	0.862(0.838-0.884)	0.883(0.868-0.897)
cg00024404	5	79552470	SERINC5	7.0365e-10	1.05552e-06	0.000522135	0.119(0.102-0.139)	0.128(0.109-0.156)	S_Shore
cg23660404	8	55240982		7.16863e-10	1.07317e-06	0.000531939	0.33(0.296-0.38)	0.35(0.302-0.394)
cg26242531	14	104190678	ZFYVE21	7.25156e-10	1.08147e-06	0.000538092	0.393(0.351-0.423)	0.362(0.322-0.403)	N_Shelf
cg15415882	3	194925340	XXYLT1	7.25318e-10	1.08147e-06	0.000538211	0.507(0.473-0.541)	0.527(0.498-0.557)
cg26655506	14	94421976	ASB2	7.41843e-10	1.10375e-06	0.000550473	0.118(0.0992-0.148)	0.123(0.101-0.153)
cg24825894	10	98478267	PIK3AP1	7.43236e-10	1.10375e-06	0.000551506	0.726(0.69-0.759)	0.695(0.664-0.731)	N_Shore
cg15277721	8	129243228		7.44992e-10	1.10415e-06	0.000552808	0.457(0.414-0.498)	0.48(0.452-0.518)
cg10399789	1	92945668	GFI1	7.51118e-10	1.11101e-06	0.000557353	0.736(0.701-0.764)	0.761(0.742-0.783)	N_Shore
cg19325791	17	46560683		7.59089e-10	1.12057e-06	0.000563267	0.576(0.527-0.612)	0.553(0.496-0.588)
cg15417641	3	53700141	CACNA1D	7.65479e-10	1.12776e-06	0.000568007	0.674(0.605-0.751)	0.617(0.555-0.674)
cg14974572	15	63488024	RAB8B	7.69475e-10	1.13141e-06	0.000570972	0.25(0.201-0.283)	0.266(0.22-0.302)
cg09251068	7	117421001	CTTNBP2	7.75531e-10	1.13806e-06	0.000575465	0.554(0.484-0.618)	0.603(0.531-0.658)
cg13359998	1	230241764	GALNT2	7.92631e-10	1.16086e-06	0.000588153	0.19(0.149-0.239)	0.205(0.165-0.255)
cg04858539	22	33964297	LARGE	8.20452e-10	1.19924e-06	0.000608796	0.197(0.173-0.235)	0.183(0.158-0.21)
cg06459104	18	5456880	EPB41L3	8.26695e-10	1.20599e-06	0.000613427	0.375(0.318-0.442)	0.428(0.362-0.485)
cg10947348	5	161716489		8.37696e-10	1.21964e-06	0.00062159	0.447(0.391-0.507)	0.483(0.425-0.551)
cg25446789	2	25810393	DTNB	8.41646e-10	1.22299e-06	0.00062452	0.438(0.404-0.479)	0.459(0.424-0.499)
cg17320698	11	30510489	MPPED2	8.49143e-10	1.23148e-06	0.000630082	0.606(0.571-0.656)	0.638(0.599-0.679)
cg07995927	2	161995135	TANK	8.5242e-10	1.23324e-06	0.000632513	0.349(0.307-0.393)	0.379(0.333-0.416)
cg01559644	1	178157646	RASAL2	8.53681e-10	1.23324e-06	0.000633447	0.743(0.703-0.775)	0.764(0.729-0.793)
cg06093249	10	29777569	SVIL	8.60761e-10	1.24105e-06	0.0006387	0.791(0.766-0.817)	0.806(0.784-0.825)
cg00336149	3	53700195	CACNA1D	8.97301e-10	1.29123e-06	0.000665813	0.451(0.382-0.506)	0.399(0.349-0.448)
cg27110054	8	103137274	NCALD	9.05436e-10	1.30042e-06	0.000671848	0.27(0.235-0.305)	0.289(0.252-0.321)	S_Shore
cg24688690	5	345850	AHRR	9.26669e-10	1.32834e-06	0.000687602	0.654(0.638-0.678)	0.66(0.639-0.687)	S_Shore
cg09709426	3	45911521	LZTFL1	9.3696e-10	1.34051e-06	0.000695238	0.244(0.21-0.283)	0.23(0.195-0.258)
cg02010481	7	28218524	JAZF1	9.62365e-10	1.37421e-06	0.000714087	0.154(0.121-0.189)	0.162(0.127-0.196)	N_Shore
cg00918877	14	23584303		9.67024e-10	1.37821e-06	0.000717543	0.195(0.151-0.234)	0.206(0.166-0.245)
cg26788216	2	102844110	IL1RL2	9.73718e-10	1.38509e-06	0.000722509	0.589(0.545-0.62)	0.605(0.573-0.638)
cg07242524	15	31623225	KLF13	9.83752e-10	1.39669e-06	0.000729954	0.691(0.673-0.715)	0.704(0.685-0.723)	S_Shore
cg13985437	11	76381044	LRRC32	9.92278e-10	1.4061e-06	0.000736279	0.226(0.196-0.258)	0.245(0.216-0.281)	N_Shore
cg20175324	13	50858812	DLEU1	9.96284e-10	1.40909e-06	0.000739251	0.185(0.149-0.227)	0.193(0.162-0.231)
cg14241868	12	57937454	DCTN2	1.00478e-09	1.41617e-06	0.000745552	0.323(0.268-0.36)	0.308(0.272-0.344)	N_Shelf
cg07764473	X	40037510	BCOR	1.0051e-09	1.41617e-06	0.000745793	0.571(0.51-0.641)	0.618(0.517-0.677)	S_Shore
cg15190241	1	168368506		1.02133e-09	1.43631e-06	0.000757832	0.377(0.336-0.406)	0.398(0.359-0.432)
cg10102640	9	37200643	ZCCHC7	1.02615e-09	1.44036e-06	0.000761407	0.836(0.821-0.854)	0.85(0.833-0.863)
cg25163837	6	138225759		1.02834e-09	1.4407e-06	0.000763029	0.157(0.128-0.187)	0.173(0.143-0.205)
cg09182189	1	1709203	NADK	1.03485e-09	1.4471e-06	0.000767862	0.234(0.215-0.264)	0.245(0.22-0.274)	N_Shore
cg11556164	7	110738315	LRRN3	1.03814e-09	1.44897e-06	0.0007703	0.741(0.706-0.771)	0.773(0.748-0.795)
cg12758082	13	113407769	ATP11A	1.05438e-09	1.46887e-06	0.000782347	0.321(0.293-0.348)	0.316(0.291-0.344)	N_Shelf
cg20631044	19	41255890	C19orf54	1.06153e-09	1.47607e-06	0.000787655	0.498(0.479-0.514)	0.503(0.485-0.52)	N_Shore
cg03519879	14	74227499	C14orf43	1.06425e-09	1.47709e-06	0.000789675	0.6(0.578-0.618)	0.602(0.583-0.621)	S_Shore
cg15498134	1	25246854	RUNX3	1.10258e-09	1.52743e-06	0.000818112	0.739(0.674-0.79)	0.734(0.675-0.782)
cg05963604	3	57263543	APPL1	1.11634e-09	1.54361e-06	0.000828321	0.129(0.104-0.157)	0.13(0.109-0.159)	S_Shore
cg02423587	1	36059379	TFAP2E	1.12264e-09	1.54943e-06	0.000832991	0.743(0.713-0.77)	0.718(0.689-0.743)
cg08284097	12	32178932		1.13124e-09	1.5584e-06	0.00083937	0.635(0.573-0.684)	0.609(0.55-0.663)
cg04583842	16	88103117	BANP	1.13616e-09	1.56229e-06	0.000843024	0.555(0.519-0.594)	0.536(0.502-0.567)	S_Shore
cg17759224	1	235098018		1.15069e-09	1.57935e-06	0.000853804	0.22(0.191-0.255)	0.236(0.201-0.274)
cg12971855	22	30217633	ASCC2	1.15679e-09	1.58479e-06	0.000858329	0.256(0.207-0.302)	0.268(0.226-0.32)
cg08149865	8	21914600	EPB49	1.18874e-09	1.62556e-06	0.000882036	0.578(0.55-0.611)	0.606(0.58-0.631)	S_Shore
cg19215266	10	35417163	CREM	1.21329e-09	1.65608e-06	0.000900246	0.508(0.475-0.539)	0.516(0.483-0.544)	S_Shore
cg12329529	11	60822826		1.23467e-09	1.68217e-06	0.000916112	0.776(0.738-0.811)	0.778(0.749-0.813)
cg20357806	4	74853779	PPBP	1.2432e-09	1.69069e-06	0.000922441	0.742(0.716-0.763)	0.73(0.708-0.75)
cg10317175	10	25247855		1.26167e-09	1.71267e-06	0.000936143	0.329(0.298-0.365)	0.355(0.321-0.385)
cg12581512	14	94422013	ASB2	1.26764e-09	1.71764e-06	0.000940571	0.126(0.101-0.156)	0.132(0.105-0.167)
cg12166711	15	63666955	CA12	1.28114e-09	1.73277e-06	0.000950589	0.239(0.199-0.272)	0.249(0.215-0.285)
cg08714510	2	106755481	UXS1	1.32195e-09	1.78471e-06	0.000980864	0.757(0.726-0.787)	0.789(0.76-0.811)
cg23818603	14	93552344	ITPK1	1.32625e-09	1.78727e-06	0.000984055	0.341(0.291-0.382)	0.356(0.316-0.4)
cg16176702	15	66307282	MEGF11	1.40489e-09	1.88957e-06	0.0010424	0.595(0.567-0.619)	0.575(0.55-0.602)
cg23954423	6	46291216	RCAN2	1.40726e-09	1.88957e-06	0.00104416	0.252(0.232-0.281)	0.272(0.244-0.304)
cg18335991	15	74724562	SEMA7A	1.41361e-09	1.89467e-06	0.00104887	0.725(0.69-0.759)	0.73(0.705-0.763)	N_Shore
cg21883059	6	52118417		1.45425e-09	1.94535e-06	0.00107902	0.393(0.31-0.453)	0.436(0.36-0.509)
cg00569896	4	204382		1.45666e-09	1.94535e-06	0.00108081	0.671(0.607-0.729)	0.63(0.552-0.693)	N_Shore
cg01655979	2	120509481		1.48176e-09	1.97532e-06	0.00109943	0.758(0.727-0.785)	0.756(0.726-0.783)
cg02372435	2	2850104		1.49628e-09	1.99111e-06	0.00111021	0.429(0.388-0.473)	0.423(0.388-0.45)
cg14862122	1	150981947	PRUNE	1.49949e-09	1.99181e-06	0.00111258	0.646(0.622-0.667)	0.647(0.625-0.668)	S_Shore
cg17309085	11	99564894	CNTN5	1.50416e-09	1.99444e-06	0.00111605	0.794(0.737-0.843)	0.833(0.781-0.866)
cg07865653	9	35027046		1.51203e-09	2.0013e-06	0.00112188	0.656(0.629-0.685)	0.691(0.664-0.712)
cg05377824	16	89431687	ANKRD11	1.55763e-09	2.05799e-06	0.00115572	0.221(0.173-0.268)	0.233(0.189-0.281)
cg26905258	13	77898407	MYCBP2	1.56213e-09	2.05981e-06	0.00115905	0.243(0.206-0.276)	0.253(0.215-0.287)	N_Shelf
cg18625627	14	81426015	TSHR	1.56456e-09	2.05981e-06	0.00116085	0.311(0.269-0.36)	0.277(0.234-0.317)
cg16213217	13	50074189	PHF11	1.57195e-09	2.06588e-06	0.00116633	0.772(0.739-0.804)	0.783(0.749-0.813)	S_Shelf
cg01442064	4	5713450	EVC	1.58473e-09	2.079e-06	0.00117582	0.239(0.209-0.269)	0.26(0.224-0.29)	Island
cg26655345	9	14209709	NFIB	1.62739e-09	2.1312e-06	0.00120747	0.591(0.501-0.665)	0.656(0.595-0.713)
cg21393163	1	12217629		1.63596e-09	2.13865e-06	0.00121382	0.0937(0.0824-0.111)	0.104(0.0873-0.129)
cg21811986	3	5053132		1.65284e-09	2.15692e-06	0.00122635	0.321(0.282-0.361)	0.336(0.297-0.37)
cg16565224	6	11411456		1.70454e-09	2.22049e-06	0.00126471	0.34(0.299-0.378)	0.354(0.313-0.396)
cg25777451	6	36325943	ETV7	1.70853e-09	2.22179e-06	0.00126767	0.785(0.767-0.806)	0.79(0.768-0.81)
cg13092108	1	26857284	RPS6KA1	1.71247e-09	2.22301e-06	0.00127058	0.329(0.297-0.354)	0.342(0.317-0.368)	S_Shore
cg05971521	20	35584019		1.73072e-09	2.24279e-06	0.00128413	0.559(0.531-0.585)	0.54(0.515-0.566)	S_Shelf
cg04487595	1	25346057		1.73872e-09	2.24848e-06	0.00129006	0.693(0.66-0.723)	0.721(0.694-0.746)
cg21022949	2	231809697		1.74117e-09	2.24848e-06	0.00129188	0.971(0.964-0.976)	0.973(0.968-0.978)
cg10965178	1	43766752	TIE1	1.74587e-09	2.25063e-06	0.00129536	0.65(0.629-0.679)	0.668(0.638-0.696)	N_Shelf
cg02252655	5	77848898	LHFPL2	1.75794e-09	2.26226e-06	0.00130431	0.369(0.32-0.417)	0.338(0.297-0.378)
cg23973524	19	18873222	CRTC1	1.77101e-09	2.27514e-06	0.00131401	0.643(0.601-0.683)	0.593(0.556-0.63)	Island
cg14768892	15	39915931	FSIP1	1.80132e-09	2.31008e-06	0.0013365	0.438(0.369-0.496)	0.464(0.401-0.519)
cg25508633	19	10218184	SNORD105	1.81347e-09	2.32165e-06	0.00134551	0.761(0.723-0.786)	0.766(0.73-0.794)	S_Shore
cg26341457	11	72523885		1.82784e-09	2.33602e-06	0.00135617	0.102(0.0864-0.121)	0.106(0.0904-0.128)	N_Shore
cg03052614	17	17410416	PEMT	1.83282e-09	2.33837e-06	0.00135986	0.543(0.511-0.568)	0.515(0.498-0.538)
cg06819357	14	102928437	TECPR2	1.88338e-09	2.39875e-06	0.00139738	0.648(0.614-0.681)	0.606(0.578-0.638)
cg16470128	3	12466092	PPARG	1.89585e-09	2.40849e-06	0.00140663	0.179(0.16-0.214)	0.208(0.178-0.25)
cg01120509	16	698230	WDR90	1.89751e-09	2.40849e-06	0.00140786	0.332(0.296-0.372)	0.351(0.315-0.387)	N_Shore
cg02610360	11	120197521	TMEM136	1.90637e-09	2.4156e-06	0.00141443	0.506(0.459-0.573)	0.478(0.434-0.529)	S_Shore
cg01002330	1	151828903		1.91114e-09	2.41751e-06	0.00141796	0.805(0.785-0.824)	0.822(0.807-0.839)
cg06108549	3	15382789	SH3BP5	1.93628e-09	2.44516e-06	0.00143661	0.768(0.732-0.81)	0.74(0.709-0.78)
cg21698310	17	48224718	PPP1R9B	1.97231e-09	2.48256e-06	0.00146335	0.155(0.13-0.188)	0.166(0.139-0.198)	N_Shore
cg21188533	3	53700263	CACNA1D	1.97259e-09	2.48256e-06	0.00146355	0.641(0.546-0.716)	0.566(0.495-0.642)
cg24517501	1	92952702	GFI1	1.98562e-09	2.49473e-06	0.00147322	0.401(0.366-0.43)	0.407(0.374-0.438)	S_Shore
cg24635084	6	149818181		2.0138e-09	2.52587e-06	0.00149412	0.884(0.866-0.897)	0.884(0.869-0.898)
cg05303053	16	68794849	CDH1	2.07109e-09	2.59334e-06	0.00153662	0.669(0.641-0.706)	0.671(0.64-0.704)
cg17953136	2	20232577	LAPTM4A	2.08106e-09	2.60144e-06	0.00154402	0.556(0.503-0.6)	0.55(0.495-0.593)
cg18579379	20	54966388	AURKA	2.10978e-09	2.63291e-06	0.00156533	0.149(0.116-0.183)	0.159(0.129-0.193)	N_Shore
cg15562617	16	80603721	LINC01227	2.14778e-09	2.67583e-06	0.00159352	0.392(0.354-0.424)	0.406(0.37-0.434)
cg23591116	6	159300176	C6orf99	2.15795e-09	2.68399e-06	0.00160106	0.909(0.889-0.924)	0.911(0.895-0.929)
cg19211853	13	79968216	RBM26	2.18506e-09	2.71317e-06	0.00162117	0.15(0.121-0.191)	0.18(0.141-0.222)
cg15144237	2	16581393		2.26389e-09	2.80637e-06	0.00167966	0.455(0.42-0.51)	0.483(0.437-0.525)
cg11575089	1	155107462	SLC50A1	2.29668e-09	2.84227e-06	0.00170399	0.34(0.297-0.38)	0.359(0.321-0.394)	N_Shore
cg15160624	3	21793157	ZNF385D	2.31426e-09	2.8557e-06	0.00171702	0.462(0.41-0.511)	0.506(0.455-0.564)
cg05780139	17	37008512	RPL23	2.31523e-09	2.8557e-06	0.00171774	0.438(0.39-0.47)	0.454(0.41-0.492)	N_Shore
cg02679745	9	139927646	C9orf139	2.32232e-09	2.85865e-06	0.001723	0.276(0.225-0.312)	0.286(0.247-0.32)	S_Shore
cg03745755	15	31780528	OTUD7A	2.32532e-09	2.85865e-06	0.00172522	0.348(0.311-0.384)	0.356(0.323-0.389)	S_Shelf
cg11815205	14	93043858	RIN3	2.34828e-09	2.88211e-06	0.00174226	0.209(0.18-0.24)	0.191(0.168-0.224)
cg15068180	3	194017703		2.35234e-09	2.88232e-06	0.00174526	0.734(0.708-0.764)	0.725(0.697-0.751)	S_Shelf
cg14595618	10	71135446	HK1	2.40449e-09	2.94136e-06	0.00178395	0.367(0.326-0.409)	0.351(0.311-0.393)
cg12464134	7	5578193		2.46757e-09	3.01356e-06	0.00183075	0.345(0.317-0.373)	0.367(0.337-0.395)
cg13668129	19	41768075	HNRNPUL1	2.49194e-09	3.03834e-06	0.00184883	0.208(0.175-0.238)	0.217(0.185-0.246)	N_Shore
cg26453130	6	30010907	NCRNA00171	2.50413e-09	3.04819e-06	0.00185787	0.556(0.526-0.589)	0.565(0.532-0.594)
cg00923729	15	70048761		2.50908e-09	3.04922e-06	0.00186154	0.824(0.8-0.845)	0.829(0.809-0.849)
cg00741986	4	2748332	TNIP2	2.51801e-09	3.05507e-06	0.00186816	0.608(0.57-0.65)	0.61(0.572-0.649)
cg19405484	8	29513210		2.54986e-09	3.08867e-06	0.0018918	0.169(0.148-0.199)	0.176(0.155-0.209)
cg26237233	11	80782064		2.57578e-09	3.11499e-06	0.00191102	0.275(0.239-0.318)	0.301(0.261-0.335)
cg20889322	11	65196622		2.59155e-09	3.12896e-06	0.00192272	0.243(0.214-0.278)	0.256(0.222-0.287)
cg00148618	1	159819894	C1orf204	2.60601e-09	3.14131e-06	0.00193345	0.26(0.214-0.293)	0.272(0.234-0.304)
cg26371847	1	201476665	CSRP1	2.68955e-09	3.23675e-06	0.00199542	0.478(0.457-0.499)	0.477(0.456-0.497)	S_Shore
cg26821089	2	2710333		2.72857e-09	3.2784e-06	0.00202437	0.879(0.866-0.895)	0.867(0.85-0.883)
cg00377681	6	37102603		2.77323e-09	3.32668e-06	0.0020575	0.471(0.446-0.496)	0.471(0.444-0.495)
cg19940644	1	12112386		2.81416e-09	3.37033e-06	0.00208786	0.296(0.256-0.345)	0.327(0.281-0.371)
cg16545019	9	14277484	NFIB	2.94301e-09	3.51897e-06	0.00218345	0.775(0.736-0.803)	0.735(0.699-0.772)
cg01588224	1	153950867	JTB	2.95561e-09	3.52836e-06	0.0021928	0.464(0.422-0.509)	0.475(0.432-0.517)	S_Shore
cg04224247	X	9984515	WWC3	2.99986e-09	3.57542e-06	0.00222562	0.629(0.559-0.693)	0.64(0.545-0.725)	Island
cg14432944	9	14182160	NFIB	3.04729e-09	3.62614e-06	0.00226081	0.536(0.496-0.57)	0.55(0.511-0.581)
cg11146034	12	96590670	ELK3	3.06446e-09	3.64073e-06	0.00227354	0.333(0.303-0.371)	0.352(0.318-0.387)	S_Shore
cg02582922	21	40175270		3.09075e-09	3.6661e-06	0.00229305	0.881(0.841-0.906)	0.904(0.879-0.922)	N_Shore
cg18734657	7	139420591	HIPK2	3.09736e-09	3.66809e-06	0.00229795	0.72(0.681-0.753)	0.75(0.719-0.78)
cg08919791	1	174135405	RABGAP1L	3.15594e-09	3.72759e-06	0.00234141	0.218(0.177-0.264)	0.224(0.186-0.273)
cg12423733	6	29454623	MAS1L	3.16032e-09	3.72759e-06	0.00234466	0.204(0.172-0.254)	0.175(0.144-0.206)
cg05194346	15	101305443		3.16267e-09	3.72759e-06	0.0023464	0.532(0.48-0.585)	0.488(0.441-0.526)
cg24497361	11	3858493	RHOG	3.18555e-09	3.7479e-06	0.00236336	0.352(0.311-0.389)	0.362(0.328-0.399)	N_Shelf
cg22635676	2	241975971	SNED1	3.18999e-09	3.7479e-06	0.00236666	0.36(0.261-0.465)	0.251(0.143-0.379)	Island
cg22672242	5	43068049	LOC100132356	3.19749e-09	3.75078e-06	0.00237222	0.291(0.25-0.326)	0.296(0.261-0.328)	S_Shore
cg01898564	16	20881802	DCUN1D3	3.21151e-09	3.76128e-06	0.00238262	0.553(0.511-0.59)	0.582(0.545-0.617)
cg22173632	4	85878805	WDFY3	3.23028e-09	3.77731e-06	0.00239654	0.756(0.72-0.788)	0.775(0.735-0.801)
cg09701290	11	689985	DEAF1	3.3086e-09	3.8628e-06	0.00245464	0.547(0.511-0.58)	0.523(0.499-0.554)
cg04700809	10	80954519	ZMIZ1	3.32324e-09	3.8738e-06	0.0024655	0.435(0.421-0.452)	0.451(0.436-0.465)
cg10057295	13	99230004	STK24	3.38372e-09	3.93812e-06	0.00251036	0.305(0.265-0.339)	0.308(0.274-0.344)	S_Shore
cg23531049	15	42075277	MAPKBP1	3.41548e-09	3.96588e-06	0.00253393	0.795(0.763-0.823)	0.773(0.745-0.801)
cg25323554	17	27135257	C17orf63	3.41825e-09	3.96588e-06	0.00253598	0.525(0.49-0.565)	0.552(0.51-0.583)	N_Shelf
cg20801278	2	170254326		3.42506e-09	3.96757e-06	0.00254102	0.477(0.444-0.532)	0.449(0.413-0.486)
cg23039677	1	45875131	TESK2	3.44358e-09	3.98282e-06	0.00255476	0.17(0.137-0.197)	0.177(0.146-0.214)
cg08730778	16	15787957	NDE1	3.48118e-09	4.02005e-06	0.00258266	0.869(0.857-0.882)	0.861(0.847-0.874)
cg16452231	22	20106245	RANBP1	3.51808e-09	4.05635e-06	0.00261003	0.583(0.555-0.611)	0.584(0.558-0.613)	S_Shore
cg15851905	4	77928471	2011-09-01	3.5672e-09	4.10661e-06	0.00264647	0.674(0.624-0.712)	0.694(0.657-0.733)
cg14169841	6	74169999	MTO1	3.67599e-09	4.22341e-06	0.00272717	0.274(0.234-0.313)	0.29(0.249-0.33)	N_Shore
cg20157888	10	98447831	PIK3AP1	3.68004e-09	4.22341e-06	0.00273017	0.544(0.498-0.586)	0.523(0.485-0.569)
cg03484238	11	503270	RNH1	3.78369e-09	4.33566e-06	0.00280706	0.241(0.194-0.269)	0.245(0.214-0.273)	N_Shore
cg21380990	22	43403980	PACSIN2	3.8574e-09	4.41332e-06	0.00286175	0.619(0.578-0.655)	0.645(0.606-0.678)
cg24149237	11	117687628		3.86691e-09	4.41739e-06	0.00286879	0.297(0.254-0.327)	0.312(0.279-0.344)
cg07626482	19	47289503	SLC1A5	3.9131e-09	4.46329e-06	0.00290306	0.269(0.239-0.296)	0.283(0.256-0.306)	N_Shore
cg26707709	2	241975756	SNED1	3.92586e-09	4.47056e-06	0.00291252	0.209(0.168-0.259)	0.172(0.134-0.217)	Island
cg27086356	3	170627562	EIF5A2	3.93151e-09	4.47056e-06	0.00291671	0.599(0.544-0.65)	0.585(0.517-0.64)	S_Shore
cg27332104	15	52386161		3.98572e-09	4.52526e-06	0.00295692	0.595(0.561-0.634)	0.577(0.541-0.612)
cg18654102	2	96823638		4.0353e-09	4.57456e-06	0.0029937	0.144(0.124-0.171)	0.162(0.13-0.185)
cg00637837	1	61163218	LOC101926964	4.05908e-09	4.59444e-06	0.00301134	0.636(0.606-0.666)	0.643(0.614-0.668)
cg17512276	13	99128503	STK24	4.06636e-09	4.59444e-06	0.00301673	0.15(0.125-0.175)	0.162(0.138-0.186)	S_Shore
cg17051304	1	116963440		4.0714e-09	4.59444e-06	0.00302047	0.756(0.738-0.77)	0.762(0.745-0.777)	S_Shore
cg20178893	1	164558298	PBX1	4.11881e-09	4.64089e-06	0.00305564	0.545(0.519-0.575)	0.567(0.54-0.596)
cg24207603	5	142555986	ARHGAP26	4.20369e-09	4.72936e-06	0.00311861	0.561(0.498-0.603)	0.592(0.544-0.632)
cg15251748	7	28993464	TRIL	4.33644e-09	4.87132e-06	0.00321708	0.374(0.34-0.415)	0.384(0.341-0.441)	N_Shore
cg09197783	11	57176720	SLC43A3	4.45522e-09	4.9972e-06	0.0033052	0.66(0.636-0.682)	0.686(0.665-0.705)
cg18394552	5	159428643		4.49246e-09	5.03137e-06	0.00333282	0.616(0.569-0.662)	0.61(0.567-0.653)
cg00656366	2	129307609		4.50011e-09	5.03234e-06	0.00333849	0.724(0.702-0.741)	0.727(0.704-0.748)
cg25623459	11	1861344	TNNI2	4.5196e-09	5.04654e-06	0.00335295	0.186(0.147-0.215)	0.193(0.16-0.22)
cg18581972	21	17680819	MIR99AHG	4.57737e-09	5.10337e-06	0.0033958	0.649(0.606-0.685)	0.62(0.567-0.655)
cg24296397	3	49692537	BSN	4.62497e-09	5.14871e-06	0.00343111	0.55(0.521-0.589)	0.533(0.508-0.568)	S_Shelf
cg13289509	10	105519104	SH3PXD2A	4.70829e-09	5.22681e-06	0.00349291	0.225(0.182-0.261)	0.237(0.197-0.275)
cg01094982	22	43401279	PACSIN2	4.70921e-09	5.22681e-06	0.00349359	0.737(0.718-0.755)	0.754(0.737-0.77)
cg00893603	13	26587011	ATP8A2	4.74004e-09	5.25318e-06	0.00351646	0.708(0.649-0.76)	0.751(0.705-0.789)	S_Shore
cg01952185	5	134813213		4.75136e-09	5.25788e-06	0.00352485	0.692(0.655-0.728)	0.669(0.63-0.71)
cg18287779	14	73930385		4.7769e-09	5.27458e-06	0.00354379	0.155(0.119-0.19)	0.156(0.128-0.191)
cg02611001	1	2458506	PANK4	4.78066e-09	5.27458e-06	0.00354658	0.622(0.602-0.653)	0.626(0.601-0.65)	S_Shore
cg22897715	11	57192251	SLC43A3	4.81985e-09	5.30993e-06	0.00357565	0.0931(0.0769-0.111)	0.108(0.0904-0.129)	N_Shelf
cg09037630	6	31528239		4.97437e-09	5.47204e-06	0.00369028	0.179(0.144-0.218)	0.187(0.154-0.222)
cg15102575	3	124510809	ITGB5	5.05045e-09	5.54751e-06	0.00374671	0.514(0.475-0.56)	0.545(0.508-0.587)
cg09012071	19	2171984	DOT1L	5.06447e-09	5.5547e-06	0.00375711	0.298(0.243-0.326)	0.306(0.27-0.338)
cg25856368	12	125401010	UBC	5.16603e-09	5.65773e-06	0.00383245	0.265(0.222-0.298)	0.283(0.242-0.317)	S_Shore
cg14012925	7	101556907	CUX1	5.20638e-09	5.69352e-06	0.00386237	0.452(0.408-0.486)	0.42(0.387-0.458)	N_Shelf
cg03999941	5	957511		5.33952e-09	5.8253e-06	0.00396114	0.687(0.642-0.731)	0.704(0.659-0.744)	N_Shore
cg03995533	16	11194243	CLEC16A	5.34257e-09	5.8253e-06	0.00396339	0.777(0.744-0.806)	0.778(0.746-0.804)
cg15713067	17	76378059	PGS1	5.35877e-09	5.83439e-06	0.00397541	0.0684(0.0594-0.0806)	0.0736(0.0635-0.0874)	S_Shelf
cg05449373	11	118095405	AMICA1	5.37063e-09	5.83493e-06	0.0039842	0.113(0.0944-0.136)	0.144(0.121-0.174)
cg01406381	19	47288263	SLC1A5	5.37498e-09	5.83493e-06	0.00398742	0.0789(0.0613-0.101)	0.0827(0.065-0.103)	N_Shelf
cg10726445	13	76336809	LMO7	5.50082e-09	5.96283e-06	0.00408077	0.276(0.22-0.332)	0.209(0.164-0.261)
cg10255761	3	49210029	KLHDC8B	5.6924e-09	6.1615e-06	0.00422289	0.7(0.668-0.731)	0.728(0.695-0.755)	S_Shore
cg03909289	19	30206815	C19orf12	5.83443e-09	6.30294e-06	0.00432825	0.173(0.149-0.201)	0.169(0.15-0.2)	S_Shore
cg21053786	3	151737433		5.84005e-09	6.30294e-06	0.00433241	0.586(0.538-0.629)	0.613(0.565-0.653)
cg11315935	20	45986186	ZMYND8	5.93625e-09	6.39747e-06	0.00440377	0.183(0.141-0.216)	0.199(0.159-0.227)
cg05198378	5	82104885		5.97098e-09	6.42557e-06	0.00442953	0.401(0.366-0.441)	0.415(0.378-0.458)
cg10316899	1	39658128	MACF1	6.0747e-09	6.52773e-06	0.00450647	0.713(0.659-0.748)	0.722(0.682-0.76)
cg00005461	3	46131480		6.21369e-09	6.66743e-06	0.00460957	0.293(0.241-0.339)	0.308(0.256-0.354)
cg02654940	6	34206400	HMGA1	6.24485e-09	6.6912e-06	0.00463268	0.479(0.451-0.504)	0.488(0.458-0.505)	S_Shore
cg26718213	2	241976080	SNED1	6.29065e-09	6.73056e-06	0.00466665	0.347(0.294-0.406)	0.291(0.233-0.354)	Island
cg07757252	3	52274561	TWF2	6.30925e-09	6.74075e-06	0.00468044	0.761(0.736-0.804)	0.764(0.735-0.801)	S_Shore
cg05590130	21	16571797		6.32958e-09	6.75276e-06	0.00469552	0.777(0.748-0.804)	0.779(0.751-0.803)
cg16346169	13	99880353	UBAC2	6.34926e-09	6.75329e-06	0.00471011	0.273(0.222-0.304)	0.273(0.235-0.312)
cg05339037	19	13951168		6.35213e-09	6.75329e-06	0.00471223	0.415(0.39-0.436)	0.429(0.406-0.448)	N_Shelf
cg22447871	13	50799098	DLEU1	6.35737e-09	6.75329e-06	0.00471611	0.873(0.855-0.891)	0.877(0.86-0.893)
cg08343624	17	79364211		6.37571e-09	6.7631e-06	0.00472971	0.597(0.56-0.629)	0.622(0.594-0.648)	N_Shelf
cg17588460	11	118090742	AMICA1	6.39611e-09	6.77506e-06	0.00474484	0.482(0.449-0.513)	0.517(0.484-0.541)
cg06223834	16	4103161	ADCY9	6.41427e-09	6.78462e-06	0.0047583	0.863(0.829-0.892)	0.883(0.852-0.903)
cg26349793	9	134585033	RAPGEF1	6.50242e-09	6.86807e-06	0.00482369	0.503(0.466-0.533)	0.512(0.476-0.535)
cg07286733	17	27048536	SNORD4A	6.5289e-09	6.88624e-06	0.00484332	0.617(0.592-0.645)	0.619(0.592-0.642)	S_Shore
cg19881433	7	24922755	OSBPL3	6.60537e-09	6.95702e-06	0.00490005	0.421(0.386-0.455)	0.441(0.411-0.47)
cg07278718	11	113932635	ZBTB16	6.69734e-09	7.0439e-06	0.00496827	0.31(0.265-0.341)	0.286(0.246-0.321)	S_Shore
cg01062937	16	88537260	ZFPM1	6.82026e-09	7.16303e-06	0.00505945	0.503(0.486-0.52)	0.491(0.475-0.505)	Island
cg04039799	11	19745484	NAV2	6.85903e-09	7.19358e-06	0.0050882	0.348(0.321-0.379)	0.372(0.337-0.397)
cg21473814	19	18873268	CRTC1	6.94219e-09	7.27051e-06	0.00514988	0.693(0.659-0.73)	0.659(0.624-0.693)	Island
cg03702686	6	33244172	B3GALT4	6.99492e-09	7.31543e-06	0.00518899	0.729(0.704-0.748)	0.735(0.709-0.755)	N_Shore
cg08097614	19	46388787	IRF2BP1	7.03941e-09	7.3516e-06	0.00522199	0.114(0.0902-0.135)	0.115(0.0953-0.14)	Island
cg24889777	16	67552713	LOC100505942	7.16183e-09	7.46335e-06	0.0053128	0.659(0.631-0.689)	0.649(0.621-0.676)
cg15199134	2	231791116	GPR55	7.16652e-09	7.46335e-06	0.00531627	0.866(0.847-0.891)	0.871(0.852-0.892)
cg12901835	7	2847923	GNA12	7.20203e-09	7.48982e-06	0.0053426	0.814(0.798-0.834)	0.827(0.811-0.843)
cg24253902	22	31609244	LIMK2	7.2362e-09	7.51484e-06	0.00536795	0.35(0.318-0.381)	0.368(0.332-0.397)	S_Shore
cg14721232	4	6426056	PPP2R2C	7.3388e-09	7.61075e-06	0.00544405	0.757(0.729-0.776)	0.728(0.702-0.753)
cg06594879	8	67334122	RRS1-AS1	7.40729e-09	7.67071e-06	0.00549485	0.62(0.571-0.657)	0.627(0.585-0.67)
cg25054107	20	43201588	PKIG	7.41728e-09	7.67071e-06	0.00550225	0.865(0.845-0.881)	0.885(0.87-0.899)
cg10207189	13	51185590		7.46033e-09	7.7045e-06	0.00553418	0.355(0.325-0.39)	0.354(0.322-0.384)
cg12549632	16	27741322	KIAA0556	7.47789e-09	7.7119e-06	0.00554719	0.425(0.394-0.45)	0.414(0.383-0.44)
cg09531260	20	43181661	PKIG	7.52729e-09	7.75209e-06	0.00558384	0.587(0.538-0.635)	0.63(0.587-0.674)
cg16204675	4	2939149	NOP14-AS1	7.60022e-09	7.81636e-06	0.00563793	0.65(0.616-0.696)	0.648(0.62-0.688)	S_Shelf
cg22383924	1	3590479	TP73	7.61289e-09	7.81855e-06	0.00564731	0.621(0.588-0.656)	0.617(0.586-0.65)
cg17971578	1	36852463	STK40	7.62947e-09	7.82475e-06	0.00565961	0.231(0.198-0.27)	0.245(0.209-0.275)	S_Shore
cg25368948	8	126650226		7.65906e-09	7.84427e-06	0.00568155	0.232(0.186-0.268)	0.249(0.206-0.279)
cg20990601	4	96023811	BMPR1B	7.70057e-09	7.87592e-06	0.00571234	0.783(0.764-0.802)	0.796(0.777-0.815)
cg13025388	11	118098752	MPZL3	7.71979e-09	7.88472e-06	0.00572659	0.0556(0.0498-0.0614)	0.0601(0.0534-0.0679)
cg22877506	6	41753962	PRICKLE4	7.83468e-09	7.99107e-06	0.00581181	0.361(0.334-0.394)	0.373(0.342-0.402)	Island
cg14454127	5	399787	AHRR	7.8535e-09	7.99928e-06	0.00582576	0.884(0.867-0.896)	0.889(0.874-0.902)
cg17178170	1	184129500		7.89839e-09	8.03399e-06	0.00585905	0.753(0.714-0.795)	0.764(0.724-0.798)
cg16611234	11	58870075		7.91196e-09	8.03678e-06	0.00586911	0.266(0.226-0.305)	0.311(0.275-0.354)	Island
cg11621113	19	12776725	MORG1	7.92851e-09	8.04259e-06	0.00588138	0.289(0.249-0.325)	0.309(0.265-0.341)	N_Shore
cg02101876	13	40765110		8.09142e-09	8.19664e-06	0.00600221	0.0999(0.0882-0.115)	0.0907(0.0791-0.102)
cg01519765	3	185828120	ETV5	8.11458e-09	8.2089e-06	0.00601939	0.196(0.171-0.228)	0.193(0.168-0.222)	S_Shore
cg24405417	6	138059484	LOC100507406	8.1282e-09	8.21149e-06	0.00602948	0.808(0.787-0.829)	0.807(0.784-0.831)
cg02732508	16	89628853	RPL13	8.14255e-09	8.21481e-06	0.00604012	0.706(0.672-0.731)	0.714(0.679-0.744)	S_Shore
cg06053307	6	111873688	TRAF3IP2-AS1	8.1983e-09	8.25984e-06	0.00608147	0.728(0.681-0.767)	0.771(0.734-0.803)
cg19566482	11	33404678		8.29322e-09	8.33336e-06	0.00615187	0.243(0.207-0.283)	0.265(0.228-0.313)
cg15755028	11	64074198	ESRRA	8.29372e-09	8.33336e-06	0.00615223	0.421(0.394-0.443)	0.424(0.402-0.443)	S_Shore
cg14792781	2	10116243	GRHL1	8.33322e-09	8.36174e-06	0.00618153	0.346(0.308-0.381)	0.354(0.32-0.392)
cg15693572	3	22412385		8.35066e-09	8.36792e-06	0.00619445	0.62(0.535-0.679)	0.538(0.451-0.623)	N_Shore
cg00592995	20	56196368	ZBP1	8.39128e-09	8.3973e-06	0.00622458	0.489(0.453-0.516)	0.472(0.44-0.506)
cg25730428	6	29454755	MAS1L	8.46636e-09	8.46103e-06	0.00628026	0.302(0.26-0.349)	0.289(0.253-0.324)
cg18006990	6	43594962	GTPBP2	8.51673e-09	8.49992e-06	0.00631761	0.408(0.386-0.429)	0.419(0.398-0.436)	N_Shore
cg19104050	12	108701064	CMKLR1	8.66384e-09	8.63514e-06	0.00642673	0.236(0.203-0.273)	0.252(0.22-0.281)
cg23302214	9	139565026	EGFL7	8.74924e-09	8.70857e-06	0.00649007	0.964(0.948-0.98)	0.971(0.956-0.981)	Island
cg00255726	8	21769114	DOK2	8.7703e-09	8.71785e-06	0.00650569	0.126(0.111-0.144)	0.112(0.0974-0.13)	N_Shore
cg05603985	1	2161049	SKI	8.82727e-09	8.76274e-06	0.00654793	0.266(0.231-0.291)	0.284(0.255-0.31)	Island
cg05522807	15	75069194		8.85648e-09	8.78e-06	0.00656959	0.102(0.0881-0.114)	0.109(0.0971-0.124)
cg12753482	17	45576168		8.98186e-09	8.89243e-06	0.00666259	0.407(0.368-0.442)	0.423(0.387-0.456)
cg09884146	2	65593908	SPRED2	9.10928e-09	9.00656e-06	0.0067571	0.351(0.293-0.401)	0.364(0.31-0.418)
cg20351734	X	73571783		9.24055e-09	9.1242e-06	0.00685446	0.616(0.578-0.653)	0.57(0.54-0.602)
cg15900609	10	98101404		9.30583e-09	9.17647e-06	0.00690288	0.694(0.666-0.723)	0.693(0.663-0.721)
cg26376241	2	65594021	SPRED2	9.34612e-09	9.20397e-06	0.00693276	0.276(0.231-0.321)	0.289(0.246-0.334)
cg19139704	1	92198231	TGFBR3	9.43053e-09	9.2748e-06	0.00699536	0.698(0.663-0.73)	0.692(0.659-0.728)
cg17113158	20	35724900	RBL1	9.59434e-09	9.41669e-06	0.00711686	0.709(0.682-0.738)	0.708(0.678-0.735)	S_Shore
cg02519286	12	6642354	GAPDH	9.60017e-09	9.41669e-06	0.00712118	0.171(0.137-0.202)	0.18(0.149-0.21)	N_Shore
cg04003530	12	127981035		9.62312e-09	9.42674e-06	0.00713819	0.554(0.496-0.611)	0.515(0.458-0.574)
cg11556665	8	29499870		9.72393e-09	9.51295e-06	0.00721296	0.679(0.645-0.712)	0.683(0.642-0.714)
cg15480998	10	79373438	KCNMA1	9.87843e-09	9.64909e-06	0.00732755	0.398(0.345-0.446)	0.451(0.405-0.498)
cg24632873	3	50561368		9.88908e-09	9.64909e-06	0.00733544	0.687(0.662-0.713)	0.685(0.66-0.711)
cg15352568	1	210049117		1.00115e-08	9.75279e-06	0.00742621	0.585(0.54-0.631)	0.553(0.507-0.591)
cg18258887	5	95403859	LOC101929710	1.00216e-08	9.75279e-06	0.00743374	0.405(0.364-0.457)	0.43(0.377-0.476)
cg12419932	18	46069846	KIAA0427	1.01775e-08	9.89156e-06	0.00754939	0.715(0.685-0.742)	0.708(0.675-0.738)	S_Shelf
cg11152412	15	74927688	EDC3	1.02676e-08	9.95507e-06	0.00761619	0.116(0.103-0.127)	0.123(0.109-0.138)
cg08074885	15	39746976		1.02697e-08	9.95507e-06	0.00761773	0.551(0.483-0.609)	0.585(0.527-0.638)
cg08335767	6	34206495	HMGA1	1.03153e-08	9.98624e-06	0.00765155	0.177(0.147-0.212)	0.189(0.153-0.219)	S_Shore
cg10042876	11	117856639	IL10RA	1.03685e-08	1.00246e-05	0.00769097	0.153(0.134-0.181)	0.164(0.141-0.195)	Island
cg16062877	17	25798415	KSR1	1.05696e-08	1.02058e-05	0.00784012	0.646(0.622-0.676)	0.647(0.626-0.671)
cg06062640	20	52272952		1.07594e-08	1.03715e-05	0.00798091	0.387(0.359-0.438)	0.418(0.379-0.467)	N_Shelf
cg26712743	10	100164594	PYROXD2	1.07691e-08	1.03715e-05	0.0079881	0.642(0.608-0.676)	0.641(0.609-0.674)
cg06338710	1	92946187	GFI1	1.08435e-08	1.04296e-05	0.0080433	0.814(0.765-0.843)	0.842(0.816-0.864)	Island
cg03214420	19	44257589	C19orf61	1.10155e-08	1.05813e-05	0.00817084	0.779(0.746-0.806)	0.776(0.748-0.802)	N_Shore
cg27460040	8	38648995	TACC1	1.11909e-08	1.07304e-05	0.00830093	0.787(0.753-0.815)	0.814(0.789-0.836)	S_Shelf
cg22407789	5	18746288		1.11996e-08	1.07304e-05	0.00830739	0.357(0.306-0.405)	0.302(0.257-0.352)
cg11559480	21	45768108		1.13013e-08	1.08139e-05	0.00838285	0.541(0.522-0.565)	0.532(0.515-0.553)
cg21268503	5	143191676	HMHB1	1.13953e-08	1.08898e-05	0.0084525	0.398(0.365-0.428)	0.379(0.351-0.408)
cg04942605	22	37699966	CYTH4	1.14513e-08	1.09292e-05	0.00849404	0.237(0.187-0.27)	0.247(0.209-0.286)
cg15167811	9	115094058	MIR3134	1.14823e-08	1.09448e-05	0.00851705	0.231(0.186-0.283)	0.25(0.209-0.309)	N_Shore
cg05845217	5	4223202		1.15073e-08	1.09546e-05	0.00853559	0.764(0.728-0.793)	0.778(0.748-0.801)
cg19404888	7	36817004		1.16292e-08	1.10564e-05	0.00862595	0.0963(0.0849-0.111)	0.0869(0.0754-0.0987)
cg16298768	22	44445889	PARVB	1.16877e-08	1.10978e-05	0.00866935	0.445(0.405-0.485)	0.438(0.403-0.478)
cg01504447	13	31041221	HMGB1	1.17356e-08	1.11291e-05	0.00870489	0.16(0.125-0.196)	0.168(0.135-0.2)
cg13515834	17	32498637	LOC101927239	1.17552e-08	1.11334e-05	0.00871942	0.395(0.365-0.419)	0.379(0.348-0.408)
cg14689167	10	4309215		1.17845e-08	1.1147e-05	0.00874113	0.488(0.462-0.516)	0.504(0.477-0.53)
cg27267248	12	105157208		1.18104e-08	1.11572e-05	0.00876033	0.283(0.227-0.326)	0.296(0.242-0.345)
cg02725110	8	134698294		1.19134e-08	1.12403e-05	0.00883674	0.428(0.365-0.478)	0.436(0.383-0.491)
cg23895467	6	119373649	FAM184A	1.19704e-08	1.12678e-05	0.00887898	0.799(0.772-0.82)	0.796(0.77-0.817)
cg24212517	17	42428168	GRN	1.19729e-08	1.12678e-05	0.00888085	0.117(0.0998-0.143)	0.121(0.102-0.146)	N_Shelf
cg22049881	4	82428030		1.20142e-08	1.12924e-05	0.00891148	0.777(0.75-0.799)	0.779(0.753-0.802)
cg24616450	1	19940140	MINOS1	1.20909e-08	1.135e-05	0.00896829	0.727(0.686-0.774)	0.709(0.657-0.754)
cg20244340	20	19193989	SLC24A3	1.22375e-08	1.14731e-05	0.00907705	0.298(0.253-0.336)	0.325(0.284-0.362)	S_Shore
cg27516795	3	36901258	TRANK1	1.22712e-08	1.14852e-05	0.00910205	0.806(0.789-0.829)	0.794(0.775-0.811)
cg15653143	11	60822690		1.22813e-08	1.14852e-05	0.00910954	0.75(0.713-0.794)	0.755(0.726-0.788)
cg03910896	16	27254143	NSMCE1	1.23557e-08	1.15403e-05	0.00916473	0.663(0.625-0.698)	0.691(0.659-0.726)
cg00690082	17	40438511	STAT5A	1.2595e-08	1.1749e-05	0.00934221	0.262(0.235-0.302)	0.28(0.249-0.312)	N_Shore
cg26202327	2	233193151	DIS3L2	1.26598e-08	1.17946e-05	0.00939023	0.531(0.51-0.553)	0.542(0.52-0.56)
cg24391385	2	65526509		1.27363e-08	1.18447e-05	0.00944693	0.503(0.474-0.534)	0.51(0.48-0.537)
cg17567300	2	208014624	KLF7	1.27455e-08	1.18447e-05	0.00945376	0.588(0.566-0.606)	0.593(0.574-0.614)
cg15614653	2	129104464		1.29657e-08	1.20343e-05	0.00961707	0.674(0.641-0.706)	0.69(0.658-0.723)	S_Shore
cg23966795	2	160068465	TANC1	1.30012e-08	1.20522e-05	0.00964342	0.843(0.828-0.859)	0.83(0.814-0.846)
cg22795426	11	57193487	SLC43A3	1.30664e-08	1.20976e-05	0.00969179	0.307(0.28-0.332)	0.318(0.292-0.342)	N_Shore
cg20124610	13	111357885	CARS2	1.3152e-08	1.21616e-05	0.00975525	0.48(0.445-0.508)	0.492(0.458-0.524)	N_Shore
cg11307857	11	128599031	FLI1	1.32465e-08	1.22338e-05	0.00982533	0.34(0.308-0.366)	0.33(0.301-0.354)
cg04890026	18	74842101	MBP	1.33932e-08	1.2331e-05	0.0099341	0.283(0.237-0.328)	0.293(0.252-0.334)	N_Shore
cg00300637	5	319433	AHRR	1.33941e-08	1.2331e-05	0.00993476	0.621(0.593-0.648)	0.589(0.559-0.615)	N_Shore
cg10874644	5	83898708		1.34051e-08	1.2331e-05	0.00994289	0.7(0.659-0.748)	0.679(0.623-0.721)
cg16346032	1	180100912		1.34182e-08	1.2331e-05	0.00995263	0.285(0.229-0.333)	0.298(0.242-0.35)
cg00517855	8	146016408	RPL8	1.34478e-08	1.2343e-05	0.00997459	0.407(0.388-0.428)	0.413(0.394-0.433)	N_Shore
cg16437731	11	58348532	ZFP91-CNTF	1.35149e-08	1.23854e-05	0.0100243	0.67(0.634-0.707)	0.681(0.639-0.714)	S_Shore
cg17805294	18	43408770	SIGLEC15	1.35274e-08	1.23854e-05	0.0100336	0.632(0.6-0.662)	0.664(0.636-0.693)
cg08924321	11	35663067		1.36811e-08	1.25107e-05	0.0101476	0.643(0.624-0.665)	0.648(0.629-0.669)
cg10691866	7	65817282	TPST1	1.36997e-08	1.25122e-05	0.0101613	0.448(0.393-0.492)	0.482(0.43-0.528)
cg00448292	3	4863959	ITPR1	1.3869e-08	1.26444e-05	0.0102869	0.498(0.464-0.53)	0.481(0.452-0.511)
cg23825480	22	31336785	MORC2	1.38785e-08	1.26444e-05	0.0102939	0.757(0.698-0.806)	0.735(0.682-0.787)
cg01120733	19	19080651		1.40383e-08	1.27743e-05	0.0104124	0.207(0.162-0.244)	0.216(0.179-0.262)
cg12407708	7	45024931	SNHG15	1.40834e-08	1.27997e-05	0.0104459	0.657(0.623-0.69)	0.674(0.642-0.709)	N_Shore
cg04716530	16	30485684	ITGAL	1.41201e-08	1.28146e-05	0.0104731	0.752(0.716-0.799)	0.756(0.722-0.792)	Island
cg06516608	2	8661038		1.41343e-08	1.28146e-05	0.0104836	0.71(0.686-0.727)	0.704(0.681-0.724)
cg06575692	16	68112968	DUS2L	1.41741e-08	1.2835e-05	0.0105131	0.477(0.449-0.502)	0.464(0.436-0.49)
cg20400733	7	112023776		1.42361e-08	1.28755e-05	0.0105591	0.323(0.291-0.361)	0.314(0.282-0.356)
cg22082455	1	78221959	USP33	1.43661e-08	1.29773e-05	0.0106555	0.701(0.658-0.732)	0.689(0.645-0.721)	N_Shelf
cg23353945	11	33718369		1.44006e-08	1.29926e-05	0.0106811	0.532(0.511-0.55)	0.515(0.498-0.53)	N_Shelf
cg16116321	2	225244609	FAM124B	1.47138e-08	1.32562e-05	0.0109133	0.496(0.467-0.522)	0.519(0.493-0.55)
cg11619216	17	73642080	LOC100130933	1.47285e-08	1.32562e-05	0.0109242	0.597(0.571-0.629)	0.616(0.592-0.645)
cg18463452	15	41766831	RTF1	1.48093e-08	1.33128e-05	0.0109841	0.783(0.758-0.803)	0.767(0.742-0.791)
cg11640529	20	43180850	PKIG	1.49126e-08	1.33894e-05	0.0110607	0.591(0.533-0.636)	0.636(0.59-0.675)
cg27626216	20	17826974		1.49644e-08	1.34198e-05	0.0110992	0.63(0.598-0.667)	0.637(0.605-0.665)
cg00385142	3	98235918	CLDND1	1.51662e-08	1.35843e-05	0.0112489	0.886(0.876-0.894)	0.894(0.884-0.902)
cg03648155	10	81106771	PPIF	1.53625e-08	1.37435e-05	0.0113944	0.707(0.68-0.737)	0.701(0.676-0.732)	N_Shore
cg08151621	19	28995456	LOC100420587	1.56443e-08	1.39788e-05	0.0116034	0.308(0.269-0.357)	0.34(0.297-0.386)
cg03686998	14	106330224		1.57458e-08	1.40526e-05	0.0116787	0.311(0.265-0.348)	0.337(0.296-0.372)	N_Shelf
cg00621302	5	150159900	SMIM3	1.61322e-08	1.43801e-05	0.0119652	0.201(0.162-0.233)	0.221(0.182-0.259)	S_Shore
cg07166409	2	97534057	SEMA4C	1.62007e-08	1.44239e-05	0.012016	0.0855(0.0744-0.0984)	0.0922(0.0801-0.107)	N_Shore
cg05438152	9	127044991	NEK6	1.62381e-08	1.44399e-05	0.0120437	0.735(0.708-0.757)	0.748(0.719-0.774)
cg06047127	7	110163024		1.64527e-08	1.46132e-05	0.0122029	0.701(0.644-0.744)	0.667(0.61-0.713)
cg08467103	2	65593933	SPRED2	1.65898e-08	1.47173e-05	0.0123046	0.39(0.321-0.45)	0.401(0.342-0.47)
cg15806304	10	119000083	SLC18A2	1.67197e-08	1.47992e-05	0.0124009	0.651(0.626-0.678)	0.635(0.61-0.659)	N_Shore
cg21774980	20	34090548	CEP250	1.67241e-08	1.47992e-05	0.0124042	0.246(0.21-0.271)	0.27(0.239-0.297)
cg13399816	1	68299468	GNG12	1.67418e-08	1.47992e-05	0.0124173	0.274(0.235-0.309)	0.318(0.277-0.36)	S_Shore
cg03778809	8	1721237	CLN8	1.68823e-08	1.49057e-05	0.0125215	0.603(0.572-0.634)	0.591(0.558-0.623)
cg16324526	9	134459345	RAPGEF1	1.70255e-08	1.49984e-05	0.0126276	0.632(0.601-0.661)	0.618(0.595-0.651)
cg10520740	12	1952798	CACNA2D4	1.70277e-08	1.49984e-05	0.0126293	0.635(0.61-0.67)	0.641(0.613-0.669)
cg00446839	20	52367627		1.70623e-08	1.5011e-05	0.0126549	0.694(0.659-0.726)	0.716(0.682-0.747)
cg12637027	5	56690874		1.71453e-08	1.50662e-05	0.0127165	0.882(0.8-0.9)	0.887(0.867-0.903)
cg13518852	1	212892006		1.75005e-08	1.53601e-05	0.0129799	0.635(0.583-0.68)	0.596(0.551-0.648)
cg12946660	19	41771873	HNRNPUL1	1.75679e-08	1.54011e-05	0.0130298	0.232(0.193-0.272)	0.239(0.197-0.284)	S_Shore
cg25644567	2	65593921	SPRED2	1.76483e-08	1.54533e-05	0.0130894	0.315(0.26-0.368)	0.323(0.276-0.389)
cg19427589	17	43529340	PLEKHM1	1.778e-08	1.55503e-05	0.0131872	0.406(0.388-0.429)	0.394(0.371-0.416)
cg19719391	4	26789915		1.78122e-08	1.55601e-05	0.013211	0.577(0.542-0.606)	0.56(0.526-0.591)
cg26164488	2	64440295		1.81441e-08	1.58211e-05	0.0134572	0.287(0.234-0.341)	0.297(0.237-0.356)
cg25809905	17	42467728	ITGA2B	1.81535e-08	1.58211e-05	0.0134641	0.584(0.544-0.63)	0.545(0.509-0.594)
cg14551458	5	123149103		1.82823e-08	1.59146e-05	0.0135596	0.395(0.348-0.455)	0.438(0.386-0.494)
cg07626435	14	71635587		1.83847e-08	1.5985e-05	0.0136355	0.706(0.678-0.734)	0.681(0.651-0.71)
cg01751245	2	65593761	SPRED2	1.8426e-08	1.60022e-05	0.0136661	0.638(0.573-0.694)	0.66(0.605-0.705)
cg26703507	2	113404661	SLC20A1	1.84679e-08	1.60103e-05	0.0136972	0.494(0.452-0.537)	0.514(0.461-0.553)	S_Shore
cg07883886	7	130610344		1.84785e-08	1.60103e-05	0.013705	0.449(0.4-0.499)	0.481(0.434-0.525)
cg04813190	17	4600026	PELP1	1.85881e-08	1.60844e-05	0.0137863	0.183(0.143-0.218)	0.192(0.157-0.226)
cg05875421	14	91709951	GPR68	1.86335e-08	1.60844e-05	0.01382	0.134(0.117-0.151)	0.138(0.126-0.158)
cg14422334	16	17623956		1.86369e-08	1.60844e-05	0.0138225	0.355(0.31-0.406)	0.327(0.284-0.371)
cg18906919	16	30534431	ITGAL	1.86506e-08	1.60844e-05	0.0138327	0.781(0.756-0.803)	0.78(0.756-0.801)	N_Shore
cg23261280	2	197106919	HECW2	1.9016e-08	1.63692e-05	0.0141036	0.156(0.128-0.195)	0.168(0.139-0.206)
cg13910681	9	130740599	FAM102A	1.90406e-08	1.63692e-05	0.0141219	0.14(0.122-0.162)	0.154(0.132-0.181)	N_Shore
cg09098393	8	55423202		1.90469e-08	1.63692e-05	0.0141265	0.374(0.334-0.418)	0.397(0.354-0.443)
cg06034194	9	12814626	LURAP1L-AS1	1.92687e-08	1.65406e-05	0.014291	0.564(0.504-0.616)	0.59(0.547-0.64)
cg19709355	17	38504102	RARA	1.9363e-08	1.66023e-05	0.0143609	0.117(0.0987-0.141)	0.127(0.107-0.146)	S_Shelf
cg24082526	19	49993125	RPL13AP5	1.94383e-08	1.66477e-05	0.0144168	0.661(0.622-0.695)	0.663(0.626-0.694)	S_Shore
cg07267541	9	12784592	LURAP1L	1.95173e-08	1.66961e-05	0.0144753	0.571(0.529-0.606)	0.6(0.565-0.637)
cg13984040	12	125258948		1.95851e-08	1.67349e-05	0.0145256	0.215(0.166-0.27)	0.227(0.184-0.278)
cg13594903	9	35102784	STOML2	1.96287e-08	1.67528e-05	0.0145579	0.133(0.111-0.155)	0.137(0.117-0.16)	Island
cg16702313	14	74251926	C14orf43	1.98048e-08	1.68837e-05	0.0146885	0.599(0.577-0.623)	0.6(0.584-0.626)	N_Shore
cg03190891	10	97201172	SORBS1	2.00029e-08	1.7033e-05	0.0148354	0.418(0.384-0.459)	0.409(0.372-0.441)
cg07045119	20	19194540	SLC24A3	2.06105e-08	1.75303e-05	0.015286	0.752(0.73-0.773)	0.773(0.751-0.793)	S_Shore
cg07097487	22	47202960	TBC1D22A	2.08568e-08	1.77195e-05	0.0154687	0.308(0.27-0.351)	0.29(0.257-0.341)
cg27635797	1	190445000	BRINP3	2.09323e-08	1.77437e-05	0.0155246	0.288(0.256-0.323)	0.323(0.289-0.365)
cg23435661	14	68699723	RAD51B	2.0933e-08	1.77437e-05	0.0155251	0.757(0.716-0.792)	0.764(0.732-0.795)
cg02775989	17	47465656		2.10391e-08	1.78133e-05	0.0156038	0.236(0.196-0.278)	0.215(0.177-0.257)
cg04973995	10	74057977		2.11372e-08	1.78759e-05	0.0156765	0.17(0.141-0.198)	0.172(0.146-0.209)	Island
cg00252813	12	6642229	GAPDH	2.11657e-08	1.78797e-05	0.0156976	0.161(0.125-0.195)	0.167(0.135-0.202)	N_Shore
cg26301974	11	71929392	FOLR2	2.12617e-08	1.79404e-05	0.0157688	0.692(0.675-0.712)	0.679(0.656-0.696)
cg14099685	11	47546068	CUGBP1	2.13736e-08	1.80143e-05	0.0158518	0.273(0.238-0.306)	0.288(0.251-0.321)
cg18894092	2	220325867	SPEG	2.14616e-08	1.8068e-05	0.015917	0.543(0.51-0.568)	0.566(0.535-0.591)
cg07898952	11	33898816	LMO2	2.18728e-08	1.83933e-05	0.016222	0.428(0.399-0.454)	0.446(0.426-0.468)
cg11943988	16	1056222		2.19292e-08	1.83998e-05	0.0162638	0.724(0.686-0.767)	0.718(0.687-0.759)	N_Shore
cg09137809	8	38615556	TACC1	2.19301e-08	1.83998e-05	0.0162644	0.799(0.765-0.819)	0.808(0.785-0.827)	S_Shore
cg02775417	19	643457	FGF22	2.2066e-08	1.84929e-05	0.0163652	0.979(0.971-0.985)	0.982(0.976-0.987)	Island
cg03440846	20	33462360	ACSS2	2.2435e-08	1.8781e-05	0.0166388	0.727(0.707-0.745)	0.731(0.713-0.746)	N_Shore
cg25331593	9	140197800	NRARP	2.257e-08	1.88727e-05	0.0167389	0.544(0.501-0.583)	0.551(0.52-0.588)	S_Shore
cg23233742	5	139077894		2.30882e-08	1.92843e-05	0.0171232	0.64(0.608-0.669)	0.657(0.627-0.687)	S_Shore
cg05543179	1	160230752	DCAF8	2.31559e-08	1.93191e-05	0.0171734	0.252(0.224-0.282)	0.271(0.245-0.301)	N_Shore
cg21140898	1	51442318		2.32693e-08	1.93919e-05	0.0172575	0.227(0.189-0.268)	0.272(0.228-0.318)	N_Shore
cg09747182	16	17543363	XYLT1	2.33254e-08	1.94169e-05	0.017299	0.0515(0.0456-0.06)	0.0577(0.0497-0.0684)
cg18471664	3	5028143		2.36456e-08	1.96614e-05	0.0175365	0.239(0.187-0.281)	0.244(0.207-0.286)	N_Shore
cg11935248	6	4942483	CDYL	2.38961e-08	1.98475e-05	0.0177223	0.136(0.113-0.163)	0.141(0.119-0.174)
cg25491122	13	67801551	PCDH9	2.39607e-08	1.98789e-05	0.0177702	0.846(0.818-0.861)	0.813(0.772-0.841)	N_Shelf
cg15086851	19	16677452	SLC35E1	2.42762e-08	2.01181e-05	0.0180041	0.497(0.48-0.514)	0.493(0.473-0.506)
cg23909930	14	96129371	TCL6	2.43886e-08	2.01876e-05	0.0180875	0.457(0.421-0.491)	0.446(0.41-0.478)
cg01162877	1	8651018	RERE	2.44144e-08	2.01876e-05	0.0181066	0.395(0.355-0.451)	0.364(0.327-0.415)
cg00508023	14	74296957		2.46679e-08	2.03745e-05	0.0182945	0.442(0.395-0.485)	0.457(0.414-0.497)
cg14989661	3	38216354	OXSR1	2.47459e-08	2.04162e-05	0.0183524	0.865(0.847-0.881)	0.87(0.85-0.885)
cg24507742	19	47288244	SLC1A5	2.5098e-08	2.06838e-05	0.0186135	0.184(0.155-0.223)	0.192(0.167-0.227)	N_Shelf
cg25058654	16	84118790	MBTPS1	2.51523e-08	2.07055e-05	0.0186537	0.413(0.384-0.434)	0.426(0.402-0.447)
cg25530474	20	45994059		2.52356e-08	2.07511e-05	0.0187155	0.476(0.452-0.497)	0.472(0.449-0.49)
cg01895164	1	26332153		2.53199e-08	2.07974e-05	0.0187779	0.777(0.75-0.803)	0.783(0.754-0.804)
cg02030958	13	110386267		2.53891e-08	2.08312e-05	0.0188293	0.813(0.759-0.86)	0.775(0.729-0.819)
cg03147185	2	97008030	NCAPH	2.57875e-08	2.11347e-05	0.0191247	0.484(0.459-0.506)	0.486(0.456-0.51)
cg02268851	11	47545207	CELF1	2.59708e-08	2.12177e-05	0.0192606	0.33(0.294-0.362)	0.344(0.309-0.371)
cg18561976	2	204801508	ICOS	2.59737e-08	2.12177e-05	0.0192627	0.464(0.408-0.519)	0.49(0.434-0.546)
cg17857881	19	49993008	RPL13A	2.59744e-08	2.12177e-05	0.0192633	0.683(0.645-0.729)	0.688(0.646-0.724)	S_Shore
cg12364755	17	2498642	PAFAH1B1	2.60144e-08	2.1227e-05	0.0192929	0.614(0.586-0.637)	0.621(0.592-0.646)	S_Shore
cg11031221	17	70417517	LINC00673	2.60717e-08	2.12503e-05	0.0193353	0.342(0.301-0.38)	0.35(0.314-0.386)
cg02714303	13	76334728	LMO7	2.61625e-08	2.1301e-05	0.0194027	0.291(0.255-0.33)	0.26(0.229-0.302)
cg20556803	7	2114593	MAD1L1	2.64663e-08	2.15248e-05	0.019628	0.445(0.41-0.481)	0.426(0.394-0.463)	N_Shore
cg26140475	8	126525558		2.65064e-08	2.15337e-05	0.0196576	0.182(0.147-0.212)	0.193(0.161-0.222)
cg08549335	7	30387954	ZNRF2	2.65372e-08	2.15352e-05	0.0196805	0.293(0.251-0.348)	0.316(0.272-0.365)
cg16037711	1	59280841		2.66142e-08	2.15741e-05	0.0197375	0.348(0.31-0.383)	0.345(0.307-0.374)	N_Shore
cg09764276	1	9142159		2.68899e-08	2.17738e-05	0.0199419	0.372(0.333-0.419)	0.401(0.358-0.445)
cg02708705	17	74264300	FAM100B	2.70728e-08	2.18751e-05	0.0200776	0.122(0.102-0.148)	0.136(0.115-0.159)	S_Shelf
cg24644830	3	66533732	LRIG1	2.70739e-08	2.18751e-05	0.0200784	0.707(0.689-0.734)	0.721(0.697-0.741)
cg25614265	2	223924453		2.72288e-08	2.19764e-05	0.0201933	0.565(0.488-0.643)	0.655(0.578-0.725)
cg20146909	1	90289611	LRRC8D	2.74012e-08	2.20915e-05	0.020321	0.675(0.653-0.703)	0.698(0.677-0.722)	S_Shelf
cg02767093	13	99130655	STK24	2.76017e-08	2.2229e-05	0.0204698	0.278(0.246-0.305)	0.285(0.256-0.313)	S_Shelf
cg05677062	12	123874707	SETD8	2.79202e-08	2.24611e-05	0.0207059	0.495(0.454-0.533)	0.515(0.477-0.548)	S_Shore
cg04633764	4	26194902		2.80541e-08	2.25255e-05	0.0208052	0.395(0.367-0.44)	0.411(0.373-0.452)
cg08282118	17	38480483	RARA	2.80609e-08	2.25255e-05	0.0208102	0.126(0.106-0.148)	0.145(0.119-0.168)
cg09305228	22	40646733	TNRC6B	2.8428e-08	2.27743e-05	0.0210824	0.84(0.816-0.857)	0.842(0.82-0.86)
cg09629266	3	48596253		2.84322e-08	2.27743e-05	0.0210855	0.274(0.235-0.305)	0.28(0.245-0.306)	S_Shore
cg25832100	19	16677411	SLC35E1	2.84857e-08	2.27926e-05	0.0211251	0.647(0.625-0.667)	0.638(0.616-0.661)
cg19965693	2	163175743	IFIH1	2.86866e-08	2.29287e-05	0.0212741	0.354(0.312-0.4)	0.358(0.316-0.399)
cg09896909	5	124885172	LOC101927460	2.87835e-08	2.29711e-05	0.0213459	0.294(0.265-0.329)	0.302(0.275-0.346)
cg23206332	21	35654805		2.8824e-08	2.29711e-05	0.021376	0.384(0.35-0.409)	0.385(0.353-0.413)
cg04375784	6	133137810	RPS12	2.88325e-08	2.29711e-05	0.0213822	0.766(0.734-0.792)	0.772(0.747-0.792)	S_Shore
cg05886626	15	39873553	THBS1	2.88659e-08	2.29731e-05	0.021407	0.154(0.135-0.18)	0.182(0.161-0.208)	Island
cg08640904	19	47288915	SLC1A5	2.89125e-08	2.29855e-05	0.0214415	0.797(0.76-0.834)	0.803(0.761-0.832)	N_Shore
cg04517079	6	41546161	FOXP4	2.90137e-08	2.30413e-05	0.0215165	0.591(0.562-0.619)	0.609(0.587-0.638)
cg04313338	16	55735794	SLC6A2	2.91409e-08	2.31175e-05	0.0216108	0.228(0.197-0.262)	0.242(0.207-0.275)
cg14761417	7	130636860	FLJ43663	2.92203e-08	2.31558e-05	0.0216697	0.791(0.76-0.82)	0.791(0.76-0.82)
cg06479101	11	64757931	BATF2	2.95419e-08	2.33857e-05	0.0219081	0.258(0.225-0.287)	0.275(0.239-0.302)
cg20411555	7	130600075		2.99676e-08	2.36974e-05	0.0222238	0.759(0.725-0.786)	0.781(0.754-0.805)
cg08893087	1	93416982	FAM69A	3.01214e-08	2.37937e-05	0.0223378	0.556(0.501-0.612)	0.587(0.528-0.637)
cg02064830	19	17637930	FAM129C	3.05229e-08	2.40853e-05	0.0226356	0.526(0.485-0.559)	0.503(0.472-0.54)
cg16674267	19	2537741	GNG7	3.05706e-08	2.40973e-05	0.0226709	0.15(0.13-0.178)	0.161(0.137-0.19)	N_Shelf
cg07202214	11	76381081	LRRC32	3.07081e-08	2.418e-05	0.0227728	0.266(0.234-0.299)	0.289(0.253-0.322)	N_Shore
cg15927566	4	42635853	ATP8A1	3.13059e-08	2.46024e-05	0.0232161	0.649(0.616-0.674)	0.651(0.616-0.68)
cg17164630	15	38846707	RASGRP1	3.13108e-08	2.46024e-05	0.0232197	0.718(0.668-0.764)	0.73(0.688-0.769)
cg02759869	3	52738906	GLT8D1	3.19119e-08	2.50482e-05	0.0236654	0.331(0.294-0.364)	0.337(0.309-0.363)	N_Shore
cg17763760	10	11615505	USP6NL	3.22594e-08	2.52942e-05	0.0239231	0.42(0.37-0.471)	0.45(0.398-0.489)
cg20732076	6	42335231	TRERF1	3.24447e-08	2.54127e-05	0.0240605	0.149(0.124-0.177)	0.159(0.14-0.193)
cg16254756	1	154943676	SHC1	3.26405e-08	2.55391e-05	0.0242057	0.424(0.394-0.447)	0.438(0.413-0.462)	N_Shelf
cg14173815	17	27049557	RPL23A	3.30158e-08	2.58056e-05	0.024484	0.613(0.585-0.639)	0.619(0.591-0.643)	N_Shelf
cg18137450	1	224620806	WDR26	3.34617e-08	2.61266e-05	0.0248146	0.522(0.488-0.553)	0.529(0.501-0.553)	N_Shore
cg24447728	2	166451723	CSRNP3	3.35837e-08	2.61943e-05	0.024905	0.616(0.576-0.652)	0.595(0.551-0.637)
cg18506744	19	1102627	GPX4	3.38155e-08	2.63474e-05	0.0250769	0.157(0.129-0.189)	0.163(0.134-0.197)	N_Shore
cg15367056	7	92271711	CDK6	3.39986e-08	2.64623e-05	0.0252126	0.242(0.21-0.271)	0.247(0.221-0.282)
cg15431537	6	41736916		3.41836e-08	2.65784e-05	0.0253498	0.387(0.358-0.413)	0.38(0.351-0.403)
cg04416734	16	30075192	ALDOA	3.44713e-08	2.67741e-05	0.0255631	0.25(0.222-0.278)	0.251(0.222-0.28)	N_Shore
cg03816583	3	153942348	ARHGEF26	3.47076e-08	2.69294e-05	0.0257383	0.642(0.576-0.69)	0.622(0.57-0.677)
cg06946797	16	11422409		3.48802e-08	2.70351e-05	0.0258663	0.206(0.181-0.239)	0.218(0.191-0.247)
cg26306522	16	30467696		3.50017e-08	2.7101e-05	0.0259563	0.896(0.88-0.912)	0.899(0.882-0.915)
cg08331398	6	32808918	PSMB8	3.52547e-08	2.72685e-05	0.0261439	0.811(0.779-0.839)	0.817(0.792-0.844)	N_Shelf
cg15172739	11	62621258	SNORD30	3.54934e-08	2.74187e-05	0.0263209	0.657(0.624-0.692)	0.665(0.623-0.701)	N_Shelf
cg15229926	11	65648571	CTSW	3.55228e-08	2.74187e-05	0.0263426	0.217(0.182-0.252)	0.229(0.194-0.262)
cg20286560	22	39331284		3.60574e-08	2.78025e-05	0.0267391	0.731(0.708-0.753)	0.714(0.689-0.737)
cg00902185	22	20232832	RTN4R	3.64509e-08	2.80767e-05	0.0270309	0.257(0.228-0.281)	0.246(0.217-0.27)	S_Shelf
cg11483911	3	58860839	C3orf67	3.67209e-08	2.82554e-05	0.027231	0.768(0.727-0.8)	0.77(0.732-0.799)
cg07700511	16	80603469	LINC01227	3.73285e-08	2.86932e-05	0.0276816	0.733(0.699-0.773)	0.734(0.701-0.77)
cg20328799	2	120985492		3.74854e-08	2.8784e-05	0.0277979	0.705(0.665-0.735)	0.665(0.635-0.698)
cg15180656	19	35530462	SCN1B	3.76489e-08	2.88796e-05	0.0279191	0.523(0.481-0.562)	0.572(0.53-0.618)	N_Shore
cg09943198	9	222492	DOCK8	3.81118e-08	2.92046e-05	0.0282623	0.178(0.146-0.229)	0.186(0.154-0.229)
cg05889768	10	13143286	OPTN	3.82012e-08	2.92429e-05	0.0283286	0.798(0.774-0.821)	0.806(0.782-0.825)	S_Shore
cg19030554	16	1822289	NME3	3.87773e-08	2.96534e-05	0.0287558	0.228(0.187-0.273)	0.252(0.213-0.289)	Island
cg23382033	12	111872287	SH2B3	3.8842e-08	2.96722e-05	0.0288037	0.405(0.372-0.433)	0.409(0.378-0.435)
cg27338079	14	21733696	HNRNPC	3.93462e-08	3.00265e-05	0.0291776	0.774(0.752-0.794)	0.778(0.758-0.798)	N_Shelf
cg06336817	11	122934397	HSPA8	3.94494e-08	3.00744e-05	0.029254	0.665(0.615-0.7)	0.674(0.624-0.712)	S_Shore
cg05954228	17	72509125		3.97453e-08	3.02689e-05	0.0294735	0.367(0.321-0.416)	0.397(0.351-0.442)
cg02925295	2	70975726	ADD2	3.99859e-08	3.04209e-05	0.0296518	0.561(0.515-0.605)	0.538(0.488-0.575)
cg13806230	15	48827314	FBN1	4.01803e-08	3.05375e-05	0.0297959	0.812(0.781-0.833)	0.782(0.75-0.813)
cg19175202	11	20004342	NAV2	4.02928e-08	3.05917e-05	0.0298793	0.603(0.563-0.642)	0.621(0.584-0.661)
cg11919692	1	26343868		4.04615e-08	3.06884e-05	0.0300044	0.741(0.711-0.765)	0.729(0.703-0.754)
cg05019914	2	112060570		4.07557e-08	3.088e-05	0.0302225	0.465(0.425-0.505)	0.45(0.416-0.49)
cg09979523	20	25071315		4.10115e-08	3.10367e-05	0.0304122	0.446(0.41-0.476)	0.426(0.4-0.456)
cg06647533	6	29478254		4.10461e-08	3.10367e-05	0.0304378	0.536(0.499-0.574)	0.522(0.48-0.559)
cg20791087	6	13340571		4.1108e-08	3.10519e-05	0.0304836	0.556(0.53-0.581)	0.54(0.511-0.562)
cg03668598	8	61816898		4.12862e-08	3.11548e-05	0.0306158	0.154(0.124-0.188)	0.156(0.13-0.187)
cg01873977	8	125699897	MTSS1	4.13908e-08	3.12021e-05	0.0306933	0.707(0.667-0.741)	0.728(0.691-0.758)
cg13251913	16	57673268	ADGRG1	4.22426e-08	3.18119e-05	0.0313249	0.385(0.352-0.422)	0.378(0.342-0.408)
cg23199203	22	50976939		4.23219e-08	3.18393e-05	0.0313837	0.281(0.235-0.33)	0.293(0.243-0.342)
cg10358466	3	168958728	MECOM	4.27752e-08	3.21477e-05	0.0317197	0.407(0.372-0.462)	0.44(0.404-0.491)
cg15121304	22	22380100		4.32155e-08	3.24458e-05	0.0320462	0.734(0.693-0.78)	0.718(0.686-0.764)
cg06433467	5	67730071		4.34876e-08	3.26171e-05	0.0322479	0.111(0.0903-0.142)	0.122(0.0997-0.151)
cg02548323	7	101556938	CUX1	4.35318e-08	3.26173e-05	0.0322806	0.624(0.572-0.655)	0.594(0.553-0.635)	N_Shelf
cg00977926	5	53411883	ARL15	4.37164e-08	3.27226e-05	0.0324175	0.666(0.635-0.704)	0.637(0.605-0.67)
cg20322193	7	39664614	RALA	4.38416e-08	3.27832e-05	0.0325103	0.34(0.308-0.372)	0.362(0.326-0.406)	S_Shore
cg14120703	9	139416102	NOTCH1	4.41424e-08	3.2975e-05	0.0327333	0.497(0.468-0.519)	0.516(0.495-0.541)	N_Shore
cg04806562	17	80316908	TEX19	4.42855e-08	3.30487e-05	0.0328394	0.443(0.418-0.466)	0.441(0.415-0.466)
cg09537006	14	74237539	ELMSAN1	4.45352e-08	3.32016e-05	0.0330245	0.147(0.119-0.178)	0.157(0.125-0.189)
cg13177778	11	92900159	SLC36A4	4.49436e-08	3.34725e-05	0.0333273	0.614(0.565-0.667)	0.648(0.602-0.69)
cg08832418	20	2634766	SNORA51	4.50695e-08	3.35326e-05	0.0334206	0.576(0.543-0.612)	0.579(0.554-0.609)	S_Shore
cg00988350	1	24126048	GALE	4.51538e-08	3.35537e-05	0.0334831	0.453(0.432-0.473)	0.461(0.44-0.479)	N_Shore
cg17547179	7	45068955	CCM2	4.51882e-08	3.35537e-05	0.0335086	0.782(0.755-0.808)	0.809(0.787-0.828)
cg14093936	15	74726614	SEMA7A	4.57587e-08	3.39335e-05	0.0339316	0.33(0.294-0.357)	0.339(0.309-0.366)	S_Shore
cg02786339	10	79373331	KCNMA1	4.57912e-08	3.39335e-05	0.0339556	0.295(0.244-0.351)	0.354(0.304-0.4)
cg00841845	3	190971168		4.59273e-08	3.40005e-05	0.0340564	0.553(0.513-0.601)	0.518(0.468-0.557)
cg25206071	1	207007273	IL19	4.60392e-08	3.40494e-05	0.0341394	0.745(0.721-0.767)	0.736(0.708-0.761)
cg19501858	2	107493169	ST6GAL2	4.61322e-08	3.40842e-05	0.0342083	0.574(0.532-0.617)	0.567(0.514-0.607)
cg20698113	22	50357214	PIM3	4.64484e-08	3.42796e-05	0.0344428	0.83(0.802-0.863)	0.837(0.809-0.864)	Island
cg24124366	5	177815693	COL23A1	4.6489e-08	3.42796e-05	0.0344728	0.336(0.315-0.359)	0.342(0.321-0.365)
cg19758958	11	62319222		4.66261e-08	3.43466e-05	0.0345744	0.416(0.376-0.442)	0.427(0.396-0.452)
cg00135888	11	57407543	MIR130A	4.68463e-08	3.44746e-05	0.0347377	0.261(0.224-0.292)	0.271(0.238-0.302)
cg01095594	2	47526943	LOC101927043	4.71432e-08	3.46587e-05	0.0349577	0.616(0.578-0.655)	0.635(0.594-0.678)
cg23681440	13	27498239		4.72134e-08	3.4676e-05	0.0350098	0.374(0.339-0.41)	0.397(0.36-0.428)
cg15908977	1	209923457		4.72857e-08	3.46948e-05	0.0350633	0.22(0.167-0.279)	0.237(0.182-0.292)	S_Shelf
cg27182159	6	33241226	RPS18	4.73644e-08	3.47183e-05	0.0351217	0.61(0.586-0.639)	0.618(0.591-0.644)	S_Shore
cg09665968	10	112155715		4.75963e-08	3.48538e-05	0.0352935	0.639(0.605-0.673)	0.636(0.603-0.67)
cg05954282	12	58819529		4.77809e-08	3.49203e-05	0.0354304	0.618(0.57-0.655)	0.638(0.593-0.682)
cg05266989	14	74296969		4.77812e-08	3.49203e-05	0.0354305	0.264(0.227-0.305)	0.274(0.238-0.316)
cg05723839	11	76596947	ACER3	4.82877e-08	3.52558e-05	0.0358061	0.758(0.733-0.777)	0.772(0.752-0.792)
cg03823477	7	34764107	NPSR1	4.90795e-08	3.57987e-05	0.0363932	0.334(0.286-0.367)	0.324(0.284-0.357)
cg25631863	3	71922382		5.05682e-08	3.68404e-05	0.037497	0.687(0.655-0.718)	0.693(0.657-0.727)
cg23547429	11	57195025	SLC43A3	5.06069e-08	3.68404e-05	0.0375257	0.317(0.265-0.353)	0.322(0.282-0.355)	S_Shore
cg13032736	14	50506638	LINC01599	5.12019e-08	3.72371e-05	0.0379668	0.383(0.315-0.439)	0.397(0.331-0.447)
cg06132685	6	57499715	PRIM2	5.1364e-08	3.73184e-05	0.038087	0.505(0.48-0.528)	0.519(0.497-0.541)
cg03227037	20	62212228		5.23646e-08	3.80082e-05	0.0388289	0.338(0.312-0.375)	0.327(0.293-0.359)	S_Shelf
cg02857075	17	57910474	VMP1	5.252e-08	3.80837e-05	0.038944	0.25(0.225-0.277)	0.271(0.244-0.298)
cg22810489	19	45927585	ERCC1	5.34076e-08	3.86896e-05	0.0396021	0.202(0.169-0.244)	0.212(0.177-0.248)	S_Shore
cg08362785	22	40814878	MKL1	5.36333e-08	3.88152e-05	0.0397695	0.668(0.634-0.711)	0.657(0.626-0.692)	Island
cg16969872	13	79968324	RBM26	5.39316e-08	3.89931e-05	0.0399906	0.632(0.597-0.67)	0.664(0.63-0.693)
cg05307394	2	62611092		5.44094e-08	3.92881e-05	0.0403448	0.67(0.634-0.7)	0.678(0.643-0.706)
cg03139435	20	54966401	AURKA	5.44454e-08	3.92881e-05	0.0403715	0.186(0.155-0.224)	0.198(0.166-0.237)	N_Shore
cg03109660	4	37684505	RELL1	5.45449e-08	3.93217e-05	0.0404452	0.612(0.563-0.652)	0.624(0.579-0.661)	N_Shelf
cg16841325	7	129603394		5.48084e-08	3.94733e-05	0.0406405	0.433(0.387-0.48)	0.398(0.359-0.448)
cg01435315	10	72348420		5.50979e-08	3.96434e-05	0.0408552	0.435(0.379-0.488)	0.455(0.412-0.503)
cg06888756	2	106755487	UXS1	5.57597e-08	4.00807e-05	0.0413458	0.831(0.811-0.852)	0.85(0.831-0.868)
cg21975390	11	8703324	RPL27A	5.58748e-08	4.01246e-05	0.0414311	0.401(0.364-0.443)	0.412(0.375-0.449)	N_Shore
cg07292495	14	106360438		5.64289e-08	4.04514e-05	0.0418419	0.562(0.543-0.582)	0.573(0.557-0.595)
cg24239418	3	52278436	PPM1M	5.64388e-08	4.04514e-05	0.0418492	0.17(0.136-0.205)	0.18(0.148-0.214)	N_Shore
cg23535194	8	29266207		5.68926e-08	4.07373e-05	0.0421857	0.383(0.334-0.426)	0.401(0.353-0.445)
cg01569067	9	75473407		5.69721e-08	4.07549e-05	0.0422445	0.287(0.258-0.336)	0.305(0.269-0.348)
cg13545717	9	126585875	DENND1A	5.72208e-08	4.08684e-05	0.0424289	0.779(0.748-0.808)	0.768(0.74-0.793)
cg24617344	16	30483713	ITGAL	5.72407e-08	4.08684e-05	0.0424436	0.261(0.234-0.287)	0.275(0.249-0.304)	N_Shore
cg05382301	16	22046638	C16orf52	5.76459e-08	4.11181e-05	0.042744	0.18(0.142-0.214)	0.183(0.156-0.219)
cg10323921	12	127940906		5.77315e-08	4.11396e-05	0.0428074	0.337(0.296-0.379)	0.328(0.293-0.364)	Island
cg21875543	16	78694191	WWOX	5.83472e-08	4.15163e-05	0.0432639	0.572(0.513-0.618)	0.559(0.505-0.598)
cg05360682	14	105536542		5.83719e-08	4.15163e-05	0.0432821	0.236(0.201-0.268)	0.244(0.208-0.281)
cg10895511	2	158277352	CYTIP	5.8576e-08	4.16216e-05	0.0434334	0.149(0.127-0.173)	0.162(0.14-0.191)
cg15482893	1	32837667	BSDC1	5.87188e-08	4.16832e-05	0.0435392	0.27(0.233-0.309)	0.239(0.213-0.271)
cg08839323	6	41907781	CCND3	5.88644e-08	4.17466e-05	0.0436471	0.191(0.155-0.222)	0.195(0.163-0.226)	N_Shore
cg05367743	14	94812826		5.91386e-08	4.1901e-05	0.0438504	0.558(0.523-0.589)	0.564(0.528-0.597)
cg07461772	16	68482809	SMPD3	5.92904e-08	4.19325e-05	0.0439629	0.122(0.0983-0.153)	0.143(0.119-0.177)	Island
cg16142959	17	38480865	RARA	5.92959e-08	4.19325e-05	0.0439669	0.838(0.821-0.853)	0.848(0.834-0.862)
cg03853332	7	139357967	HIPK2	5.98923e-08	4.23139e-05	0.044409	0.797(0.759-0.835)	0.796(0.752-0.826)
cg14835981	7	752715	PRKAR1B	6.02226e-08	4.25068e-05	0.0446539	0.411(0.359-0.45)	0.399(0.349-0.441)	S_Shore
cg05972906	1	54972528		6.03304e-08	4.25425e-05	0.0447338	0.486(0.458-0.51)	0.488(0.466-0.508)
cg10513161	3	183705727	ABCC5	6.03893e-08	4.25437e-05	0.0447774	0.832(0.817-0.85)	0.824(0.804-0.84)
cg26468084	16	3696412		6.06297e-08	4.26725e-05	0.0449556	0.467(0.448-0.482)	0.473(0.455-0.489)
cg16708465	13	95933097	ABCC4	6.16573e-08	4.33547e-05	0.0457175	0.696(0.661-0.723)	0.702(0.669-0.725)
cg07106543	1	212865230	BATF3	6.17747e-08	4.33961e-05	0.0458045	0.75(0.719-0.79)	0.752(0.718-0.783)
cg08038054	7	93550781	GNG11	6.18822e-08	4.34306e-05	0.0458841	0.429(0.371-0.483)	0.403(0.348-0.457)
cg04287561	3	145940220	PLSCR4	6.20657e-08	4.35182e-05	0.0460201	0.742(0.72-0.76)	0.75(0.732-0.766)
cg03757296	6	47121238		6.23316e-08	4.36634e-05	0.0462172	0.828(0.814-0.843)	0.838(0.823-0.853)
cg03433699	17	6916926	RNASEK	6.24391e-08	4.36975e-05	0.0462968	0.0908(0.0829-0.11)	0.0977(0.0862-0.117)	N_Shore
cg26403580	10	120936730	PRDX3	6.277e-08	4.38877e-05	0.0465422	0.808(0.787-0.827)	0.813(0.794-0.827)	N_Shore
cg20301125	5	130975565		6.31302e-08	4.40746e-05	0.0468092	0.514(0.459-0.567)	0.519(0.466-0.561)
cg10093769	1	176210707		6.3156e-08	4.40746e-05	0.0468282	0.435(0.398-0.475)	0.445(0.409-0.484)
cg13900692	15	50670790		6.3325e-08	4.4151e-05	0.0469534	0.155(0.116-0.202)	0.166(0.131-0.203)
cg02387618	5	133453480	TCF7	6.35179e-08	4.42439e-05	0.0470964	0.796(0.752-0.847)	0.797(0.756-0.836)	S_Shelf
cg07013698	17	80174780		6.42671e-08	4.47238e-05	0.0476518	0.31(0.257-0.34)	0.318(0.278-0.352)	S_Shelf
cg25549791	1	24126230	GALE	6.45676e-08	4.4891e-05	0.0478747	0.262(0.23-0.304)	0.281(0.247-0.315)	N_Shore
cg14526576	7	139367822	HIPK2	6.54389e-08	4.54541e-05	0.0485206	0.529(0.486-0.572)	0.553(0.506-0.588)
cg09694527	12	123918498	RILPL2	6.63595e-08	4.60505e-05	0.0492031	0.69(0.66-0.714)	0.699(0.671-0.726)	N_Shelf
cg15272034	11	102187359	BIRC3	6.6503e-08	4.6107e-05	0.0493095	0.808(0.771-0.834)	0.817(0.787-0.842)	N_Shore
cg18859612	2	127422064	GYPC	6.74707e-08	4.67343e-05	0.0500269	0.28(0.245-0.317)	0.263(0.232-0.304)
cg25879836	11	6632799	TAF10	6.79069e-08	4.69926e-05	0.0503502	0.267(0.243-0.287)	0.27(0.246-0.294)	N_Shore
cg00024269	13	50961671	DLEU1	6.82337e-08	4.71554e-05	0.0505925	0.657(0.606-0.705)	0.647(0.594-0.69)
cg21021065	11	122106630		6.82754e-08	4.71554e-05	0.0506234	0.378(0.337-0.417)	0.386(0.349-0.427)
cg08012149	6	45503747	RUNX2	6.83328e-08	4.71554e-05	0.0506658	0.626(0.568-0.673)	0.628(0.567-0.675)
cg23683079	10	44353285		6.85139e-08	4.72365e-05	0.0508	0.589(0.534-0.642)	0.62(0.578-0.666)
cg26987759	5	322546	AHRR	6.86303e-08	4.72729e-05	0.0508863	0.294(0.245-0.342)	0.255(0.215-0.305)	Island
cg16859352	10	106090233	ITPRIP	6.9468e-08	4.78056e-05	0.0515073	0.311(0.276-0.348)	0.331(0.294-0.356)
cg19089201	7	45002287	MYO1G	6.97564e-08	4.79596e-05	0.0517211	0.838(0.781-0.886)	0.783(0.726-0.839)	Island
cg18050903	4	82375718	RASGEF1B	6.98801e-08	4.80002e-05	0.0518127	0.77(0.754-0.787)	0.772(0.755-0.789)
cg19165216	11	811661	RPLP2	6.99567e-08	4.80084e-05	0.0518695	0.802(0.778-0.825)	0.803(0.776-0.825)	S_Shore
cg12994003	1	225616475	LBR	7.01302e-08	4.8083e-05	0.051998	0.0389(0.0313-0.0474)	0.0349(0.0281-0.043)	Island
cg23911970	6	35177616		7.09155e-08	4.85766e-05	0.0525803	0.599(0.566-0.631)	0.595(0.56-0.627)	N_Shelf
cg06806711	11	60223291	MS4A1	7.13806e-08	4.88501e-05	0.052925	0.446(0.405-0.484)	0.429(0.388-0.468)
cg07002287	19	17973210	RPL18A	7.18755e-08	4.91435e-05	0.0532919	0.643(0.62-0.667)	0.648(0.627-0.665)	S_Shelf
cg17041834	21	16427406	NRIP1	7.22178e-08	4.93321e-05	0.0535456	0.372(0.325-0.412)	0.388(0.349-0.428)
cg26098517	15	48626047	DUT	7.24511e-08	4.94279e-05	0.0537185	0.432(0.396-0.469)	0.446(0.414-0.476)	S_Shore
cg12734136	14	106331073		7.24911e-08	4.94279e-05	0.0537481	0.394(0.36-0.429)	0.415(0.384-0.445)	N_Shelf
cg24673374	2	131864169	PLEKHB2	7.30113e-08	4.97369e-05	0.0541337	0.177(0.145-0.208)	0.189(0.158-0.217)	S_Shore
cg22711149	5	138611733	SNHG4	7.32698e-08	4.98348e-05	0.0543253	0.721(0.674-0.761)	0.734(0.688-0.768)	S_Shore
cg07939196	12	39285991	CPNE8	7.33389e-08	4.98348e-05	0.0543765	0.757(0.738-0.776)	0.766(0.749-0.788)
cg25242306	13	74667131	KLF12	7.33563e-08	4.98348e-05	0.0543893	0.225(0.197-0.254)	0.222(0.199-0.252)
cg18410341	3	72360163		7.36686e-08	5.00012e-05	0.0546207	0.418(0.386-0.445)	0.446(0.418-0.47)
cg19810953	9	130211696	RPL12	7.43465e-08	5.04152e-05	0.0551233	0.663(0.631-0.693)	0.66(0.631-0.69)	N_Shore
cg21327112	7	642639	LOC101926963	7.48074e-08	5.06486e-05	0.0554649	0.798(0.775-0.815)	0.798(0.776-0.817)	N_Shore
cg20519328	15	86296274		7.48272e-08	5.06486e-05	0.0554796	0.591(0.51-0.643)	0.522(0.467-0.579)
cg11473706	4	83733078		7.53952e-08	5.09867e-05	0.0559006	0.705(0.68-0.731)	0.695(0.668-0.721)
cg16114164	2	145461279	TEX41	7.62654e-08	5.15282e-05	0.0565458	0.461(0.404-0.514)	0.486(0.425-0.533)
cg20289911	20	816362	FAM110A	7.63892e-08	5.15361e-05	0.0566375	0.536(0.515-0.561)	0.537(0.513-0.558)	S_Shore
cg09327847	16	24087793	PRKCB	7.64159e-08	5.15361e-05	0.0566572	0.767(0.737-0.801)	0.767(0.737-0.796)
cg04264754	18	5519006	EPB41L3	7.65992e-08	5.16128e-05	0.056793	0.848(0.831-0.861)	0.858(0.845-0.871)
cg04009045	2	74804817	M1AP	7.76411e-08	5.22674e-05	0.0575654	0.161(0.129-0.195)	0.168(0.139-0.208)
cg04011474	2	28904455		7.81574e-08	5.25335e-05	0.0579482	0.773(0.748-0.796)	0.77(0.746-0.792)
cg14675361	13	76334583	LMO7	7.81779e-08	5.25335e-05	0.0579633	0.246(0.22-0.287)	0.218(0.191-0.249)
cg09967176	15	77280925		7.83514e-08	5.26026e-05	0.0580919	0.19(0.154-0.228)	0.199(0.166-0.237)
cg24681499	1	42706997	FOXJ3	7.85301e-08	5.26749e-05	0.0582242	0.732(0.698-0.763)	0.717(0.688-0.754)
cg05043345	18	74123158	ZNF516	7.9938e-08	5.35709e-05	0.059268	0.227(0.185-0.27)	0.241(0.193-0.287)
cg13641317	3	127255552		8.14493e-08	5.45344e-05	0.0603884	0.297(0.242-0.338)	0.256(0.217-0.298)
cg02561820	3	195910638		8.16709e-08	5.46336e-05	0.0605527	0.347(0.323-0.373)	0.357(0.333-0.38)
cg09603553	12	4385395	CCND2-AS1	8.19012e-08	5.47383e-05	0.0607233	0.604(0.575-0.641)	0.608(0.571-0.639)	S_Shore
cg19432791	3	45894556	LZTFL1	8.25919e-08	5.514e-05	0.0612354	0.769(0.733-0.796)	0.757(0.714-0.786)
cg14792595	22	50980925		8.26507e-08	5.514e-05	0.0612789	0.162(0.132-0.191)	0.167(0.139-0.198)	N_Shore
cg11876715	11	32197287		8.29231e-08	5.52721e-05	0.0614808	0.485(0.455-0.511)	0.489(0.461-0.513)
cg05408442	1	24691920	STPG1	8.31146e-08	5.535e-05	0.0616227	0.274(0.238-0.321)	0.29(0.249-0.33)
cg16924930	22	38570825	PLA2G6	8.3536e-08	5.55808e-05	0.061935	0.649(0.631-0.665)	0.656(0.638-0.675)
cg16694480	1	19732786	CAPZB	8.3682e-08	5.56281e-05	0.0620432	0.623(0.596-0.646)	0.611(0.586-0.634)
cg07339236	20	50312490	ATP9A	8.38487e-08	5.56891e-05	0.0621667	0.115(0.0929-0.137)	0.148(0.127-0.169)
cg18797453	12	52299870	ACVRL1	8.40737e-08	5.57886e-05	0.0623334	0.581(0.549-0.606)	0.578(0.552-0.607)	N_Shore
cg07138998	13	50141957	RCBTB1	8.41585e-08	5.5795e-05	0.0623962	0.895(0.878-0.908)	0.903(0.889-0.917)
cg04035088	3	73026486		8.42698e-08	5.58189e-05	0.0624786	0.146(0.115-0.184)	0.154(0.122-0.189)
cg10068788	8	131336410	ASAP1	8.46543e-08	5.60236e-05	0.0627636	0.291(0.258-0.326)	0.302(0.267-0.336)
cg24214164	1	25358170		8.52345e-08	5.63574e-05	0.0631937	0.746(0.704-0.782)	0.749(0.71-0.78)
cg04225775	5	143191771	HMHB1	8.57861e-08	5.66716e-05	0.0636026	0.204(0.176-0.236)	0.197(0.172-0.227)
cg04717644	7	130916200	MKLN1	8.61141e-08	5.67873e-05	0.0638457	0.111(0.0972-0.134)	0.126(0.106-0.151)
cg25537245	17	56413890		8.61141e-08	5.67873e-05	0.0638457	0.124(0.104-0.145)	0.135(0.109-0.154)
cg26769493	12	49527075		8.64199e-08	5.69384e-05	0.0640722	0.654(0.602-0.688)	0.675(0.634-0.702)	S_Shore
cg04299274	17	25798741	KSR1	8.67245e-08	5.70884e-05	0.064298	0.578(0.555-0.613)	0.583(0.557-0.609)
cg18207133	14	24042417	JPH4	8.72076e-08	5.73432e-05	0.064656	0.569(0.525-0.613)	0.582(0.544-0.62)	N_Shelf
cg17792149	7	92427185	CDK6	8.7266e-08	5.73432e-05	0.0646993	0.728(0.686-0.76)	0.735(0.697-0.761)
cg05349566	20	32380921	ZNF341-AS1	8.7623e-08	5.75269e-05	0.0649639	0.783(0.758-0.804)	0.79(0.766-0.813)	S_Shore
cg12182124	18	21451563	LAMA3	8.78365e-08	5.76133e-05	0.065122	0.2(0.172-0.228)	0.192(0.166-0.22)
cg06394460	13	28130393	LNX2	8.79098e-08	5.76133e-05	0.0651763	0.567(0.509-0.632)	0.616(0.563-0.674)
cg17315426	14	23527629	CDH24	8.80501e-08	5.76543e-05	0.0652802	0.112(0.0936-0.13)	0.119(0.103-0.141)	N_Shore
cg23305899	14	101539489		8.89631e-08	5.82008e-05	0.0659571	0.802(0.761-0.836)	0.805(0.762-0.838)
cg02786370	4	2747928	TNIP2	8.92461e-08	5.83346e-05	0.0661668	0.333(0.284-0.374)	0.345(0.304-0.383)
cg05409848	11	503669	RNH1	8.9527e-08	5.84667e-05	0.066375	0.218(0.174-0.259)	0.235(0.193-0.271)	N_Shore
cg27195131	21	36341223	RUNX1	8.98802e-08	5.86458e-05	0.0666367	0.192(0.159-0.232)	0.212(0.176-0.253)
cg20513976	20	62367893	LIME1	8.99917e-08	5.8667e-05	0.0667193	0.549(0.496-0.611)	0.516(0.467-0.573)	N_Shore
cg03251327	2	223941373		9.02089e-08	5.8757e-05	0.0668803	0.663(0.617-0.707)	0.694(0.647-0.738)
cg15347627	4	2941570	C4orf10	9.05076e-08	5.88999e-05	0.0671016	0.749(0.726-0.773)	0.749(0.727-0.772)
cg08215583	6	25166934		9.06835e-08	5.89627e-05	0.0672319	0.543(0.486-0.587)	0.59(0.531-0.644)
cg19616007	3	98272602		9.08168e-08	5.89977e-05	0.0673307	0.922(0.91-0.933)	0.929(0.92-0.94)
cg07246904	9	128025113	GAPVD1	9.11771e-08	5.918e-05	0.0675977	0.5(0.456-0.555)	0.524(0.474-0.563)	S_Shore
cg23865943	10	123671106	ATE1	9.21034e-08	5.9729e-05	0.0682844	0.818(0.779-0.849)	0.815(0.783-0.847)
cg14963666	2	209354581	PTH2R	9.2677e-08	6.00486e-05	0.0687096	0.545(0.52-0.568)	0.55(0.525-0.572)
cg00452034	12	65108408	GNS	9.29734e-08	6.01881e-05	0.0689292	0.233(0.191-0.283)	0.235(0.198-0.286)
cg08432406	3	24531858	THRB	9.30729e-08	6.02e-05	0.0690028	0.153(0.122-0.192)	0.161(0.133-0.194)	N_Shelf
cg23812282	12	25340087	CASC1	9.32693e-08	6.02746e-05	0.0691484	0.639(0.59-0.679)	0.619(0.572-0.659)
cg01926616	11	115796067		9.40463e-08	6.07238e-05	0.0697243	0.704(0.665-0.745)	0.72(0.684-0.751)
cg12767903	3	114027886	TIGIT	9.43569e-08	6.08715e-05	0.0699545	0.737(0.691-0.776)	0.742(0.697-0.775)
cg16143121	13	30929119	LINC00426	9.494e-08	6.11945e-05	0.0703867	0.591(0.557-0.62)	0.568(0.542-0.598)
cg01692210	9	117670604	TNFSF8	9.51256e-08	6.12212e-05	0.0705242	0.727(0.7-0.754)	0.734(0.707-0.756)
cg17819085	1	235122803		9.51679e-08	6.12212e-05	0.0705555	0.706(0.677-0.727)	0.71(0.689-0.732)
cg02710230	15	86296229		9.52288e-08	6.12212e-05	0.0706006	0.526(0.491-0.556)	0.504(0.476-0.535)
cg01882991	6	6677756		9.53452e-08	6.1243e-05	0.0706867	0.611(0.58-0.637)	0.624(0.596-0.648)
cg19713429	1	19810690	CAPZB	9.69118e-08	6.21954e-05	0.0718481	0.216(0.187-0.248)	0.233(0.204-0.265)	N_Shore
cg08262002	4	16575323	LDB2	9.80403e-08	6.28653e-05	0.0726846	0.495(0.458-0.532)	0.494(0.459-0.531)
cg04812351	4	73177995	ADAMTS3	9.88484e-08	6.33288e-05	0.0732836	0.708(0.678-0.731)	0.718(0.692-0.738)
cg26014699	19	47282122	SLC1A5	9.96043e-08	6.37581e-05	0.0738439	0.0876(0.0743-0.108)	0.0931(0.0775-0.112)
cg19070952	15	66080290	DENND4A	1.00102e-07	6.40126e-05	0.0742128	0.162(0.13-0.195)	0.172(0.138-0.201)	N_Shelf
cg15700931	20	5928091	TRMT6	1.00174e-07	6.40126e-05	0.0742664	0.272(0.209-0.324)	0.274(0.219-0.337)	N_Shelf
cg04770751	19	7701662	STXBP2	1.02081e-07	6.51748e-05	0.0756797	0.356(0.318-0.39)	0.394(0.353-0.432)	Island
cg01294327	19	2291373	LINGO3	1.03162e-07	6.58083e-05	0.0764809	0.529(0.468-0.6)	0.587(0.517-0.657)	Island
cg16306651	1	221957045		1.03797e-07	6.6157e-05	0.0769521	0.103(0.0866-0.121)	0.0907(0.0786-0.106)
cg16071219	13	48986124	LPAR6	1.04108e-07	6.62983e-05	0.0771825	0.496(0.455-0.548)	0.508(0.447-0.565)
cg02494279	18	23395233		1.04302e-07	6.63151e-05	0.0773258	0.282(0.247-0.321)	0.274(0.244-0.311)
cg25532340	14	78047326	SPTLC2	1.04313e-07	6.63151e-05	0.0773343	0.752(0.71-0.787)	0.757(0.728-0.792)
cg21748789	17	7482742	CD68	1.04871e-07	6.66125e-05	0.0777475	0.0983(0.084-0.117)	0.103(0.0854-0.126)	N_Shelf
cg06672250	8	21914593	EPB49	1.05352e-07	6.68609e-05	0.0781041	0.613(0.588-0.64)	0.629(0.605-0.658)	S_Shore
cg17242596	11	132527296	OPCML	1.05747e-07	6.70541e-05	0.0783966	0.733(0.698-0.764)	0.742(0.709-0.768)
cg12593793	1	156074135		1.06188e-07	6.72766e-05	0.0787238	0.258(0.228-0.291)	0.283(0.254-0.319)
cg15916554	15	31508820		1.0671e-07	6.75497e-05	0.0791108	0.198(0.165-0.234)	0.214(0.181-0.25)	S_Shore
cg22870429	3	114027859	TIGIT	1.07171e-07	6.77837e-05	0.0794524	0.605(0.566-0.637)	0.609(0.572-0.643)
cg11730958	5	118806244	HSD17B4	1.07847e-07	6.81528e-05	0.0799529	0.29(0.263-0.325)	0.309(0.278-0.345)
cg04945608	20	43118723	TTPAL	1.08431e-07	6.84637e-05	0.0803859	0.768(0.74-0.797)	0.775(0.74-0.798)
cg10581837	13	76334707	LMO7	1.09082e-07	6.88161e-05	0.0808683	0.329(0.295-0.369)	0.304(0.268-0.341)
cg02882540	5	76256334	CRHBP	1.09219e-07	6.88444e-05	0.0809702	0.278(0.245-0.312)	0.292(0.254-0.324)
cg26429069	9	132758559	FNBP1	1.09813e-07	6.91353e-05	0.0814101	0.11(0.0958-0.127)	0.118(0.102-0.141)
cg04872660	6	52118506		1.09867e-07	6.91353e-05	0.0814501	0.182(0.141-0.223)	0.2(0.163-0.249)
cg07643930	16	2060265	ZNF598	1.10059e-07	6.91976e-05	0.0815925	0.12(0.103-0.138)	0.124(0.11-0.146)	S_Shore
cg27204197	7	50731484	GRB10	1.11417e-07	6.99923e-05	0.0825993	0.773(0.741-0.808)	0.772(0.742-0.801)
cg22851561	14	74214183	C14orf43	1.11642e-07	7.00742e-05	0.0827658	0.556(0.51-0.602)	0.582(0.536-0.619)
cg07450086	3	150320765	SELT	1.12052e-07	7.02719e-05	0.0830693	0.318(0.288-0.357)	0.334(0.298-0.368)	N_Shore
cg21764009	19	16229783	RAB8A	1.12932e-07	7.0764e-05	0.0837216	0.216(0.181-0.252)	0.225(0.19-0.259)
cg21201657	19	5624574	SAFB	1.13094e-07	7.08058e-05	0.0838416	0.325(0.293-0.361)	0.335(0.303-0.37)	S_Shore
cg04713358	3	14167416	CHCHD4	1.13888e-07	7.12428e-05	0.0844301	0.146(0.116-0.173)	0.155(0.122-0.18)	S_Shore
cg00295485	2	106755721	UXS1	1.14055e-07	7.12876e-05	0.0845543	0.504(0.454-0.544)	0.538(0.493-0.587)
cg20678043	1	110741823	SLC6A17	1.14762e-07	7.16274e-05	0.0850779	0.76(0.74-0.792)	0.757(0.728-0.788)
cg24142464	1	40040489	PABPC4	1.14792e-07	7.16274e-05	0.0851001	0.147(0.124-0.175)	0.159(0.133-0.185)	N_Shore
cg11827514	8	143125722		1.15319e-07	7.18958e-05	0.0854906	0.765(0.714-0.812)	0.818(0.773-0.854)
cg15776495	16	89428646	ANKRD11	1.15857e-07	7.21709e-05	0.0858897	0.17(0.135-0.213)	0.182(0.149-0.222)
cg01500299	9	131447204	SET	1.16334e-07	7.23933e-05	0.0862429	0.154(0.137-0.175)	0.165(0.142-0.187)	N_Shelf
cg17493303	3	49450528	RHOA	1.16409e-07	7.23933e-05	0.0862987	0.75(0.718-0.78)	0.742(0.718-0.784)	S_Shore
cg02727835	11	45940878	PEX16	1.17438e-07	7.29718e-05	0.0870611	0.487(0.467-0.506)	0.47(0.448-0.494)	S_Shore
cg09731767	11	503628	RNH1	1.18453e-07	7.35334e-05	0.0878133	0.259(0.214-0.294)	0.272(0.233-0.306)	N_Shore
cg25730803	22	43150790		1.1854e-07	7.35334e-05	0.0878777	0.475(0.444-0.51)	0.502(0.467-0.539)
cg04018738	6	31760616	VARS	1.18976e-07	7.37424e-05	0.088201	0.808(0.768-0.849)	0.775(0.731-0.814)	N_Shelf
cg12935933	1	45243943	RPS8	1.19178e-07	7.38061e-05	0.0883507	0.25(0.208-0.281)	0.26(0.222-0.293)	S_Shelf
cg07420224	2	110024418	SH3RF3	1.19528e-07	7.39611e-05	0.08861	0.708(0.686-0.734)	0.705(0.679-0.732)
cg05903736	2	240197131	HDAC4	1.1978e-07	7.40555e-05	0.0887969	0.174(0.136-0.213)	0.192(0.156-0.224)	S_Shore
cg10692136	16	17461119	XYLT1	1.20673e-07	7.45453e-05	0.0894585	0.147(0.125-0.172)	0.162(0.136-0.185)
cg17790037	3	123324224	MYLK-AS1	1.21256e-07	7.48431e-05	0.0898905	0.294(0.249-0.331)	0.303(0.259-0.348)
cg13090565	8	102103261		1.21477e-07	7.49173e-05	0.0900543	0.46(0.447-0.476)	0.466(0.45-0.479)
cg03924136	20	62367108	LIME1	1.21795e-07	7.49513e-05	0.0902899	0.633(0.595-0.673)	0.607(0.574-0.651)	N_Shore
cg06457408	17	79827882	ARHGDIA	1.21842e-07	7.49513e-05	0.0903247	0.55(0.522-0.575)	0.551(0.524-0.576)	N_Shore
cg09881793	14	51752110		1.21923e-07	7.49513e-05	0.0903846	0.711(0.688-0.73)	0.711(0.688-0.735)
cg20539324	1	178091251	RASAL2	1.21936e-07	7.49513e-05	0.090394	0.79(0.763-0.811)	0.797(0.769-0.819)
cg20040836	7	150757855	SLC4A2	1.22375e-07	7.51091e-05	0.0907198	0.216(0.183-0.243)	0.227(0.195-0.251)	S_Shore
cg07351135	17	32964046	TMEM132E	1.22395e-07	7.51091e-05	0.090734	0.656(0.628-0.685)	0.649(0.625-0.677)	N_Shore
cg26221987	10	4289330		1.23391e-07	7.56581e-05	0.0914726	0.39(0.346-0.43)	0.391(0.343-0.434)
cg04233381	11	126243896	ST3GAL4	1.23574e-07	7.57079e-05	0.0916084	0.731(0.713-0.745)	0.744(0.728-0.761)
cg14093127	2	8714417		1.23871e-07	7.58273e-05	0.0918284	0.812(0.761-0.84)	0.826(0.796-0.852)
cg13545705	16	67312573	PLEKHG4	1.2432e-07	7.60391e-05	0.0921607	0.362(0.331-0.389)	0.382(0.352-0.406)	N_Shore
cg13349944	3	74101425		1.24926e-07	7.63472e-05	0.0926102	0.59(0.539-0.632)	0.595(0.553-0.646)
cg07090714	6	6857062		1.25082e-07	7.63792e-05	0.0927251	0.332(0.299-0.363)	0.351(0.322-0.379)
cg20017995	9	136216076	SNORD24	1.25307e-07	7.64541e-05	0.0928923	0.647(0.615-0.682)	0.642(0.612-0.676)	S_Shore
cg01970818	19	39175171	ACTN4	1.2613e-07	7.68916e-05	0.0935021	0.243(0.191-0.29)	0.244(0.206-0.286)
cg07575207	16	75046592	ZNRF1	1.26231e-07	7.68916e-05	0.0935772	0.554(0.499-0.614)	0.577(0.524-0.623)
cg23491443	12	54230081		1.26707e-07	7.71178e-05	0.0939292	0.201(0.166-0.249)	0.164(0.13-0.202)
cg22976567	1	156074182	LMNA	1.28695e-07	7.82637e-05	0.0954029	0.202(0.174-0.234)	0.222(0.187-0.255)
cg02385153	5	404766	AHRR	1.28928e-07	7.83413e-05	0.0955757	0.821(0.794-0.853)	0.792(0.761-0.824)
cg24843790	21	44727494		1.29541e-07	7.86376e-05	0.09603	0.555(0.524-0.585)	0.566(0.538-0.592)
cg13185177	3	194119885	GP5	1.29627e-07	7.86376e-05	0.0960939	0.562(0.494-0.618)	0.509(0.454-0.57)	S_Shore
cg17203492	2	61935357		1.29742e-07	7.8643e-05	0.0961788	0.76(0.719-0.794)	0.767(0.727-0.798)
cg25828480	2	171366488	MYO3B	1.30607e-07	7.91027e-05	0.0968199	0.803(0.778-0.826)	0.799(0.776-0.824)
cg06298346	5	10565679	ANKRD33B	1.30719e-07	7.91057e-05	0.0969025	0.195(0.169-0.224)	0.207(0.185-0.235)	Island
cg21326590	11	62388293	B3GAT3	1.30855e-07	7.91239e-05	0.0970036	0.678(0.655-0.699)	0.691(0.668-0.71)	N_Shore
cg24461171	1	197745025	DENND1B	1.31271e-07	7.93109e-05	0.0973119	0.33(0.298-0.364)	0.343(0.305-0.377)	S_Shore
cg05265596	5	169695565	LCP2	1.32909e-07	8.02353e-05	0.098526	0.71(0.675-0.738)	0.717(0.686-0.745)
cg16712581	4	89526335	HERC3	1.3398e-07	8.0816e-05	0.0993198	0.76(0.733-0.786)	0.741(0.711-0.769)
cg25429619	1	174846521	RABGAP1L	1.35223e-07	8.14993e-05	0.100241	0.705(0.666-0.738)	0.652(0.604-0.701)
cg07830813	15	45630898		1.35332e-07	8.14993e-05	0.100322	0.315(0.268-0.368)	0.294(0.252-0.339)
cg25586488	10	44757334		1.36133e-07	8.18493e-05	0.100915	0.7(0.661-0.73)	0.706(0.675-0.733)
cg10465805	8	134911885	LOC101927822	1.36134e-07	8.18493e-05	0.100916	0.25(0.203-0.298)	0.253(0.206-0.299)
cg10222359	9	131902202	PPP2R4	1.36279e-07	8.18701e-05	0.101023	0.317(0.28-0.339)	0.322(0.291-0.346)
cg12465805	10	11214795	CELF2	1.36587e-07	8.19888e-05	0.101251	0.144(0.125-0.17)	0.16(0.14-0.181)
cg17417856	19	50191637	PRMT1	1.36875e-07	8.20684e-05	0.101465	0.549(0.514-0.574)	0.566(0.54-0.59)	N_Shore
cg05237200	7	27175796		1.36941e-07	8.20684e-05	0.101513	0.845(0.826-0.862)	0.852(0.833-0.866)	N_Shelf
cg07102252	15	77281317		1.3752e-07	8.23491e-05	0.101942	0.315(0.26-0.354)	0.325(0.275-0.368)
cg08833075	3	124564519	ITGB5	1.37927e-07	8.25264e-05	0.102244	0.754(0.721-0.776)	0.763(0.737-0.784)
cg21880733	11	77342278	CLNS1A	1.38448e-07	8.27711e-05	0.10263	0.416(0.377-0.453)	0.435(0.393-0.471)
cg11148876	14	91436403	RPS6KA5	1.38838e-07	8.2938e-05	0.102919	0.28(0.245-0.316)	0.291(0.259-0.331)
cg10221075	7	30292587		1.39323e-07	8.31605e-05	0.103278	0.545(0.51-0.581)	0.56(0.525-0.587)
cg00541303	1	208962374		1.41949e-07	8.46601e-05	0.105225	0.376(0.339-0.418)	0.403(0.361-0.443)
cg12817174	7	26588905		1.42231e-07	8.47604e-05	0.105434	0.851(0.833-0.87)	0.865(0.853-0.882)
cg24665265	15	70852115		1.4366e-07	8.55428e-05	0.106493	0.353(0.317-0.383)	0.341(0.302-0.372)
cg02387312	2	197104547	HECW2	1.43935e-07	8.56302e-05	0.106697	0.27(0.222-0.318)	0.292(0.24-0.338)
cg01554474	1	155107599	RAG1AP1	1.44128e-07	8.56302e-05	0.10684	0.24(0.204-0.278)	0.261(0.223-0.293)	N_Shore
cg21618548	19	16677461	SLC35E1	1.44257e-07	8.56302e-05	0.106935	0.496(0.469-0.526)	0.49(0.46-0.517)
cg25607249	19	47288039	SLC1A5	1.44268e-07	8.56302e-05	0.106943	0.109(0.0877-0.134)	0.111(0.0928-0.136)	N_Shelf
cg20450889	14	97043565		1.4503e-07	8.60136e-05	0.107508	0.175(0.152-0.199)	0.176(0.152-0.199)
cg21356710	2	24234017	MFSD2B	1.46079e-07	8.65121e-05	0.108286	0.532(0.485-0.573)	0.51(0.467-0.551)	S_Shore
cg10513595	5	89311473		1.46103e-07	8.65121e-05	0.108303	0.158(0.127-0.184)	0.177(0.152-0.203)
cg09905117	19	47454619	ARHGAP35	1.46734e-07	8.68162e-05	0.10877	0.798(0.78-0.82)	0.798(0.774-0.819)
cg06012112	8	11341573		1.47088e-07	8.69242e-05	0.109033	0.848(0.824-0.867)	0.846(0.825-0.864)
cg23327334	5	176855304	GRK6	1.4715e-07	8.69242e-05	0.109079	0.236(0.191-0.264)	0.249(0.21-0.277)	S_Shore
cg25998042	2	225259741	FAM124B	1.47336e-07	8.69646e-05	0.109216	0.791(0.768-0.804)	0.789(0.766-0.809)
cg17184458	17	41733935	MEOX1	1.48311e-07	8.74504e-05	0.109939	0.179(0.152-0.212)	0.194(0.158-0.215)
cg05097447	16	17399733	XYLT1	1.48394e-07	8.74504e-05	0.110001	0.614(0.579-0.65)	0.618(0.591-0.654)
cg03293735	14	105530532	GPR132	1.48606e-07	8.75057e-05	0.110157	0.794(0.766-0.822)	0.791(0.762-0.816)
cg03753385	8	145579317	FBXL6	1.49006e-07	8.76714e-05	0.110453	0.185(0.149-0.228)	0.191(0.154-0.232)	S_Shore
cg10133888	16	2058189	ZNF598	1.50201e-07	8.8305e-05	0.11134	0.206(0.166-0.241)	0.215(0.18-0.247)	N_Shore
cg00387768	5	149319817	PDE6A	1.50368e-07	8.83333e-05	0.111463	0.214(0.169-0.254)	0.224(0.182-0.263)
cg11703639	14	93203599	LGMN	1.50525e-07	8.83552e-05	0.111579	0.723(0.687-0.75)	0.706(0.675-0.735)
cg26337322	22	40573627	TNRC6B	1.50687e-07	8.83808e-05	0.111699	0.524(0.487-0.559)	0.535(0.497-0.567)
cg09119776	10	104387263	SUFU	1.5097e-07	8.84768e-05	0.111909	0.533(0.508-0.558)	0.544(0.522-0.566)
cg11841826	3	16550437	RFTN1	1.51711e-07	8.88296e-05	0.112458	0.155(0.133-0.183)	0.156(0.136-0.186)	N_Shelf
cg05789925	3	186503451	EIF4A2	1.51811e-07	8.88296e-05	0.112532	0.459(0.414-0.505)	0.471(0.431-0.512)	S_Shore
cg13256912	3	11211081	HRH1	1.52116e-07	8.8938e-05	0.112758	0.601(0.576-0.619)	0.604(0.585-0.623)
cg20700731	1	41951480	EDN2	1.52268e-07	8.89567e-05	0.112871	0.551(0.53-0.57)	0.555(0.532-0.575)
cg26817028	12	95083269		1.52402e-07	8.89652e-05	0.11297	0.157(0.131-0.197)	0.169(0.139-0.207)
cg24242856	2	38898574	GALM	1.53738e-07	8.96741e-05	0.11396	0.223(0.187-0.263)	0.242(0.201-0.281)
cg08018468	1	43768048	TIE1	1.54247e-07	8.99005e-05	0.114337	0.656(0.634-0.678)	0.664(0.643-0.688)	N_Shelf
cg26886890	22	38036755	SH3BP1	1.55489e-07	9.05533e-05	0.115257	0.0948(0.0809-0.116)	0.103(0.0847-0.125)	S_Shore
cg07200038	16	3105265	MMP25	1.55802e-07	9.06644e-05	0.115489	0.105(0.0862-0.128)	0.115(0.0941-0.142)	N_Shelf
cg15334166	14	76037417		1.5624e-07	9.08484e-05	0.115814	0.188(0.153-0.231)	0.202(0.17-0.238)
cg24756631	6	130069659		1.56653e-07	9.10171e-05	0.11612	0.157(0.129-0.187)	0.138(0.116-0.166)
cg16646054	5	150157726	C5orf62	1.57126e-07	9.12205e-05	0.11647	0.428(0.383-0.464)	0.45(0.413-0.494)	N_Shore
cg08255481	16	88103035	BANP	1.58744e-07	9.20881e-05	0.11767	0.705(0.675-0.733)	0.694(0.667-0.723)	S_Shore
cg08591265	17	56082867	SFRS1	1.58931e-07	9.21242e-05	0.117808	0.734(0.685-0.78)	0.733(0.679-0.779)	N_Shore
cg04673446	22	39879951	MGAT3	1.59536e-07	9.24032e-05	0.118256	0.773(0.748-0.799)	0.754(0.726-0.778)	N_Shelf
cg20822693	2	230934399	SLC16A14	1.60167e-07	9.26959e-05	0.118724	0.791(0.753-0.816)	0.781(0.743-0.812)	S_Shore
cg14245034	8	124720335	ANXA13	1.60434e-07	9.27781e-05	0.118921	0.268(0.221-0.319)	0.28(0.241-0.329)
cg03603381	15	38857474	RASGRP1	1.61154e-07	9.31221e-05	0.119455	0.478(0.452-0.5)	0.497(0.477-0.519)	Island
cg22660343	20	48322124	B4GALT5	1.61781e-07	9.3412e-05	0.11992	0.319(0.264-0.349)	0.323(0.286-0.363)
cg17368760	20	23029287	THBD	1.62003e-07	9.34672e-05	0.120084	0.0603(0.0362-0.0877)	0.062(0.0444-0.0915)	Island
cg01722734	17	79213997	ENTHD2	1.62246e-07	9.35351e-05	0.120264	0.494(0.468-0.521)	0.497(0.471-0.524)	S_Shore
cg03474926	9	136023407	RALGDS	1.62668e-07	9.36176e-05	0.120577	0.344(0.322-0.362)	0.347(0.326-0.364)	N_Shore
cg07541160	6	36985879	FGD2	1.62875e-07	9.36176e-05	0.12073	0.782(0.764-0.811)	0.783(0.757-0.808)
cg11445169	15	31558455		1.62878e-07	9.36176e-05	0.120732	0.0554(0.0487-0.063)	0.0606(0.0539-0.069)
cg18880190	15	40399609	BMF	1.62894e-07	9.36176e-05	0.120744	0.697(0.676-0.712)	0.709(0.692-0.727)	N_Shore
cg24342283	11	118758603	CXCR5	1.63063e-07	9.36425e-05	0.120869	0.474(0.448-0.5)	0.49(0.469-0.511)
cg02560069	15	39425615		1.64092e-07	9.41603e-05	0.121631	0.238(0.208-0.274)	0.263(0.226-0.297)
cg15441605	9	12814643	LURAP1L-AS1	1.65405e-07	9.48366e-05	0.122604	0.695(0.657-0.735)	0.721(0.683-0.752)
cg08208903	12	90341154		1.65526e-07	9.48366e-05	0.122694	0.855(0.834-0.875)	0.873(0.856-0.888)
cg20701676	2	64782942	AFTPH	1.6613e-07	9.51091e-05	0.123141	0.327(0.285-0.367)	0.338(0.303-0.378)
cg25754958	1	202130692	PTPN7	1.66519e-07	9.52584e-05	0.123429	0.244(0.189-0.292)	0.258(0.216-0.305)
cg25232236	10	126412275	FAM53B	1.67297e-07	9.55825e-05	0.124006	0.201(0.169-0.237)	0.209(0.181-0.241)
cg16021135	3	123130669	ADCY5	1.67343e-07	9.55825e-05	0.12404	0.616(0.577-0.656)	0.609(0.575-0.644)
cg16219322	5	399012	AHRR	1.67709e-07	9.57181e-05	0.124311	0.833(0.811-0.851)	0.844(0.821-0.864)
cg05346619	7	8857497		1.68307e-07	9.59854e-05	0.124754	0.273(0.241-0.31)	0.258(0.228-0.291)
cg00496272	16	67877232	CENPT	1.69286e-07	9.64702e-05	0.12548	0.147(0.123-0.179)	0.161(0.132-0.188)	S_Shore
cg04179000	14	23342291	LRP10	1.70348e-07	9.70008e-05	0.126267	0.593(0.563-0.62)	0.595(0.567-0.623)	S_Shore
cg13262048	12	108700159	CMKLR1	1.72182e-07	9.79314e-05	0.127626	0.205(0.173-0.238)	0.221(0.186-0.251)
cg11690673	8	134765571		1.72246e-07	9.79314e-05	0.127674	0.379(0.325-0.432)	0.403(0.355-0.452)
cg10799388	16	733709	JMJD8	1.73768e-07	9.87211e-05	0.128802	0.538(0.52-0.562)	0.55(0.53-0.578)	Island
cg05949940	6	108775212	LACE1	1.7681e-07	0.000100372	0.131056	0.252(0.203-0.305)	0.248(0.199-0.298)
cg10171489	6	6649662	LY86	1.77863e-07	0.000100886	0.131837	0.825(0.795-0.854)	0.837(0.81-0.857)
cg00077183	12	69462328		1.77986e-07	0.000100886	0.131927	0.576(0.547-0.603)	0.58(0.558-0.607)
cg04765471	10	11799636	ECHDC3	1.79435e-07	0.000101629	0.133001	0.648(0.619-0.678)	0.675(0.646-0.704)
cg22322679	6	33244178	B3GALT4	1.8149e-07	0.000102715	0.134524	0.731(0.711-0.75)	0.735(0.718-0.752)	N_Shore
cg02025971	5	16738318	MYO10	1.82907e-07	0.000103438	0.135574	0.394(0.357-0.43)	0.392(0.357-0.428)
cg19548117	4	26254200		1.83366e-07	0.000103619	0.135914	0.885(0.865-0.903)	0.888(0.87-0.905)
cg09303399	14	106330947		1.84918e-07	0.000104391	0.137064	0.362(0.316-0.413)	0.395(0.352-0.438)	N_Shelf
cg11253886	2	47039669		1.85013e-07	0.000104391	0.137135	0.628(0.594-0.66)	0.593(0.565-0.625)
cg08247564	12	51835517	SLC4A8	1.86118e-07	0.000104935	0.137954	0.43(0.362-0.517)	0.427(0.359-0.502)
cg17875988	1	7739886	CAMTA1	1.86947e-07	0.000105322	0.138568	0.728(0.701-0.753)	0.717(0.688-0.746)	N_Shore
cg25921609	17	8379225	MYH10	1.87467e-07	0.000105534	0.138953	0.533(0.477-0.57)	0.509(0.463-0.558)	N_Shore
cg17818029	7	36641247	AOAH	1.88111e-07	0.000105817	0.13943	0.779(0.756-0.805)	0.79(0.766-0.813)
cg10122916	17	46623937	HOXB-AS1	1.88745e-07	0.000106093	0.1399	0.572(0.55-0.596)	0.583(0.561-0.605)	S_Shelf
cg19764841	20	62368565	LIME1	1.89341e-07	0.000106348	0.140342	0.218(0.189-0.246)	0.216(0.183-0.241)	N_Shore
cg19589396	8	103937374		1.90087e-07	0.000106686	0.140895	0.688(0.65-0.726)	0.701(0.668-0.734)
cg12699865	20	32583031	RALY	1.91832e-07	0.000107584	0.142188	0.609(0.595-0.628)	0.612(0.598-0.629)	S_Shore
cg13785019	11	9365716		1.92128e-07	0.000107622	0.142407	0.559(0.514-0.597)	0.54(0.501-0.589)
cg19744173	2	112913178	FBLN7	1.92227e-07	0.000107622	0.14248	0.223(0.19-0.248)	0.213(0.181-0.24)	N_Shelf
cg11585280	1	25292059	RUNX3	1.92334e-07	0.000107622	0.142559	0.783(0.755-0.819)	0.784(0.757-0.812)
cg06909315	9	139796221	TRAF2	1.92626e-07	0.000107704	0.142776	0.716(0.687-0.758)	0.713(0.68-0.751)
cg12762653	3	187495573		1.92971e-07	0.000107816	0.143031	0.166(0.14-0.197)	0.167(0.14-0.201)
cg01437204	1	202130344	PTPN7	1.93718e-07	0.000108133	0.143584	0.178(0.14-0.224)	0.182(0.142-0.22)
cg16195752	1	171221772	FMO1	1.93831e-07	0.000108133	0.143668	0.632(0.593-0.676)	0.613(0.574-0.651)
cg24667400	6	122816886	PKIB	1.94277e-07	0.000108301	0.143998	0.479(0.447-0.511)	0.466(0.433-0.498)
cg25520710	20	45981300	ZMYND8	1.94424e-07	0.000108302	0.144107	0.597(0.554-0.641)	0.629(0.591-0.668)
cg02990352	11	126174640	DCPS	1.94824e-07	0.000108443	0.144403	0.701(0.669-0.734)	0.717(0.685-0.742)	S_Shore
cg06285727	11	72524028	ATG16L2	1.95074e-07	0.000108501	0.144588	0.114(0.0968-0.133)	0.116(0.0977-0.138)	N_Shore
cg07567533	22	47527330	TBC1D22A	1.95398e-07	0.000108543	0.144829	0.717(0.693-0.746)	0.703(0.677-0.732)
cg04243682	6	86395706		1.95443e-07	0.000108543	0.144861	0.847(0.822-0.874)	0.845(0.816-0.869)
cg07330742	10	80889044	ZMIZ1	1.95811e-07	0.000108563	0.145134	0.534(0.514-0.553)	0.547(0.524-0.567)
cg27312979	10	97094453	SORBS1	1.95835e-07	0.000108563	0.145152	0.405(0.335-0.463)	0.312(0.251-0.373)
cg01458821	5	121427834		1.95917e-07	0.000108563	0.145212	0.587(0.537-0.626)	0.555(0.499-0.605)
cg22888990	2	143440162		1.96414e-07	0.000108757	0.145581	0.768(0.733-0.796)	0.76(0.717-0.785)
cg04234104	10	6051242		1.97483e-07	0.000109268	0.146373	0.169(0.135-0.218)	0.186(0.142-0.225)
cg09794680	14	24540452	CPNE6	1.99759e-07	0.000110287	0.14806	0.279(0.243-0.305)	0.289(0.258-0.313)
cg25892035	6	86395559		1.9976e-07	0.000110287	0.14806	0.807(0.776-0.838)	0.802(0.767-0.832)
cg03595784	7	36231355	EEPD1	1.99771e-07	0.000110287	0.148068	0.808(0.793-0.821)	0.821(0.804-0.832)
cg16743323	2	60758083	BCL11A	2.00792e-07	0.000110713	0.148824	0.388(0.344-0.421)	0.403(0.367-0.436)
cg01191743	1	43196846		2.0084e-07	0.000110713	0.14886	0.251(0.227-0.276)	0.257(0.232-0.289)
cg12778716	18	6995012	LAMA1	2.0251e-07	0.00011155	0.150097	0.211(0.181-0.257)	0.188(0.158-0.227)
cg05273639	6	71978524		2.03328e-07	0.000111918	0.150703	0.247(0.213-0.28)	0.234(0.206-0.267)
cg13132731	11	121461085	SORL1	2.03599e-07	0.000111984	0.150904	0.205(0.164-0.241)	0.215(0.18-0.255)
cg05470393	2	204801413	ICOS	2.03844e-07	0.000112036	0.151085	0.319(0.274-0.372)	0.332(0.279-0.388)
cg26014834	9	138173879		2.04222e-07	0.000112161	0.151366	0.528(0.497-0.561)	0.498(0.468-0.536)
cg25661986	8	116432059	TRPS1	2.04606e-07	0.000112289	0.15165	0.728(0.688-0.765)	0.742(0.707-0.774)
cg25691553	3	49057884	NDUFAF3	2.06949e-07	0.000113491	0.153387	0.0802(0.0674-0.103)	0.083(0.0698-0.103)	N_Shore
cg15599674	16	56649561		2.08441e-07	0.000114225	0.154492	0.905(0.89-0.92)	0.906(0.887-0.922)	N_Shore
cg17679916	14	49950387		2.0882e-07	0.000114348	0.154772	0.598(0.556-0.647)	0.63(0.583-0.671)
cg14901243	19	13951845		2.09362e-07	0.00011456	0.155174	0.337(0.289-0.382)	0.356(0.314-0.403)	N_Shore
cg16909914	8	101554639	ANKRD46	2.09681e-07	0.000114645	0.15541	0.681(0.641-0.713)	0.685(0.646-0.711)
cg13457759	3	39949751	MYRIP	2.09825e-07	0.000114645	0.155517	0.57(0.538-0.609)	0.593(0.558-0.628)
cg02550268	22	21926094	UBE2L3	2.10087e-07	0.000114703	0.155711	0.718(0.683-0.747)	0.718(0.685-0.744)	S_Shelf
cg08203231	5	52385556	ITGA2	2.10877e-07	0.00011505	0.156296	0.624(0.584-0.668)	0.617(0.569-0.657)
cg01629179	3	45653559	LIMD1	2.1348e-07	0.000116385	0.158225	0.861(0.845-0.88)	0.852(0.835-0.869)
cg16608498	5	158612132	RNF145	2.13794e-07	0.00011647	0.158458	0.431(0.393-0.471)	0.455(0.417-0.49)
cg15548246	6	13121401	PHACTR1	2.13998e-07	0.000116496	0.158609	0.722(0.703-0.744)	0.707(0.688-0.73)
cg10717312	2	241976244	SNED1	2.15746e-07	0.000117361	0.159904	0.566(0.53-0.605)	0.536(0.494-0.573)	Island
cg24233104	3	69139318	ARL6IP5	2.17008e-07	0.000117961	0.160839	0.833(0.816-0.848)	0.838(0.82-0.853)
cg15593510	1	158369112	OR10T2	2.17913e-07	0.000118356	0.16151	0.737(0.695-0.775)	0.723(0.683-0.764)
cg00588867	14	23113337		2.18052e-07	0.000118356	0.161613	0.437(0.385-0.488)	0.406(0.363-0.458)
cg26764244	1	68299511	GNG12	2.18412e-07	0.000118465	0.161879	0.165(0.139-0.202)	0.211(0.173-0.257)	S_Shore
cg02521050	21	45287110	AGPAT3	2.18974e-07	0.000118682	0.162295	0.653(0.62-0.693)	0.654(0.62-0.693)
cg26752993	3	49450513	RHOA	2.19992e-07	0.000119148	0.16305	0.582(0.566-0.597)	0.584(0.567-0.602)	S_Shore
cg04636576	13	74340256	KLF12	2.20463e-07	0.000119316	0.163399	0.216(0.193-0.243)	0.201(0.179-0.225)
cg10572569	1	67994503		2.20718e-07	0.000119366	0.163587	0.344(0.307-0.391)	0.35(0.315-0.397)
cg17668115	1	156868625	PEAR1	2.21512e-07	0.000119709	0.164176	0.526(0.488-0.565)	0.549(0.515-0.584)
cg07512814	19	11203661	LDLR	2.24038e-07	0.000120851	0.166048	0.508(0.471-0.551)	0.53(0.496-0.574)	S_Shore
cg22616379	20	62367648	LIME1	2.24086e-07	0.000120851	0.166083	0.441(0.419-0.469)	0.426(0.402-0.45)	N_Shore
cg12211691	1	32211779	ADGRB2	2.24232e-07	0.000120851	0.166191	0.62(0.586-0.656)	0.631(0.595-0.656)	S_Shelf
cg21545147	6	37507123		2.24277e-07	0.000120851	0.166224	0.423(0.377-0.467)	0.415(0.368-0.454)	S_Shelf
cg23209432	21	33105773	SCAF4	2.24915e-07	0.000121107	0.166697	0.274(0.248-0.3)	0.281(0.251-0.304)	S_Shore
cg03764226	20	30942880		2.25604e-07	0.00012139	0.167207	0.502(0.462-0.537)	0.508(0.479-0.539)	N_Shelf
cg01307360	7	32334947	PDE1C	2.25813e-07	0.000121414	0.167362	0.617(0.595-0.645)	0.64(0.616-0.664)	N_Shelf
cg00232092	7	5518887	FBXL18	2.26205e-07	0.000121537	0.167652	0.508(0.458-0.547)	0.539(0.489-0.586)	N_Shelf
cg06890522	17	6917393	RNASEK	2.2719e-07	0.000121978	0.168382	0.769(0.742-0.792)	0.768(0.745-0.794)	N_Shore
cg02785458	2	111147850		2.27854e-07	0.000122246	0.168874	0.504(0.48-0.529)	0.507(0.482-0.529)
cg22012574	17	76772363	CYTH1	2.29953e-07	0.000123283	0.170429	0.748(0.714-0.782)	0.746(0.714-0.777)
cg27430693	12	94208276	CRADD	2.30243e-07	0.000123293	0.170644	0.651(0.6-0.703)	0.647(0.593-0.693)
cg06299644	2	54686203	SPTBN1	2.30323e-07	0.000123293	0.170703	0.158(0.13-0.191)	0.172(0.144-0.203)	S_Shore
cg23607608	22	37551679		2.30468e-07	0.000123293	0.17081	0.707(0.671-0.749)	0.7(0.67-0.734)
cg21969887	20	43180861	PKIG	2.30672e-07	0.000123313	0.170961	0.83(0.807-0.848)	0.851(0.833-0.868)
cg26819611	16	57833579	KIFC3	2.3274e-07	0.000124329	0.172494	0.182(0.149-0.208)	0.191(0.158-0.22)	N_Shelf
cg19246654	7	139320460	HIPK2	2.33926e-07	0.000124873	0.173373	0.774(0.735-0.818)	0.77(0.728-0.806)
cg26686403	14	91710747	GPR68	2.34211e-07	0.000124935	0.173583	0.069(0.0625-0.0786)	0.0751(0.0668-0.0845)
cg18976159	11	107710989	SLC35F2	2.34561e-07	0.000125032	0.173842	0.233(0.184-0.283)	0.243(0.198-0.298)
cg03117379	20	17943971	SNORD17	2.35239e-07	0.000125303	0.174345	0.63(0.599-0.657)	0.631(0.603-0.658)
cg18900812	6	36646127	CDKN1A	2.36736e-07	0.00012601	0.175454	0.212(0.174-0.25)	0.241(0.199-0.276)	N_Shore
cg24540678	8	28258603		2.37797e-07	0.000126484	0.17624	0.179(0.153-0.206)	0.209(0.179-0.236)	N_Shore
cg13543915	9	134293793		2.40383e-07	0.000127768	0.178156	0.735(0.714-0.753)	0.743(0.728-0.761)
cg01180628	3	5023394	BHLHE40	2.4302e-07	0.000129066	0.180111	0.436(0.396-0.468)	0.443(0.412-0.474)	N_Shore
cg20552513	2	112390271		2.43173e-07	0.000129066	0.180224	0.142(0.124-0.163)	0.132(0.116-0.152)
cg26681976	8	116463742	TRPS1	2.44357e-07	0.000129602	0.181101	0.139(0.115-0.174)	0.145(0.121-0.177)
cg05870586	2	240196769	HDAC4	2.44784e-07	0.000129736	0.181417	0.187(0.148-0.218)	0.201(0.164-0.233)	Island
cg06287704	6	14877409		2.47152e-07	0.000130897	0.183172	0.194(0.168-0.23)	0.202(0.168-0.233)
cg09340617	2	47212928	TTC7A	2.47592e-07	0.000130984	0.183498	0.175(0.152-0.207)	0.179(0.155-0.21)
cg15350627	12	6642201	GAPDH	2.47667e-07	0.000130984	0.183553	0.163(0.133-0.193)	0.167(0.139-0.2)	N_Shore
cg15652719	7	138803555		2.49032e-07	0.000131612	0.184565	0.286(0.235-0.333)	0.31(0.254-0.374)
cg10019446	17	42846349	ADAM11	2.49285e-07	0.000131651	0.184752	0.355(0.306-0.391)	0.355(0.312-0.392)
cg10413305	11	122540748	UBASH3B	2.49668e-07	0.00013176	0.185036	0.323(0.289-0.353)	0.348(0.31-0.382)
cg15871951	11	122063843	MIR100HG	2.49947e-07	0.000131809	0.185242	0.744(0.715-0.772)	0.748(0.717-0.772)
cg08228578	12	57624193	SHMT2	2.50115e-07	0.000131809	0.185366	0.351(0.316-0.372)	0.354(0.331-0.375)	S_Shore
cg26065362	1	32973887		2.50504e-07	0.00013192	0.185654	0.496(0.466-0.52)	0.496(0.466-0.519)
cg22435586	14	35834860		2.50726e-07	0.000131943	0.185819	0.348(0.312-0.38)	0.357(0.323-0.389)	N_Shelf
cg24080199	8	56874063	LYN	2.51519e-07	0.000132267	0.186406	0.541(0.495-0.579)	0.544(0.5-0.579)
cg15463550	13	21904723	LINC00539	2.51934e-07	0.000132392	0.186714	0.832(0.788-0.86)	0.826(0.79-0.855)
cg06049452	20	32432074	CHMP4B	2.53503e-07	0.000133122	0.187876	0.62(0.593-0.656)	0.646(0.614-0.673)
cg07048504	1	55829278		2.55189e-07	0.000133913	0.189125	0.625(0.576-0.664)	0.604(0.565-0.648)
cg02693701	1	42340205	HIVEP3	2.5602e-07	0.000134254	0.189741	0.725(0.681-0.754)	0.691(0.66-0.73)
cg03977382	11	99564911	CNTN5	2.57007e-07	0.000134676	0.190472	0.718(0.639-0.79)	0.763(0.694-0.813)
cg07380641	20	48295033	B4GALT5	2.58584e-07	0.000135407	0.19164	0.422(0.373-0.464)	0.438(0.399-0.475)
cg00589311	8	126347964	NSMCE2	2.59477e-07	0.000135779	0.192302	0.787(0.769-0.808)	0.796(0.774-0.813)
cg20158417	10	49508797		2.60561e-07	0.00013625	0.193105	0.812(0.792-0.832)	0.812(0.792-0.83)
cg23900763	11	250924	PSMD13	2.61529e-07	0.000136605	0.193822	0.361(0.31-0.405)	0.388(0.346-0.426)
cg01213463	19	32842514	ZNF507	2.61609e-07	0.000136605	0.193881	0.572(0.536-0.603)	0.591(0.56-0.616)
cg14257621	1	109229812		2.63044e-07	0.000137258	0.194945	0.551(0.509-0.595)	0.577(0.532-0.618)
cg08884752	1	2162001	SKI	2.63478e-07	0.000137388	0.195266	0.633(0.595-0.682)	0.659(0.622-0.707)	S_Shore
cg26744554	20	30793354	PLAGL2	2.65183e-07	0.00013818	0.196529	0.333(0.283-0.375)	0.343(0.297-0.393)	N_Shore
cg17708080	10	112186035		2.66441e-07	0.000138738	0.197461	0.706(0.68-0.728)	0.709(0.686-0.732)
cg21421170	1	42217814	HIVEP3	2.66754e-07	0.000138804	0.197693	0.3(0.243-0.342)	0.312(0.263-0.361)
cg11781963	8	22210276	PIWIL2	2.67028e-07	0.000138849	0.197896	0.764(0.717-0.803)	0.765(0.717-0.8)
cg27020216	3	153840347	SGEF	2.67719e-07	0.000139111	0.198408	0.24(0.203-0.275)	0.253(0.213-0.286)	Island
cg05438378	15	67383736	SMAD3	2.67907e-07	0.000139111	0.198546	0.225(0.192-0.265)	0.24(0.207-0.276)
cg09940677	14	103415458	CDC42BPB	2.68156e-07	0.000139143	0.198731	0.421(0.404-0.441)	0.416(0.401-0.431)
cg20408175	12	53693169	PFDN5	2.68552e-07	0.000139252	0.199024	0.406(0.385-0.425)	0.406(0.386-0.426)	N_Shore
cg12464387	5	89457794	LINC01339	2.68901e-07	0.000139336	0.199283	0.678(0.634-0.721)	0.705(0.659-0.739)
cg16343357	1	223903248	CAPN2	2.69702e-07	0.000139653	0.199876	0.187(0.149-0.221)	0.191(0.156-0.221)	S_Shelf
cg19582670	19	49467413	FTL	2.72931e-07	0.000141227	0.202269	0.32(0.282-0.349)	0.332(0.296-0.357)	N_Shore
cg16434190	11	64642144	EHD1	2.73255e-07	0.000141246	0.202508	0.34(0.291-0.371)	0.346(0.311-0.375)	N_Shelf
cg11993160	18	12404041		2.7336e-07	0.000141246	0.202586	0.305(0.274-0.342)	0.316(0.283-0.35)	N_Shelf
cg21747070	5	957535		2.73539e-07	0.000141246	0.202719	0.503(0.464-0.532)	0.534(0.5-0.565)	N_Shore
cg24020235	8	37575051	LOC101929622	2.74857e-07	0.000141775	0.203695	0.353(0.296-0.391)	0.377(0.334-0.423)
cg03879673	1	66999751	SGIP1	2.75083e-07	0.000141775	0.203862	0.165(0.134-0.187)	0.156(0.132-0.182)	S_Shore
cg09654939	11	117951488	TMPRSS4-AS1	2.75146e-07	0.000141775	0.203909	0.8(0.772-0.822)	0.799(0.773-0.817)
cg08565469	19	2291389	LINGO3	2.75328e-07	0.000141775	0.204043	0.434(0.382-0.484)	0.477(0.419-0.536)	Island
cg22544881	7	130712346	FLJ43663	2.75772e-07	0.000141906	0.204372	0.228(0.187-0.275)	0.243(0.203-0.288)
cg25651219	10	73895221	ASCC1	2.76274e-07	0.000142035	0.204744	0.654(0.626-0.691)	0.646(0.615-0.677)
cg07762764	3	24565992		2.76406e-07	0.000142035	0.204841	0.762(0.723-0.788)	0.759(0.729-0.787)	S_Shelf
cg01003455	6	17715529		2.78415e-07	0.000142968	0.20633	0.198(0.168-0.228)	0.204(0.172-0.234)
cg25006149	1	243671885	AKT3	2.78842e-07	0.000143075	0.206646	0.256(0.219-0.287)	0.243(0.211-0.278)
cg13370427	22	40743980	ADSL	2.79007e-07	0.000143075	0.206768	0.435(0.394-0.465)	0.436(0.4-0.466)	S_Shore
cg23979983	4	107597761		2.80179e-07	0.000143484	0.207636	0.22(0.18-0.266)	0.232(0.188-0.281)
cg01377807	3	99795240	C3orf26	2.80269e-07	0.000143484	0.207703	0.702(0.67-0.73)	0.726(0.693-0.753)
cg23323108	11	64643272	EHD1	2.80385e-07	0.000143484	0.207788	0.201(0.166-0.235)	0.211(0.179-0.239)	N_Shelf
cg18455472	17	17311855		2.81226e-07	0.000143815	0.208411	0.251(0.201-0.309)	0.261(0.213-0.315)
cg03331176	8	91659078	TMEM64	2.81738e-07	0.000143977	0.20879	0.255(0.203-0.301)	0.257(0.214-0.305)	S_Shore
cg11555067	2	99081350	INPP4A	2.84497e-07	0.000145288	0.210835	0.28(0.247-0.319)	0.298(0.262-0.34)
cg10678215	5	143191565	HMHB1	2.85845e-07	0.000145876	0.211834	0.732(0.704-0.761)	0.717(0.684-0.747)
cg11801110	22	50356763	PIM3	2.864e-07	0.00014601	0.212245	0.742(0.7-0.794)	0.744(0.703-0.787)	Island
cg13343932	17	76355061	SOCS3	2.86501e-07	0.00014601	0.212319	0.498(0.442-0.546)	0.517(0.484-0.559)	Island
cg17672958	2	70528406	FAM136A	2.87509e-07	0.000146423	0.213065	0.276(0.245-0.314)	0.286(0.253-0.317)	N_Shore
cg19841423	20	62366755	ZGPAT	2.90116e-07	0.000147604	0.214997	0.67(0.626-0.705)	0.649(0.614-0.69)	S_Shore
cg12873476	8	142402728		2.90226e-07	0.000147604	0.215079	0.629(0.596-0.668)	0.654(0.621-0.685)	S_Shore
cg21091547	6	36645500	CDKN1A	2.91785e-07	0.000148212	0.216234	0.754(0.713-0.784)	0.774(0.741-0.805)	N_Shore
cg09966085	18	42588939	SETBP1	2.91862e-07	0.000148212	0.21629	0.615(0.57-0.663)	0.592(0.55-0.644)
cg11871374	13	77047575		2.9202e-07	0.000148212	0.216407	0.348(0.306-0.384)	0.36(0.316-0.401)
cg26665035	11	2919763	SLC22A18AS	2.92991e-07	0.000148603	0.217126	0.416(0.379-0.456)	0.418(0.385-0.464)	N_Shelf
cg11843814	14	106367201		2.9417e-07	0.000149099	0.218	0.295(0.264-0.328)	0.311(0.28-0.341)
cg21990700	12	7260776	LOC283314	2.95848e-07	0.000149847	0.219243	0.212(0.18-0.248)	0.216(0.189-0.247)
cg02384940	3	195919504		2.96071e-07	0.000149858	0.219408	0.186(0.153-0.219)	0.192(0.165-0.23)
cg09423147	16	30672502	FBRS	2.96723e-07	0.000150086	0.219891	0.621(0.592-0.655)	0.624(0.593-0.654)	S_Shore
cg20015040	6	138226252		2.97135e-07	0.000150192	0.220196	0.109(0.0897-0.134)	0.124(0.0996-0.148)
cg22857777	1	37089200		2.97568e-07	0.000150308	0.220516	0.403(0.366-0.443)	0.39(0.353-0.417)
cg26634003	1	108420014	VAV3	2.98407e-07	0.00015063	0.221138	0.226(0.184-0.261)	0.237(0.197-0.278)
cg16541026	3	49026934	P4HTM	2.98782e-07	0.00015067	0.221416	0.32(0.291-0.355)	0.327(0.297-0.359)	N_Shore
cg06357748	12	1025529	RAD52	2.98892e-07	0.00015067	0.221497	0.504(0.454-0.558)	0.475(0.433-0.525)
cg23026023	11	48005149	PTPRJ	2.99655e-07	0.000150862	0.222062	0.184(0.15-0.229)	0.197(0.159-0.23)	S_Shore
cg06225131	19	4403593	CHAF1A	2.99679e-07	0.000150862	0.22208	0.537(0.515-0.561)	0.538(0.514-0.561)	S_Shore
cg08611289	4	146803855	ZNF827	3.00836e-07	0.000151342	0.222936	0.82(0.8-0.84)	0.813(0.785-0.831)
cg16298481	1	89989717	LRRC8B	3.01879e-07	0.000151724	0.223709	0.125(0.0972-0.155)	0.123(0.0995-0.151)	N_Shore
cg03055021	1	15664770	FHAD1	3.02004e-07	0.000151724	0.223802	0.854(0.826-0.878)	0.834(0.806-0.86)
cg21386849	6	37073379		3.02265e-07	0.000151752	0.223995	0.179(0.148-0.209)	0.176(0.155-0.214)
cg08352774	6	158985825	TMEM181	3.03219e-07	0.000152128	0.224702	0.119(0.109-0.134)	0.124(0.111-0.143)	S_Shelf
cg13976502	14	74227875	C14orf43	3.03776e-07	0.000152305	0.225114	0.47(0.436-0.508)	0.485(0.451-0.521)	S_Shore
cg03188346	7	73719672	CLIP2	3.04438e-07	0.000152533	0.225604	0.818(0.789-0.849)	0.809(0.781-0.839)	N_Shore
cg23219570	12	4488893	FGF23	3.04824e-07	0.000152624	0.22589	0.215(0.174-0.255)	0.207(0.176-0.246)
cg07171504	8	103662317	KLF10	3.05629e-07	0.000152899	0.226486	0.79(0.759-0.812)	0.79(0.765-0.815)	N_Shelf
cg15344028	2	204801510	ICOS	3.05785e-07	0.000152899	0.226601	0.569(0.507-0.624)	0.592(0.538-0.645)
cg08774868	7	80399952	SEMA3C	3.07544e-07	0.000153675	0.227904	0.854(0.842-0.865)	0.847(0.833-0.86)
cg10068045	19	2291785	LINGO3	3.0828e-07	0.000153939	0.228449	0.733(0.678-0.779)	0.769(0.72-0.814)	Island
cg03770138	9	136009651	RALGDS	3.08617e-07	0.000154004	0.228699	0.51(0.474-0.537)	0.514(0.481-0.545)
cg26878655	17	38481877	RARA	3.09346e-07	0.000154264	0.229239	0.72(0.685-0.752)	0.732(0.696-0.761)
cg04772795	8	134228900	WISP1	3.09777e-07	0.000154308	0.229558	0.168(0.134-0.209)	0.171(0.137-0.212)
cg10788371	11	76381040	LRRC32	3.09953e-07	0.000154308	0.229688	0.522(0.489-0.554)	0.55(0.517-0.578)	N_Shore
cg12350688	11	69354559		3.10058e-07	0.000154308	0.229766	0.33(0.295-0.371)	0.32(0.286-0.363)
cg00116430	1	94188268		3.10367e-07	0.000154339	0.229995	0.597(0.552-0.636)	0.624(0.581-0.667)
cg04200578	17	17006819	MPRIP	3.10535e-07	0.000154339	0.230118	0.729(0.705-0.751)	0.721(0.7-0.746)
cg07992484	2	106724161	UXS1	3.13975e-07	0.000155944	0.232667	0.681(0.648-0.716)	0.682(0.656-0.713)
cg23439009	7	73530827	LIMK1	3.14738e-07	0.000156219	0.233233	0.325(0.278-0.364)	0.326(0.283-0.366)
cg03219362	1	212865360	BATF3	3.15092e-07	0.00015629	0.233494	0.653(0.619-0.695)	0.654(0.613-0.686)
cg12003394	17	56359527	MPO	3.16373e-07	0.000156821	0.234444	0.165(0.135-0.196)	0.174(0.143-0.219)	S_Shelf
cg23931381	19	18119847	ARRDC2	3.1987e-07	0.000158448	0.237035	0.887(0.86-0.904)	0.897(0.874-0.915)	N_Shore
cg07891911	15	35598798		3.20722e-07	0.000158764	0.237666	0.446(0.418-0.479)	0.458(0.43-0.483)
cg01381687	9	131447322	SET	3.22355e-07	0.000159466	0.238875	0.25(0.222-0.279)	0.259(0.228-0.285)	N_Shelf
cg17381727	1	59347406	LINC01135	3.22865e-07	0.000159612	0.239253	0.252(0.196-0.291)	0.26(0.213-0.299)
cg13974595	11	119232198	USP2	3.23834e-07	0.000159985	0.239971	0.595(0.569-0.625)	0.595(0.57-0.619)	N_Shelf
cg03384915	19	16986822	SIN3B	3.25464e-07	0.000160683	0.241178	0.847(0.826-0.867)	0.865(0.847-0.88)	Island
cg12864625	3	152092337	MBNL1	3.26389e-07	0.000161033	0.241864	0.86(0.84-0.875)	0.861(0.843-0.879)
cg27050612	17	46133198	NFE2L1	3.27422e-07	0.000161435	0.242629	0.277(0.233-0.31)	0.289(0.25-0.324)	N_Shelf
cg06094113	11	57516469	BTBD18	3.28108e-07	0.000161574	0.243136	0.715(0.696-0.737)	0.727(0.706-0.744)	N_Shelf
cg14526039	3	49210221	KLHDC8B	3.28139e-07	0.000161574	0.243159	0.802(0.774-0.827)	0.808(0.784-0.84)	S_Shore
cg00329429	3	38193513		3.29045e-07	0.000161913	0.24383	0.152(0.12-0.196)	0.161(0.128-0.201)
cg00609285	2	112050087		3.29466e-07	0.000162013	0.244142	0.84(0.821-0.862)	0.845(0.826-0.859)
cg00512459	15	88266173		3.31165e-07	0.000162741	0.245401	0.737(0.713-0.761)	0.755(0.729-0.776)
cg09591519	6	33241770	RPS18	3.32227e-07	0.000163154	0.246187	0.398(0.35-0.443)	0.405(0.361-0.45)	S_Shore
cg04914126	8	143086405		3.3262e-07	0.000163239	0.246478	0.761(0.744-0.776)	0.751(0.733-0.767)
cg14065021	3	170984333	TNIK	3.34443e-07	0.000163941	0.247829	0.595(0.561-0.634)	0.624(0.585-0.652)
cg17505469	10	8373450		3.34491e-07	0.000163941	0.247864	0.721(0.663-0.765)	0.699(0.648-0.751)
cg04481318	9	134282053		3.3596e-07	0.000164552	0.248952	0.626(0.58-0.665)	0.653(0.609-0.688)
cg23721083	15	68682927	ITGA11	3.37575e-07	0.000165234	0.250148	0.095(0.0807-0.119)	0.102(0.0872-0.125)
cg04640972	10	8373522		3.38653e-07	0.000165653	0.250947	0.633(0.58-0.668)	0.604(0.561-0.647)
cg17479843	2	231818776		3.39059e-07	0.000165742	0.251247	0.116(0.093-0.137)	0.129(0.107-0.153)
cg08664199	17	35383771	AATF	3.40034e-07	0.000166109	0.251969	0.815(0.777-0.843)	0.819(0.79-0.844)
cg14495063	3	48557236	PFKFB4	3.43209e-07	0.00016755	0.254322	0.594(0.57-0.621)	0.585(0.56-0.608)
cg06655976	1	235091571		3.44518e-07	0.000167979	0.255291	0.226(0.183-0.272)	0.242(0.198-0.288)
cg07104583	2	65459346	ACTR2	3.44539e-07	0.000167979	0.255307	0.248(0.2-0.295)	0.255(0.214-0.31)	S_Shelf
cg12856965	1	17284740	CROCC	3.46317e-07	0.000168734	0.256624	0.574(0.53-0.607)	0.601(0.568-0.64)	N_Shelf
cg13014333	6	31762776	VARS	3.48059e-07	0.000169472	0.257915	0.11(0.0982-0.131)	0.115(0.0996-0.135)	N_Shore
cg08673945	9	20490677	MLLT3	3.51043e-07	0.000170813	0.260126	0.445(0.403-0.476)	0.453(0.416-0.487)
cg00399354	15	67068074	SMAD6	3.52267e-07	0.000171246	0.261032	0.774(0.756-0.796)	0.773(0.75-0.794)
cg07838324	9	127048336	NEK6	3.52394e-07	0.000171246	0.261126	0.0544(0.0477-0.0609)	0.0574(0.0519-0.0641)
cg26882250	9	129924512	RALGPS1	3.52953e-07	0.000171405	0.261539	0.203(0.164-0.239)	0.208(0.178-0.245)
cg08118908	16	15787920	NDE1	3.53667e-07	0.00017164	0.262068	0.926(0.917-0.936)	0.919(0.907-0.929)
cg24921221	8	12584192	LONRF1	3.54167e-07	0.00017177	0.262438	0.463(0.419-0.495)	0.465(0.426-0.498)
cg24869116	8	11315529	FAM167A	3.55267e-07	0.000172191	0.263253	0.762(0.72-0.809)	0.752(0.716-0.795)
cg00269395	16	88537364	ZFPM1	3.56105e-07	0.000172404	0.263874	0.738(0.711-0.762)	0.725(0.696-0.751)	Island
cg00944304	15	40738072	BAHD1	3.56169e-07	0.000172404	0.263921	0.71(0.691-0.728)	0.72(0.7-0.735)	S_Shelf
cg07306826	22	37938106		3.57939e-07	0.000173147	0.265232	0.325(0.293-0.355)	0.332(0.301-0.361)
cg04520393	5	100163937	ST8SIA4	3.58595e-07	0.000173352	0.265718	0.148(0.125-0.184)	0.154(0.127-0.182)
cg17585440	19	2052181	MKNK2	3.59093e-07	0.000173479	0.266086	0.427(0.41-0.442)	0.43(0.416-0.445)	S_Shore
cg04731624	5	171067585		3.60398e-07	0.000173997	0.267053	0.23(0.209-0.26)	0.246(0.222-0.276)
cg06297951	15	39985286	FSIP1	3.60986e-07	0.000174167	0.267488	0.831(0.793-0.857)	0.829(0.801-0.855)
cg27339954	11	120106999	POU2F3	3.64231e-07	0.000175619	0.269893	0.156(0.136-0.179)	0.143(0.128-0.163)	N_Shelf
cg16043888	19	6670865	TNFSF14	3.6525e-07	0.000175996	0.270648	0.738(0.709-0.766)	0.734(0.71-0.764)
cg16484021	1	154978318	ZBTB7B	3.66197e-07	0.000176338	0.271349	0.267(0.221-0.305)	0.282(0.24-0.318)	S_Shore
cg07132557	8	80967149	TPD52	3.67266e-07	0.000176594	0.272141	0.657(0.608-0.696)	0.654(0.616-0.694)
cg11523366	7	2798106	GNA12	3.67367e-07	0.000176594	0.272215	0.207(0.185-0.229)	0.214(0.193-0.244)
cg09502149	1	43406792	SLC2A1	3.67443e-07	0.000176594	0.272271	0.502(0.48-0.523)	0.513(0.495-0.532)
cg02223801	7	157366933	PTPRN2	3.68301e-07	0.000176892	0.272906	0.89(0.864-0.918)	0.894(0.864-0.914)	N_Shelf
cg04560781	2	129511579		3.7034e-07	0.000177757	0.274417	0.579(0.552-0.612)	0.574(0.543-0.603)
cg07187827	9	140197798	NRARP	3.70791e-07	0.000177858	0.274751	0.717(0.671-0.756)	0.719(0.678-0.758)	S_Shore
cg05871405	16	84793054	USP10	3.71198e-07	0.000177938	0.275052	0.415(0.369-0.456)	0.413(0.367-0.463)
cg06595162	21	40141040	NCRNA00114	3.72068e-07	0.00017824	0.275696	0.727(0.708-0.743)	0.744(0.725-0.76)
cg10609883	11	35835819		3.73872e-07	0.000178957	0.277033	0.535(0.485-0.586)	0.526(0.482-0.572)
cg25035681	10	64677781		3.74284e-07	0.000178957	0.277337	0.68(0.654-0.71)	0.697(0.666-0.726)
cg01925253	4	153231501		3.74288e-07	0.000178957	0.27734	0.431(0.383-0.472)	0.401(0.351-0.437)
cg23343486	17	75449911	2009-09-01	3.76385e-07	0.000179844	0.278894	0.1(0.0881-0.125)	0.111(0.0938-0.141)	S_Shelf
cg26515799	22	42083886	SNU13	3.76967e-07	0.000180007	0.279324	0.208(0.187-0.237)	0.216(0.191-0.248)	N_Shore
cg25466245	1	223407095	SUSD4	3.78646e-07	0.000180692	0.280568	0.835(0.814-0.853)	0.835(0.816-0.854)
cg11063902	3	99792993	FILIP1L	3.81025e-07	0.00018171	0.28233	0.134(0.114-0.164)	0.151(0.125-0.178)
cg04878685	12	18584312	PIK3C2G	3.82114e-07	0.000182067	0.283137	0.715(0.675-0.743)	0.71(0.676-0.744)
cg04879308	5	419179	AHRR	3.82379e-07	0.000182067	0.283333	0.545(0.485-0.587)	0.575(0.527-0.618)	N_Shelf
cg17415380	3	71447574	FOXP1	3.82509e-07	0.000182067	0.283429	0.585(0.534-0.631)	0.611(0.564-0.657)
cg08059076	10	61589726	CCDC6	3.83749e-07	0.000182541	0.284347	0.834(0.811-0.857)	0.836(0.812-0.855)
cg08505032	12	98858097		3.85381e-07	0.0001832	0.285556	0.192(0.148-0.233)	0.2(0.163-0.244)
cg13785152	17	1992458	SMG6	3.8971e-07	0.000185139	0.288764	0.157(0.134-0.189)	0.169(0.143-0.195)
cg01587818	18	47017788	RPL17-C18orf32	3.91163e-07	0.000185711	0.28984	0.712(0.669-0.744)	0.72(0.674-0.754)	N_Shore
cg06997537	3	45928018	CCR9	3.92066e-07	0.00018602	0.290508	0.853(0.829-0.875)	0.844(0.824-0.863)
cg23902113	10	44757323		3.9269e-07	0.000186197	0.29097	0.585(0.547-0.624)	0.588(0.551-0.628)
cg21766592	19	47288066	SLC1A5	3.94041e-07	0.000186489	0.291971	0.0928(0.0722-0.121)	0.0987(0.0765-0.125)	N_Shelf
cg16694973	6	45803647		3.94047e-07	0.000186489	0.291975	0.109(0.0974-0.125)	0.114(0.102-0.133)
cg09656629	6	162572090	PARK2	3.9406e-07	0.000186489	0.291984	0.217(0.183-0.268)	0.267(0.224-0.323)
cg19731777	11	43942574	ALKBH3-AS1	3.95607e-07	0.000187102	0.29313	0.321(0.283-0.364)	0.338(0.292-0.377)
cg14142087	9	110479859		3.99634e-07	0.000188886	0.296114	0.529(0.505-0.551)	0.518(0.495-0.538)	S_Shore
cg27111077	10	97549902	ENTPD1	3.99887e-07	0.000188886	0.296301	0.268(0.22-0.317)	0.28(0.237-0.322)
cg17973032	2	105947142	TGFBRAP1	4.02264e-07	0.000189888	0.298061	0.84(0.816-0.863)	0.853(0.834-0.875)	S_Shore
cg05371159	9	94342441		4.04442e-07	0.000190795	0.299675	0.38(0.339-0.435)	0.333(0.286-0.372)
cg15950273	14	103367306	TRAF3	4.06759e-07	0.000191766	0.301391	0.566(0.525-0.607)	0.537(0.502-0.578)
cg25984701	13	52006860	INTS6	4.08241e-07	0.000192343	0.302489	0.811(0.78-0.831)	0.79(0.759-0.815)
cg07616374	2	45159663		4.10209e-07	0.000193083	0.303947	0.164(0.136-0.195)	0.174(0.146-0.205)	N_Shore
cg00028467	16	27390690		4.10333e-07	0.000193083	0.304039	0.838(0.817-0.856)	0.851(0.833-0.866)
cg02507296	10	104211328	C10orf95	4.10726e-07	0.000193146	0.304329	0.337(0.298-0.364)	0.346(0.31-0.372)	S_Shore
cg22848722	10	80917822	ZMIZ1	4.12164e-07	0.000193699	0.305394	0.383(0.353-0.42)	0.394(0.364-0.423)
cg01844491	7	33972979	BMPER	4.13677e-07	0.000194287	0.306514	0.461(0.414-0.503)	0.418(0.38-0.46)
cg02395069	2	217360510		4.14683e-07	0.000194637	0.30726	0.209(0.178-0.238)	0.213(0.188-0.246)	N_Shelf
cg15233820	9	14207757	NFIB	4.15545e-07	0.000194918	0.307898	0.846(0.819-0.87)	0.856(0.835-0.88)
cg07803582	13	91795038	LINC00379	4.19517e-07	0.000196657	0.310841	0.43(0.39-0.467)	0.448(0.408-0.49)
cg08316204	20	35973919	SRC	4.20935e-07	0.000197197	0.311891	0.521(0.497-0.55)	0.536(0.51-0.559)	N_Shore
cg13085976	9	140171189	C9orf167	4.24488e-07	0.000198736	0.314523	0.726(0.691-0.762)	0.728(0.695-0.763)	N_Shore
cg06647068	12	104853274	CHST11	4.27858e-07	0.000200188	0.31702	0.287(0.253-0.328)	0.287(0.259-0.325)	S_Shore
cg26126879	8	103916295		4.29645e-07	0.000200897	0.318343	0.787(0.749-0.815)	0.782(0.737-0.81)
cg04455670	4	169803020	PALLD	4.30145e-07	0.000201005	0.318714	0.469(0.42-0.511)	0.514(0.476-0.552)	S_Shelf
cg25615944	17	37008959	RPL23	4.30441e-07	0.000201016	0.318932	0.235(0.21-0.262)	0.25(0.225-0.279)	N_Shore
cg10467021	20	45981590	ZMYND8	4.30785e-07	0.000201051	0.319187	0.57(0.53-0.599)	0.583(0.549-0.616)
cg17342997	5	110088909	SLC25A46	4.31549e-07	0.000201281	0.319752	0.675(0.636-0.712)	0.678(0.649-0.713)
cg18269726	12	4385356	CCND2-AS1	4.33354e-07	0.000201996	0.321089	0.743(0.712-0.768)	0.745(0.715-0.769)	S_Shore
cg22361106	1	33909498		4.34768e-07	0.000202527	0.322136	0.654(0.63-0.682)	0.652(0.628-0.679)
cg16961036	6	116955009		4.36185e-07	0.00020297	0.323186	0.671(0.628-0.723)	0.668(0.612-0.704)
cg22904711	19	44278628	KCNN4	4.36264e-07	0.00020297	0.323244	0.569(0.516-0.615)	0.606(0.554-0.657)	Island
cg10515368	3	107781060	CD47	4.40747e-07	0.000204927	0.326565	0.357(0.304-0.406)	0.373(0.324-0.422)
cg26170244	15	65176353		4.41648e-07	0.000205218	0.327232	0.202(0.168-0.244)	0.211(0.174-0.242)
cg20456243	2	220352476	SPEG	4.43887e-07	0.000206129	0.328891	0.586(0.553-0.612)	0.581(0.552-0.61)	S_Shelf
cg08354425	1	26604930	CEP85	4.47764e-07	0.000207799	0.331763	0.411(0.382-0.433)	0.419(0.391-0.441)	N_Shore
cg04727071	19	4061359	ZBTB7A	4.482e-07	0.000207858	0.332086	0.211(0.165-0.266)	0.222(0.182-0.262)	S_Shore
cg20433154	5	325118	AHRR	4.4845e-07	0.000207858	0.33227	0.743(0.72-0.762)	0.721(0.701-0.739)	S_Shelf
cg09948419	7	45019965	MYO1G	4.5007e-07	0.000208479	0.333471	0.813(0.788-0.84)	0.813(0.784-0.839)
cg22677650	19	3675627	PIP5K1C	4.5141e-07	0.000208969	0.334463	0.662(0.64-0.681)	0.659(0.636-0.68)	N_Shore
cg23086613	1	117047419		4.52312e-07	0.000209256	0.335131	0.167(0.127-0.197)	0.17(0.136-0.2)
cg23337648	11	47546192	CELF1	4.53096e-07	0.000209268	0.335711	0.612(0.587-0.636)	0.631(0.606-0.656)
cg13003054	22	31741284	PATZ1	4.53109e-07	0.000209268	0.33572	0.114(0.0969-0.137)	0.122(0.103-0.148)	Island
cg23379566	3	149094892	TM4SF1	4.53184e-07	0.000209268	0.335775	0.622(0.522-0.721)	0.664(0.571-0.75)
cg00232996	6	32094729	ATF6B	4.55785e-07	0.000210306	0.337702	0.822(0.799-0.843)	0.827(0.807-0.846)	N_Shelf
cg09126014	15	75160753	SCAMP2	4.55998e-07	0.000210306	0.337859	0.143(0.117-0.164)	0.151(0.125-0.173)
cg01605984	9	136216154	SNORD24	4.57734e-07	0.000210976	0.339145	0.67(0.642-0.711)	0.673(0.64-0.705)	S_Shore
cg25193885	11	70328867	SHANK2	4.58131e-07	0.000211028	0.339439	0.841(0.818-0.868)	0.832(0.81-0.857)	N_Shelf
cg13488013	17	47592680		4.60826e-07	0.000212037	0.341435	0.278(0.244-0.306)	0.283(0.254-0.315)	S_Shelf
cg25418100	12	131576474	ADGRD1	4.60907e-07	0.000212037	0.341495	0.794(0.758-0.82)	0.795(0.757-0.827)	S_Shelf
cg23951775	11	118758655	CXCR5	4.61178e-07	0.000212037	0.341695	0.368(0.338-0.391)	0.376(0.351-0.398)
cg12726743	10	75634848	CAMK2G	4.61598e-07	0.000212099	0.342006	0.233(0.196-0.268)	0.239(0.204-0.271)	S_Shore
cg17891166	7	73441989	ELN	4.64151e-07	0.00021314	0.343897	0.173(0.143-0.208)	0.18(0.147-0.209)
cg11508942	16	3108076	MMP25	4.6632e-07	0.000214003	0.345503	0.783(0.746-0.813)	0.771(0.747-0.817)	N_Shore
cg17823346	10	80848143	ZMIZ1	4.67225e-07	0.000214192	0.346173	0.46(0.418-0.497)	0.49(0.451-0.522)
cg26390660	3	110344165		4.67307e-07	0.000214192	0.346234	0.764(0.74-0.784)	0.756(0.733-0.777)
cg03957124	6	37016869		4.70292e-07	0.000215427	0.348445	0.539(0.503-0.576)	0.543(0.507-0.578)	S_Shelf
cg13066481	3	123372199	MYLK	4.74364e-07	0.000217158	0.351461	0.451(0.427-0.476)	0.455(0.432-0.476)
cg02734052	14	22944645		4.75008e-07	0.000217319	0.351938	0.713(0.671-0.748)	0.675(0.631-0.712)
cg01579391	15	102040081		4.78026e-07	0.000218565	0.354174	0.249(0.213-0.285)	0.242(0.208-0.271)
cg25319614	8	126522459		4.78534e-07	0.000218663	0.35455	0.607(0.564-0.65)	0.602(0.558-0.648)
cg26063719	10	17273187	VIM	4.78863e-07	0.000218679	0.354793	0.216(0.16-0.261)	0.222(0.174-0.277)	S_Shore
cg21869609	19	2291613	LINGO3	4.80095e-07	0.000219106	0.355706	0.547(0.493-0.606)	0.588(0.535-0.669)	Island
cg05655806	3	111260756	CD96	4.81854e-07	0.00021968	0.357008	0.452(0.409-0.523)	0.488(0.445-0.541)
cg15959113	5	167655079	TENM2	4.82063e-07	0.00021968	0.357163	0.223(0.181-0.27)	0.203(0.159-0.237)
cg20458044	17	57904327	TMEM49	4.82239e-07	0.00021968	0.357292	0.673(0.632-0.706)	0.676(0.634-0.713)
cg11405655	1	999599		4.83289e-07	0.000219861	0.358069	0.184(0.151-0.218)	0.201(0.161-0.235)	N_Shore
cg20764603	16	30672510	FBRS	4.83729e-07	0.000219861	0.358395	0.635(0.606-0.672)	0.639(0.612-0.666)	S_Shore
cg15218178	4	128543573		4.83747e-07	0.000219861	0.358408	0.277(0.252-0.305)	0.267(0.246-0.299)	N_Shore
cg17386185	3	52321266	GLYCTK	4.83821e-07	0.000219861	0.358463	0.14(0.11-0.17)	0.147(0.117-0.176)	N_Shore
cg11258257	9	140514683	ARRDC1-AS1	4.84517e-07	0.000220042	0.358978	0.784(0.737-0.811)	0.78(0.744-0.808)	S_Shore
cg19832381	6	27776524	HIST1H2BL	4.85574e-07	0.000220172	0.359761	0.221(0.195-0.249)	0.236(0.203-0.267)	S_Shore
cg10743697	3	128192502		4.85626e-07	0.000220172	0.359799	0.686(0.655-0.71)	0.679(0.651-0.702)
cg12072028	14	92981227	RIN3	4.85691e-07	0.000220172	0.359846	0.679(0.599-0.744)	0.713(0.645-0.771)	Island
cg14305179	1	161981217	OLFML2B	4.90014e-07	0.000221996	0.363049	0.723(0.692-0.762)	0.719(0.689-0.751)
cg08792700	9	86911279	SLC28A3	4.91415e-07	0.000222495	0.364086	0.26(0.219-0.297)	0.273(0.239-0.315)
cg07343861	10	3851722		4.91927e-07	0.000222565	0.364465	0.45(0.4-0.491)	0.469(0.418-0.501)
cg08187361	12	113316958	RPH3A	4.9217e-07	0.000222565	0.364644	0.64(0.613-0.667)	0.639(0.613-0.666)
cg08711342	9	123682913	TRAF1	4.94374e-07	0.000223426	0.366277	0.797(0.75-0.836)	0.794(0.757-0.826)
cg09703123	6	30658281	NRM	4.94974e-07	0.000223427	0.366721	0.162(0.132-0.19)	0.17(0.142-0.201)	S_Shelf
cg26550214	5	34609493		4.95312e-07	0.000223427	0.366971	0.613(0.578-0.661)	0.624(0.583-0.668)
cg14884512	17	55500358	MSI2	4.95743e-07	0.000223427	0.36729	0.527(0.5-0.552)	0.532(0.505-0.557)
cg09497880	9	95918949		4.95816e-07	0.000223427	0.367343	0.68(0.645-0.713)	0.675(0.64-0.707)
cg18447538	3	153942360	ARHGEF26	4.96143e-07	0.000223427	0.367585	0.593(0.523-0.643)	0.579(0.513-0.629)
cg06035956	5	379099	AHRR	4.96182e-07	0.000223427	0.367613	0.903(0.889-0.914)	0.911(0.902-0.92)
cg09155905	17	33447236	FNDC8	4.9957e-07	0.000224816	0.370123	0.255(0.226-0.291)	0.265(0.238-0.305)	S_Shore
cg02129236	14	38759937		5.02172e-07	0.000225744	0.37205	0.421(0.365-0.486)	0.444(0.389-0.515)
cg09977126	5	75599987	SV2C	5.0224e-07	0.000225744	0.3721	0.38(0.338-0.417)	0.361(0.317-0.403)
cg02104900	8	125667339	MTSS1	5.03857e-07	0.000226334	0.373298	0.468(0.431-0.506)	0.508(0.466-0.54)
cg00034336	2	8684126		5.04561e-07	0.000226513	0.373819	0.205(0.153-0.26)	0.212(0.16-0.257)
cg06172950	13	46075084	COG3	5.04946e-07	0.00022652	0.374104	0.241(0.195-0.277)	0.243(0.208-0.286)
cg15490177	4	151540382	LRBA	5.05186e-07	0.00022652	0.374281	0.571(0.528-0.612)	0.536(0.497-0.576)
cg14977069	20	62367698	LIME1	5.0557e-07	0.000226555	0.374565	0.465(0.43-0.502)	0.443(0.403-0.478)	N_Shore
cg03241987	9	755891		5.06258e-07	0.000226646	0.375074	0.0854(0.0687-0.107)	0.0863(0.0689-0.109)
cg11335171	6	33173333	HSD17B8	5.06384e-07	0.000226646	0.375167	0.654(0.625-0.694)	0.655(0.622-0.69)	S_Shore
cg19129200	10	101355830		5.06976e-07	0.000226775	0.375605	0.632(0.608-0.649)	0.638(0.616-0.658)
cg18976882	13	113862016	CUL4A	5.09077e-07	0.000227577	0.377161	0.757(0.741-0.772)	0.761(0.746-0.774)	N_Shore
cg11095027	11	1297066	TOLLIP	5.10439e-07	0.000228049	0.37817	0.617(0.595-0.641)	0.601(0.581-0.626)	N_Shore
cg18130370	22	37270153	NCF4	5.12199e-07	0.000228698	0.379473	0.222(0.174-0.257)	0.229(0.186-0.265)
cg22121323	21	47480909		5.13483e-07	0.000229088	0.380424	0.384(0.342-0.421)	0.401(0.358-0.441)
cg06350509	10	105455544	SH3PXD2A	5.13691e-07	0.000229088	0.380577	0.583(0.555-0.607)	0.59(0.568-0.613)	S_Shelf
cg14514513	6	116708668	DSE	5.1681e-07	0.000230341	0.382887	0.201(0.157-0.236)	0.209(0.167-0.254)
cg16929512	5	35786079	SPEF2	5.18154e-07	0.000230801	0.383883	0.554(0.528-0.58)	0.568(0.539-0.594)
cg06679494	17	6921295	MIR497	5.20795e-07	0.000231753	0.385838	0.0959(0.0749-0.118)	0.0977(0.0753-0.122)	S_Shelf
cg14387854	2	182321282	ITGA4	5.20915e-07	0.000231753	0.385927	0.176(0.156-0.198)	0.187(0.166-0.211)	N_Shore
cg07663850	7	5517419	FBXL18	5.22192e-07	0.000232067	0.386873	0.489(0.454-0.516)	0.506(0.476-0.536)	N_Shelf
cg18581607	17	4714084	PLD2	5.22246e-07	0.000232067	0.386912	0.629(0.591-0.675)	0.603(0.564-0.64)	S_Shelf
cg10003262	17	1106589		5.25673e-07	0.000233374	0.38945	0.364(0.322-0.407)	0.385(0.337-0.427)	N_Shore
cg14513685	15	92619028	SLCO3A1	5.25815e-07	0.000233374	0.389555	0.474(0.431-0.509)	0.512(0.474-0.547)
cg14338069	11	35823790	TRIM44	5.26607e-07	0.000233586	0.390141	0.589(0.545-0.632)	0.575(0.524-0.622)
cg00259070	15	75335123	PPCDC	5.27826e-07	0.000233987	0.391044	0.592(0.556-0.622)	0.605(0.573-0.637)
cg05460965	6	36645100	CDKN1A	5.29353e-07	0.000234417	0.392175	0.547(0.521-0.572)	0.559(0.535-0.585)	N_Shore
cg23203766	15	79270157	RASGRF1	5.29428e-07	0.000234417	0.39223	0.692(0.66-0.728)	0.695(0.662-0.725)
cg26421361	17	79830282	ARHGDIA	5.30137e-07	0.000234591	0.392754	0.503(0.461-0.54)	0.511(0.476-0.548)	S_Shore
cg04277040	16	80603851	LINC01227	5.30605e-07	0.000234658	0.393101	0.454(0.423-0.49)	0.47(0.438-0.497)
cg05402253	19	42556176	GRIK5	5.32083e-07	0.000235172	0.394196	0.748(0.725-0.787)	0.752(0.726-0.781)
cg22455529	17	73495353	KIAA0195	5.33374e-07	0.000235602	0.395151	0.831(0.804-0.862)	0.816(0.787-0.849)	N_Shelf
cg04982781	22	39714193	RPL3	5.34078e-07	0.000235773	0.395672	0.688(0.657-0.717)	0.686(0.655-0.714)	N_Shore
cg17167248	14	106757893		5.39481e-07	0.000238016	0.399674	0.644(0.594-0.694)	0.628(0.583-0.672)
cg02023986	1	15668855	FHAD1	5.42538e-07	0.000239223	0.401939	0.622(0.567-0.67)	0.651(0.599-0.694)
cg02044044	10	13222924	MCM10	5.43462e-07	0.000239488	0.402622	0.845(0.817-0.87)	0.843(0.814-0.867)
cg23567872	14	38759910		5.46518e-07	0.000240692	0.404887	0.6(0.518-0.663)	0.641(0.567-0.698)
cg04213565	5	35900039		5.471e-07	0.000240806	0.405317	0.364(0.317-0.398)	0.345(0.297-0.389)
cg02358653	2	136632610	MCM6	5.4931e-07	0.000241635	0.406954	0.638(0.607-0.677)	0.64(0.609-0.667)	N_Shore
cg15088490	9	139927606	FUT7	5.50523e-07	0.000242025	0.407851	0.179(0.132-0.224)	0.183(0.139-0.23)	S_Shore
cg16299559	2	218113120		5.54212e-07	0.000243383	0.410584	0.5(0.473-0.529)	0.501(0.475-0.525)
cg00885208	15	70827566		5.54267e-07	0.000243383	0.410624	0.63(0.583-0.666)	0.618(0.574-0.664)
cg13784312	9	134609065	RAPGEF1	5.55064e-07	0.000243589	0.411214	0.0622(0.0515-0.0721)	0.0614(0.0521-0.0735)
cg07267600	12	2750053	CACNA1C	5.5641e-07	0.000244035	0.412211	0.266(0.229-0.302)	0.273(0.237-0.308)
cg18247179	22	19436867	C22orf39	5.57774e-07	0.000244489	0.41322	0.827(0.798-0.858)	0.825(0.794-0.856)	S_Shore
cg21871781	16	8892813	TMEM186	5.61548e-07	0.000245998	0.416016	0.771(0.734-0.805)	0.775(0.745-0.803)	S_Shore
cg08899105	15	93450671	CHD2	5.64127e-07	0.000246982	0.417926	0.453(0.41-0.485)	0.467(0.424-0.498)	S_Shelf
cg17351876	1	205202574	TMCC2	5.67298e-07	0.000248224	0.420275	0.363(0.321-0.409)	0.338(0.305-0.388)
cg02402150	12	11787148		5.69028e-07	0.000248835	0.421556	0.772(0.731-0.804)	0.791(0.75-0.818)
cg07243762	12	125030744		5.69811e-07	0.000249031	0.422135	0.583(0.556-0.608)	0.586(0.557-0.61)	S_Shelf
cg02347984	6	26170601	HIST1H2BD	5.7029e-07	0.000249093	0.422489	0.359(0.327-0.388)	0.355(0.327-0.386)	N_Shore
cg25213720	5	176734343	MXD3	5.75739e-07	0.000251325	0.426526	0.267(0.219-0.307)	0.278(0.234-0.32)	N_Shore
cg05796981	1	228275734	ARF1	5.8064e-07	0.000253316	0.430156	0.332(0.288-0.38)	0.349(0.311-0.393)
cg08882265	19	14486903		5.81755e-07	0.000253653	0.430981	0.457(0.426-0.485)	0.449(0.423-0.478)
cg09328678	5	169761251	LINC01366	5.83347e-07	0.000254176	0.43216	0.125(0.099-0.153)	0.137(0.115-0.166)
cg04327799	21	46937803	SLC19A1	5.83638e-07	0.000254176	0.432376	0.25(0.184-0.305)	0.256(0.208-0.312)
cg02179548	12	94095207	CRADD	5.84666e-07	0.000254474	0.433136	0.796(0.777-0.811)	0.801(0.785-0.811)
cg03393723	12	120633105	GCN1	5.88532e-07	0.000256007	0.436	0.214(0.177-0.255)	0.23(0.189-0.265)	S_Shore
cg26582375	4	4639639	STX18-AS1	5.9068e-07	0.000256791	0.43759	0.772(0.74-0.801)	0.772(0.735-0.799)
cg26584309	14	91864737	CCDC88C	5.91601e-07	0.000257041	0.438272	0.249(0.209-0.282)	0.256(0.217-0.289)
cg22333163	15	42275814	PLA2G4E	5.9233e-07	0.000257207	0.438812	0.811(0.79-0.828)	0.798(0.78-0.815)
cg04232793	14	55495000	WDHD1	5.94518e-07	0.00025795	0.440432	0.132(0.115-0.158)	0.138(0.118-0.159)	S_Shore
cg16993186	10	11224102	CELF2	5.94954e-07	0.00025795	0.440755	0.548(0.513-0.589)	0.542(0.506-0.582)
cg16499829	12	95946131	USP44	5.95084e-07	0.00025795	0.44085	0.354(0.308-0.398)	0.382(0.342-0.418)	S_Shelf
cg02835462	1	46391567	MAST2	5.95941e-07	0.000258171	0.441485	0.708(0.681-0.733)	0.703(0.671-0.727)
cg17910564	8	42248702	VDAC3	6.00512e-07	0.000259947	0.44487	0.799(0.771-0.821)	0.798(0.771-0.82)	N_Shore
cg11385013	19	19256748	LOC729991-MEF2B	6.00741e-07	0.000259947	0.445039	0.133(0.11-0.158)	0.131(0.107-0.155)	Island
cg21448513	8	57103638	PLAG1	6.02716e-07	0.00026065	0.446501	0.539(0.518-0.56)	0.536(0.514-0.556)
cg13784607	11	47546214	CELF1	6.06842e-07	0.000262282	0.449558	0.35(0.314-0.386)	0.375(0.336-0.409)
cg04086928	9	134612644	RAPGEF1	6.07392e-07	0.000262367	0.449965	0.706(0.669-0.752)	0.706(0.676-0.745)
cg24287110	10	3824687	KLF6	6.10563e-07	0.000263583	0.452313	0.38(0.314-0.429)	0.403(0.342-0.449)	S_Shore
cg21616755	12	3838094	CRACR2A	6.1144e-07	0.000263808	0.452962	0.173(0.136-0.217)	0.181(0.146-0.223)
cg15698548	1	25554514	SYF2	6.15241e-07	0.000265235	0.455778	0.758(0.727-0.784)	0.763(0.737-0.787)
cg09109520	16	57673258	GPR56	6.15462e-07	0.000265235	0.45594	0.358(0.313-0.403)	0.343(0.302-0.381)
cg02624377	2	223269006		6.16381e-07	0.000265431	0.456621	0.679(0.657-0.699)	0.685(0.666-0.707)
cg07633256	5	167395310	TENM2	6.16631e-07	0.000265431	0.456805	0.402(0.359-0.456)	0.425(0.377-0.487)
cg00737593	1	43422337	SLC2A1	6.18356e-07	0.000265991	0.458082	0.831(0.801-0.855)	0.833(0.807-0.852)	N_Shore
cg25812095	2	144998514	GTDC1	6.18648e-07	0.000265991	0.458298	0.612(0.579-0.632)	0.614(0.582-0.641)
cg20596329	11	67895842		6.19172e-07	0.000266062	0.458686	0.193(0.151-0.226)	0.194(0.162-0.236)	Island
cg12474798	10	64565772	ADO	6.19624e-07	0.000266102	0.45902	0.448(0.396-0.498)	0.464(0.41-0.505)	Island
cg21381845	7	642127	PRKAR1B	6.20573e-07	0.000266355	0.459722	0.574(0.545-0.609)	0.58(0.546-0.612)	N_Shelf
cg12621514	10	54073047	DKK1	6.25436e-07	0.000268288	0.463324	0.0793(0.0627-0.101)	0.084(0.0694-0.106)	N_Shore
cg23297413	5	10636139	ANKRD33B	6.27795e-07	0.000269144	0.465071	0.785(0.762-0.809)	0.781(0.762-0.803)
cg15404535	19	47466600	ARHGAP35	6.28265e-07	0.00026919	0.465418	0.813(0.787-0.841)	0.814(0.79-0.838)
cg14228710	20	15988694	MACROD2	6.28773e-07	0.000269253	0.465795	0.663(0.615-0.697)	0.667(0.612-0.706)
cg17492574	6	159488631		6.32342e-07	0.000270625	0.468438	0.39(0.331-0.447)	0.41(0.358-0.464)
cg03328393	7	1610694	PSMG3	6.33911e-07	0.000271001	0.4696	0.669(0.64-0.697)	0.671(0.642-0.701)	S_Shore
cg06996485	21	36339951	RUNX1	6.33951e-07	0.000271001	0.469629	0.174(0.136-0.215)	0.183(0.148-0.222)
cg02464519	15	41158367		6.37919e-07	0.00027254	0.472567	0.711(0.684-0.751)	0.733(0.702-0.763)
cg14241836	7	48124921		6.38702e-07	0.000272718	0.473146	0.735(0.701-0.766)	0.741(0.7-0.77)	N_Shelf
cg00978814	7	150758260	SLC4A2	6.40207e-07	0.000273204	0.474261	0.442(0.421-0.456)	0.446(0.429-0.46)	S_Shore
cg01620309	17	42856469	ADAM11	6.40851e-07	0.000273321	0.474737	0.13(0.109-0.16)	0.133(0.11-0.17)	N_Shore
cg00169184	12	124908920	NCOR2	6.43749e-07	0.0002744	0.476883	0.825(0.806-0.845)	0.809(0.785-0.831)	N_Shelf
cg24071226	1	29300664	EPB41	6.45101e-07	0.000274818	0.477885	0.663(0.62-0.705)	0.677(0.634-0.713)
cg16522223	22	43400443	PACSIN2	6.46434e-07	0.000275228	0.478871	0.268(0.227-0.298)	0.285(0.247-0.316)
cg09468228	2	231815170		6.47673e-07	0.000275598	0.479789	0.734(0.685-0.777)	0.731(0.689-0.771)
cg01235596	17	73089282	SLC16A5	6.48763e-07	0.000275903	0.480595	0.34(0.285-0.371)	0.343(0.305-0.378)
cg00566320	1	32172204		6.4966e-07	0.000276127	0.481259	0.701(0.68-0.718)	0.706(0.684-0.723)	S_Shelf
cg06119871	3	136617564	NCK1	6.50717e-07	0.000276328	0.482041	0.729(0.688-0.766)	0.724(0.684-0.764)
cg00832661	2	231530291		6.50877e-07	0.000276328	0.48216	0.229(0.187-0.27)	0.233(0.194-0.271)
cg23689050	10	81044831	ZMIZ1	6.52369e-07	0.000276803	0.483264	0.422(0.39-0.458)	0.44(0.411-0.463)
cg15565234	10	30338072	KIAA1462	6.53381e-07	0.000277074	0.484013	0.257(0.223-0.29)	0.257(0.221-0.288)
cg19074393	10	131682452	EBF3	6.55794e-07	0.000277938	0.485799	0.451(0.411-0.492)	0.468(0.428-0.514)	N_Shelf
cg25431484	11	34592283		6.56803e-07	0.000278207	0.486546	0.295(0.252-0.332)	0.258(0.227-0.289)
cg01297530	21	35724208		6.58176e-07	0.00027863	0.487563	0.219(0.199-0.246)	0.204(0.188-0.224)
cg04519775	2	231849693		6.59355e-07	0.00027897	0.488435	0.661(0.619-0.718)	0.664(0.613-0.704)	N_Shelf
cg09111477	5	10635405	ANKRD33B	6.59781e-07	0.000278991	0.48875	0.796(0.765-0.823)	0.796(0.771-0.819)
cg12053348	3	72536534		6.62887e-07	0.000280145	0.491051	0.565(0.539-0.609)	0.583(0.553-0.616)
cg01227218	16	84636947	COTL1	6.66558e-07	0.000281536	0.493769	0.291(0.237-0.331)	0.304(0.263-0.339)
cg26535987	15	40399723	BMF	6.68265e-07	0.000282097	0.495034	0.342(0.284-0.387)	0.364(0.307-0.409)	N_Shore
cg11649105	8	142402800		6.71652e-07	0.000283365	0.497542	0.285(0.247-0.314)	0.305(0.271-0.332)	S_Shore
cg03356331	10	3610737	LOC105376360	6.77877e-07	0.000285829	0.502152	0.504(0.473-0.538)	0.492(0.457-0.531)
cg26361583	12	90353578		6.7848e-07	0.000285921	0.502598	0.837(0.815-0.855)	0.838(0.82-0.854)
cg26321407	20	47357214	PREX1	6.93775e-07	0.000292201	0.513928	0.694(0.677-0.712)	0.699(0.683-0.713)
cg06660209	12	117490487	TESC	6.96846e-07	0.000293202	0.516202	0.866(0.849-0.883)	0.882(0.867-0.894)
cg19916943	5	95992957		6.96942e-07	0.000293202	0.516272	0.239(0.208-0.276)	0.242(0.215-0.279)
cg16272728	15	55569254	RAB27A	6.97709e-07	0.000293358	0.51684	0.137(0.109-0.168)	0.141(0.113-0.172)
cg10226336	3	129244295		6.99681e-07	0.000294021	0.5183	0.271(0.224-0.317)	0.286(0.237-0.33)
cg19120897	18	5546794		7.01172e-07	0.000294481	0.519403	0.258(0.224-0.298)	0.271(0.237-0.315)	S_Shelf
cg16662291	4	106943676	LOC101929577	7.04375e-07	0.000295659	0.521775	0.527(0.486-0.573)	0.499(0.457-0.538)
cg02530533	8	91233568	LINC00534	7.05612e-07	0.000295881	0.522691	0.155(0.139-0.169)	0.15(0.137-0.167)
cg04987734	14	103415873	CDC42BPB	7.05825e-07	0.000295881	0.522848	0.408(0.367-0.441)	0.393(0.361-0.428)
cg14481338	17	57678746	DHX40	7.06099e-07	0.000295881	0.523051	0.875(0.845-0.9)	0.873(0.849-0.894)
cg16470089	16	87782144	KLHDC4	7.07039e-07	0.000296026	0.523746	0.765(0.732-0.793)	0.752(0.721-0.781)
cg11750706	1	14077143	PRDM2	7.07243e-07	0.000296026	0.523897	0.745(0.703-0.779)	0.747(0.713-0.778)	S_Shore
cg12359298	20	18735103	DTD1	7.08634e-07	0.000296442	0.524927	0.658(0.61-0.691)	0.651(0.616-0.687)
cg11835347	1	113248232	RHOC	7.13267e-07	0.000298212	0.528358	0.333(0.3-0.365)	0.342(0.31-0.374)	N_Shore
cg11312408	13	58207013	PCDH17	7.1474e-07	0.000298659	0.529448	0.163(0.135-0.193)	0.17(0.142-0.202)	Island
cg20469744	13	43949447	ENOX1	7.16781e-07	0.000299268	0.530959	0.622(0.589-0.654)	0.597(0.568-0.627)
cg18110714	2	231846607		7.17004e-07	0.000299268	0.531123	0.596(0.568-0.628)	0.604(0.577-0.635)
cg24323726	3	111314186	ZBED2	7.18051e-07	0.000299537	0.531899	0.727(0.692-0.766)	0.724(0.69-0.763)
cg09292826	1	45274032	TCTEX1D4	7.18966e-07	0.00029975	0.532576	0.273(0.235-0.308)	0.284(0.252-0.314)	S_Shore
cg18515426	10	114981606		7.21734e-07	0.000300487	0.534625	0.0897(0.0799-0.103)	0.0811(0.0725-0.0938)
cg08666707	6	41456441		7.21932e-07	0.000300487	0.534771	0.679(0.651-0.707)	0.676(0.65-0.707)
cg02882186	5	83375323	EDIL3	7.21946e-07	0.000300487	0.534781	0.814(0.791-0.832)	0.816(0.794-0.835)
cg00835193	19	2291780	LINGO3	7.25692e-07	0.000301877	0.537555	0.834(0.79-0.865)	0.852(0.82-0.882)	Island
cg00506062	20	45981165	ZMYND8	7.28215e-07	0.000302756	0.539423	0.572(0.528-0.605)	0.59(0.553-0.623)
cg08683263	16	30078162	ALDOA	7.30101e-07	0.000303371	0.54082	0.345(0.306-0.381)	0.354(0.317-0.382)	S_Shore
cg01819950	6	41087602	ADCY10P1	7.31551e-07	0.000303803	0.541893	0.485(0.435-0.534)	0.475(0.426-0.527)
cg19687311	3	5063546		7.32189e-07	0.000303898	0.542365	0.82(0.797-0.842)	0.82(0.793-0.839)
cg09865488	7	2996642	CARD11	7.32814e-07	0.000303988	0.542827	0.486(0.448-0.526)	0.515(0.478-0.545)
cg02959759	12	2801584	CACNA1C	7.3622e-07	0.00030523	0.545349	0.163(0.138-0.197)	0.14(0.113-0.171)	S_Shore
cg06901890	9	132803508	FNBP1	7.36742e-07	0.000305276	0.545735	0.191(0.162-0.214)	0.203(0.172-0.232)	N_Shore
cg18721946	12	27939316	KLHL42	7.3765e-07	0.000305482	0.546407	0.37(0.313-0.431)	0.395(0.333-0.448)
cg13628881	17	46180013	CBX1	7.38105e-07	0.0003055	0.546743	0.47(0.42-0.514)	0.449(0.402-0.498)	S_Shore
cg10467255	20	24483119	SYNDIG1	7.40627e-07	0.000306373	0.54861	0.789(0.766-0.811)	0.785(0.76-0.803)
cg10281768	17	78720226	RPTOR	7.4126e-07	0.000306464	0.549079	0.872(0.854-0.89)	0.876(0.858-0.891)	Island
cg12192261	15	78362780	TBC1D2B	7.43969e-07	0.000307413	0.551085	0.119(0.101-0.143)	0.124(0.107-0.151)
cg18194672	12	66060878		7.45911e-07	0.000308044	0.552523	0.457(0.421-0.486)	0.463(0.431-0.488)
cg18405341	22	39918625	ATF4	7.46794e-07	0.000308237	0.553176	0.498(0.475-0.518)	0.504(0.485-0.522)	S_Shore
cg11183227	15	91455407	MAN2A2	7.47787e-07	0.000308475	0.553911	0.805(0.77-0.845)	0.799(0.763-0.831)
cg15581007	5	53520049	ARL15	7.48644e-07	0.000308658	0.554545	0.692(0.664-0.718)	0.684(0.657-0.716)
cg17501107	21	40317642		7.49671e-07	0.00030891	0.555305	0.794(0.774-0.814)	0.797(0.777-0.815)
cg14505439	9	134605210	RAPGEF1	7.52372e-07	0.000309802	0.557305	0.598(0.57-0.639)	0.597(0.566-0.632)
cg25292882	15	39431467		7.52672e-07	0.000309802	0.557526	0.824(0.803-0.842)	0.84(0.82-0.858)
cg06538345	19	49993186	RPL13AP5	7.56616e-07	0.000311253	0.560447	0.718(0.68-0.752)	0.722(0.686-0.75)	S_Shore
cg21746120	11	68142234	LRP5	7.57181e-07	0.000311313	0.560864	0.372(0.323-0.408)	0.389(0.349-0.427)
cg25985506	5	142078717	FGF1	7.61951e-07	0.000313101	0.564397	0.256(0.218-0.303)	0.283(0.241-0.322)
cg09409342	12	6525854		7.62447e-07	0.000313131	0.564763	0.123(0.105-0.144)	0.126(0.109-0.154)
cg15838320	20	49461129	BCAS4	7.63279e-07	0.0003133	0.565379	0.823(0.785-0.851)	0.815(0.783-0.844)	S_Shelf
cg15036326	17	27048708	RPL23A	7.64014e-07	0.000313408	0.565923	0.726(0.691-0.763)	0.726(0.688-0.756)	S_Shore
cg03899022	5	110563578	CAMK4	7.64386e-07	0.000313408	0.566198	0.79(0.746-0.818)	0.797(0.761-0.829)	S_Shelf
cg04066994	5	394891	AHRR	7.67033e-07	0.000314319	0.568157	0.83(0.814-0.846)	0.84(0.826-0.854)
cg02238751	18	8329362	PTPRM	7.6799e-07	0.000314538	0.568865	0.659(0.595-0.702)	0.688(0.642-0.735)
cg24448421	12	68737061		7.68875e-07	0.000314727	0.56952	0.325(0.287-0.367)	0.302(0.259-0.342)
cg15026637	12	43295760		7.75278e-07	0.000317173	0.574262	0.717(0.668-0.759)	0.699(0.654-0.744)
cg18762758	7	154983779		7.77949e-07	0.00031809	0.57624	0.814(0.79-0.835)	0.813(0.788-0.833)
cg15187398	19	2093896	MOBKL2A	7.81522e-07	0.000319375	0.578885	0.414(0.368-0.449)	0.461(0.425-0.499)	N_Shore
cg06791426	12	133135361	FBRSL1	7.83117e-07	0.000319851	0.580066	0.32(0.288-0.349)	0.304(0.275-0.332)	Island
cg19335412	10	90694875	ACTA2	7.84753e-07	0.000320343	0.581278	0.484(0.446-0.515)	0.49(0.464-0.525)
cg17823712	3	50280828	GNAI2	7.87414e-07	0.000321104	0.583247	0.219(0.181-0.249)	0.23(0.196-0.253)
cg12716379	6	158388427		7.87481e-07	0.000321104	0.583297	0.552(0.521-0.582)	0.564(0.535-0.592)
cg24771152	6	31760608	VARS	7.89124e-07	0.000321597	0.584513	0.95(0.934-0.966)	0.939(0.917-0.955)	N_Shelf
cg04517546	17	46988488	UBE2Z	7.91938e-07	0.000322511	0.586597	0.851(0.825-0.875)	0.85(0.822-0.873)	S_Shore
cg19944275	2	63022032	EHBP1	7.92234e-07	0.000322511	0.586815	0.652(0.608-0.692)	0.677(0.637-0.707)
cg01833991	20	11250877	LOC339593	7.92799e-07	0.000322564	0.587233	0.386(0.344-0.425)	0.398(0.362-0.439)
cg23733945	6	43056688	PTK7	7.93684e-07	0.000322747	0.587887	0.653(0.615-0.688)	0.648(0.619-0.683)
cg11432441	17	4842610	SLC25A11	7.94467e-07	0.000322888	0.588466	0.218(0.19-0.252)	0.23(0.199-0.265)	N_Shore
cg11197422	5	149319802	PDE6A	7.95224e-07	0.000323019	0.589026	0.212(0.166-0.256)	0.221(0.18-0.265)
cg09568833	20	47356164	PREX1	8.01085e-07	0.000325128	0.593367	0.67(0.636-0.708)	0.671(0.639-0.704)
cg22232492	20	12152900		8.01291e-07	0.000325128	0.593519	0.361(0.334-0.39)	0.344(0.318-0.375)
cg20310870	17	73310221		8.02683e-07	0.000325515	0.594549	0.202(0.165-0.239)	0.208(0.177-0.245)
cg24571476	4	2939329	NOP14-AS1	8.04785e-07	0.000326189	0.596105	0.694(0.661-0.73)	0.697(0.663-0.721)	S_Shelf
cg06512918	1	228350199		8.06658e-07	0.00032677	0.597492	0.281(0.249-0.298)	0.279(0.256-0.299)	N_Shelf
cg10106289	16	87897316	SLC7A5	8.09729e-07	0.000327835	0.599765	0.699(0.667-0.741)	0.698(0.672-0.727)	S_Shelf
cg16464329	13	95923665	ABCC4	8.1454e-07	0.000329435	0.603328	0.669(0.632-0.696)	0.688(0.654-0.724)
cg04628419	1	33455100		8.14568e-07	0.000329435	0.603348	0.221(0.178-0.26)	0.224(0.186-0.276)
cg12349350	7	101723836	CUX1	8.17479e-07	0.000330397	0.605504	0.874(0.858-0.887)	0.887(0.872-0.902)
cg00819377	5	78525192		8.17837e-07	0.000330397	0.605768	0.871(0.849-0.887)	0.869(0.847-0.885)
cg26196424	14	58615960	C14orf37	8.20769e-07	0.000331401	0.607938	0.717(0.678-0.753)	0.739(0.702-0.77)	N_Shelf
cg21579107	12	49783192	SPATS2	8.23903e-07	0.000332486	0.610259	0.657(0.591-0.704)	0.681(0.622-0.725)	Island
cg07465627	17	53167407	STXBP4	8.24593e-07	0.000332584	0.610769	0.341(0.314-0.368)	0.361(0.334-0.396)
cg25945841	3	17816054		8.2627e-07	0.000333079	0.612011	0.764(0.741-0.79)	0.761(0.738-0.781)
cg21470993	1	19828942		8.27386e-07	0.000333348	0.612837	0.295(0.248-0.344)	0.308(0.259-0.352)
cg12247014	2	101757652	TBC1D8	8.2857e-07	0.000333509	0.613713	0.573(0.509-0.617)	0.592(0.535-0.641)
cg00687674	15	69373260	MIR548H4	8.28683e-07	0.000333509	0.613795	0.357(0.321-0.395)	0.347(0.311-0.379)
cg07849604	3	129693134	TRH	8.30039e-07	0.000333871	0.614799	0.169(0.138-0.204)	0.178(0.144-0.209)	Island
cg11108023	11	86004529		8.30483e-07	0.000333871	0.615127	0.763(0.72-0.797)	0.762(0.716-0.795)
cg07474665	13	41627549		8.38085e-07	0.000336579	0.620757	0.568(0.51-0.61)	0.589(0.54-0.634)
cg17344033	11	57090275	TNKS1BP1	8.38126e-07	0.000336579	0.620786	0.769(0.752-0.788)	0.774(0.755-0.789)	N_Shore
cg08353847	10	6968167		8.42056e-07	0.000337975	0.623697	0.255(0.213-0.299)	0.225(0.191-0.267)
cg06436493	1	211665438	RD3	8.42766e-07	0.000338077	0.624221	0.499(0.476-0.526)	0.489(0.464-0.516)
cg02473484	20	52371088		8.43963e-07	0.000338374	0.625107	0.0771(0.0601-0.0939)	0.0793(0.0649-0.0961)
cg03575505	11	61203159	SDHAF2	8.48376e-07	0.00033996	0.628375	0.194(0.174-0.218)	0.205(0.187-0.23)
cg00577164	8	125641965	MTSS1	8.53937e-07	0.000342004	0.632493	0.558(0.537-0.579)	0.563(0.542-0.587)
cg08778768	15	70052769		8.57045e-07	0.000343064	0.634795	0.192(0.152-0.234)	0.216(0.173-0.252)
cg05704547	3	60067722	FHIT	8.60358e-07	0.000344204	0.637247	0.123(0.105-0.143)	0.117(0.103-0.131)
cg03345232	14	92981121	RIN3	8.65556e-07	0.000346097	0.641096	0.553(0.509-0.594)	0.574(0.537-0.608)	Island
cg26427442	20	30922353	KIF3B	8.67624e-07	0.000346738	0.642628	0.583(0.557-0.621)	0.593(0.562-0.626)
cg14440964	2	219608040	TTLL4	8.6956e-07	0.000347324	0.64406	0.188(0.152-0.222)	0.2(0.165-0.241)
cg14992311	7	154990707		8.70228e-07	0.000347404	0.644554	0.666(0.614-0.71)	0.668(0.618-0.709)
cg16901027	16	50730221	NOD2	8.73711e-07	0.000348607	0.647133	0.0938(0.0797-0.11)	0.103(0.0878-0.118)
cg13800216	11	40294708	LRRC4C	8.79512e-07	0.000350702	0.651429	0.739(0.698-0.774)	0.753(0.715-0.779)
cg09443135	10	7425476	SFMBT2	8.79906e-07	0.000350702	0.65172	0.768(0.729-0.805)	0.76(0.722-0.795)
cg20732539	16	27416077	IL21R	8.81497e-07	0.000351148	0.652898	0.693(0.658-0.738)	0.699(0.656-0.737)
cg21808406	17	7482475	CD68	8.83943e-07	0.000351933	0.654708	0.288(0.245-0.327)	0.305(0.263-0.343)	N_Shelf
cg20131596	5	102201128	PAM	8.85154e-07	0.000352227	0.655604	0.569(0.541-0.591)	0.577(0.554-0.603)	N_Shore
cg12761472	6	119031922		8.87985e-07	0.000353164	0.6577	0.769(0.737-0.796)	0.781(0.75-0.804)
cg05237436	5	138533428	SIL1	8.88905e-07	0.000353341	0.658381	0.283(0.24-0.326)	0.278(0.238-0.324)	N_Shore
cg22355342	7	133717055	EXOC4	8.9008e-07	0.000353442	0.65925	0.749(0.711-0.788)	0.728(0.691-0.764)
cg05567377	11	503283	RNH1	8.90112e-07	0.000353442	0.659273	0.338(0.284-0.375)	0.35(0.303-0.387)	N_Shore
cg03523740	1	32645027	TXLNA	8.91032e-07	0.000353618	0.659954	0.323(0.296-0.344)	0.334(0.311-0.352)	N_Shore
cg21199085	15	59469479	MYO1E	8.91595e-07	0.000353653	0.660369	0.634(0.552-0.697)	0.572(0.485-0.647)
cg10675988	2	201270462	SPATS2L	8.93251e-07	0.00035412	0.661595	0.645(0.605-0.686)	0.67(0.628-0.708)
cg16339238	20	23029298	THBD	8.93998e-07	0.000354227	0.662147	0.0329(0.017-0.0491)	0.0326(0.02-0.0529)	Island
cg27206232	13	103264306	TPP2	8.95017e-07	0.000354442	0.662901	0.583(0.535-0.63)	0.579(0.524-0.63)
cg22575874	7	5580966		8.97508e-07	0.000355239	0.664745	0.737(0.702-0.762)	0.731(0.7-0.759)
cg11905892	5	71756472	ZNF366	8.98394e-07	0.00035536	0.665401	0.915(0.906-0.924)	0.913(0.903-0.922)	Island
cg06884999	1	235927612	LYST	8.9877e-07	0.00035536	0.665678	0.702(0.666-0.735)	0.701(0.666-0.733)
cg17096126	19	35786620	MAG	9.01602e-07	0.000356279	0.667775	0.244(0.212-0.275)	0.248(0.21-0.276)	Island
cg14627404	3	111327958	CD96	9.02487e-07	0.000356279	0.66843	0.831(0.794-0.858)	0.83(0.803-0.854)
cg13585930	10	72027357	NPFFR1	9.02534e-07	0.000356279	0.668464	0.331(0.294-0.376)	0.346(0.306-0.391)
cg00639656	17	27050360	SNORD42A	9.05407e-07	0.000357223	0.670591	0.609(0.59-0.627)	0.61(0.595-0.631)	N_Shelf
cg08526241	4	38312270		9.06074e-07	0.000357296	0.671084	0.428(0.376-0.475)	0.405(0.354-0.455)
cg02968508	3	9956698	IL17RE	9.07712e-07	0.000357752	0.672296	0.735(0.705-0.765)	0.749(0.722-0.776)	N_Shore
cg11697045	16	13416540		9.10618e-07	0.000358707	0.674448	0.431(0.4-0.466)	0.421(0.39-0.452)
cg18879828	11	46942432		9.18729e-07	0.00036171	0.680454	0.711(0.687-0.732)	0.709(0.689-0.73)	S_Shelf
cg20481941	16	80604148	LINC01227	9.19711e-07	0.000361905	0.68118	0.126(0.111-0.149)	0.137(0.117-0.168)
cg00378510	19	2291020	LINGO3	9.23915e-07	0.000363367	0.684293	0.324(0.251-0.395)	0.384(0.319-0.442)	Island
cg06983359	12	57433400	MYO1A	9.27552e-07	0.000364556	0.686986	0.64(0.599-0.673)	0.638(0.603-0.675)
cg18458509	11	2920189	SLC22A18AS	9.27922e-07	0.000364556	0.687259	0.174(0.14-0.207)	0.18(0.148-0.216)	N_Shelf
cg02902946	20	57617168	SLMO2	9.29942e-07	0.000365157	0.688754	0.728(0.693-0.764)	0.742(0.699-0.773)	N_Shore
cg01445100	16	88103339	BANP	9.32045e-07	0.000365789	0.69031	0.684(0.651-0.738)	0.678(0.644-0.716)	S_Shore
cg21916182	1	203285762		9.33895e-07	0.000366322	0.69168	0.228(0.206-0.257)	0.237(0.216-0.266)
cg05703302	1	16279468	ZBTB17	9.42066e-07	0.000369157	0.697731	0.236(0.192-0.262)	0.242(0.206-0.277)
cg23601891	17	48411277		9.42117e-07	0.000369157	0.697768	0.0744(0.0658-0.0862)	0.0744(0.0663-0.0856)
cg21915904	17	2829770	RAP1GAP2	9.43495e-07	0.000369502	0.698788	0.613(0.578-0.649)	0.641(0.609-0.67)
cg12376130	6	33864726	LINC01016	9.4887e-07	0.000371411	0.702767	0.809(0.788-0.826)	0.8(0.78-0.817)
cg14886850	14	75122289		9.49647e-07	0.000371519	0.703342	0.688(0.65-0.72)	0.687(0.641-0.72)
cg05205351	20	2634775	NOP56	9.51565e-07	0.000372073	0.704761	0.324(0.291-0.361)	0.33(0.299-0.359)	S_Shore
cg15548660	6	139657873		9.52114e-07	0.000372092	0.705167	0.245(0.203-0.294)	0.255(0.211-0.302)
cg16248376	2	175472517	WIPF1	9.56719e-07	0.000373695	0.708577	0.699(0.673-0.727)	0.706(0.677-0.732)
cg14954575	9	127048213	NEK6	9.58242e-07	0.000374093	0.709704	0.18(0.147-0.207)	0.191(0.16-0.222)
cg17479790	17	32563557		9.59061e-07	0.000374216	0.710309	0.275(0.218-0.329)	0.303(0.242-0.357)
cg10175829	21	15907213	SAMSN1	9.61438e-07	0.00037472	0.712068	0.754(0.71-0.792)	0.754(0.708-0.794)
cg16731493	6	4906599	CDYL	9.61461e-07	0.00037472	0.712085	0.56(0.525-0.598)	0.548(0.517-0.579)
cg02392359	15	55572079	RAB27A	9.61865e-07	0.00037472	0.712383	0.204(0.177-0.236)	0.213(0.185-0.247)
cg23776302	3	37362953	GOLGA4	9.63683e-07	0.000375231	0.713728	0.891(0.869-0.902)	0.887(0.87-0.902)
cg19543988	12	47313800		9.65993e-07	0.000375933	0.715438	0.805(0.776-0.832)	0.8(0.772-0.822)
cg05560321	3	170984982	TNIK	9.68529e-07	0.000376723	0.717316	0.637(0.59-0.679)	0.65(0.608-0.689)
cg04171808	11	35188437	CD44	9.70198e-07	0.000377175	0.718551	0.762(0.728-0.802)	0.763(0.728-0.794)
cg07481449	4	1875240	WHSC1	9.70908e-07	0.000377253	0.719076	0.86(0.84-0.878)	0.863(0.84-0.883)	S_Shore
cg26844633	15	40635904		9.73355e-07	0.000378006	0.720887	0.6(0.559-0.64)	0.629(0.588-0.668)
cg01737018	2	74413231		9.75663e-07	0.000378704	0.722596	0.0685(0.0588-0.0819)	0.074(0.0637-0.085)
cg11888191	2	174889060		9.76256e-07	0.000378736	0.723034	0.177(0.142-0.217)	0.187(0.148-0.225)	N_Shore
cg16595241	3	100354385	ADGRG7	9.78115e-07	0.000379259	0.724409	0.6(0.557-0.649)	0.574(0.531-0.618)
cg04369211	5	138783504		9.80246e-07	0.000379887	0.725987	0.813(0.781-0.833)	0.812(0.785-0.832)
cg24252430	6	14229086		9.81371e-07	0.000380125	0.726819	0.386(0.335-0.435)	0.369(0.324-0.414)
cg13347761	10	4075946		9.85883e-07	0.000381674	0.73016	0.736(0.709-0.766)	0.737(0.708-0.763)
cg27286120	13	67802706	PCDH9	9.88522e-07	0.000382496	0.732113	0.762(0.697-0.812)	0.707(0.652-0.764)	N_Shore
cg18017575	7	75213863	HIP1	9.93452e-07	0.000384154	0.735764	0.571(0.54-0.595)	0.557(0.527-0.58)
cg02141393	2	68638561		9.93841e-07	0.000384154	0.736051	0.175(0.136-0.209)	0.165(0.137-0.198)
cg06830167	1	7600135	CAMTA1	9.95758e-07	0.000384567	0.737469	0.184(0.148-0.209)	0.197(0.163-0.226)
cg07607639	16	19130141	ITPRIPL2	9.95947e-07	0.000384567	0.737608	0.551(0.499-0.604)	0.565(0.516-0.615)	S_Shelf
cg24326725	4	38310453		9.971e-07	0.000384812	0.738461	0.497(0.453-0.548)	0.51(0.461-0.557)
cg13569285	15	91384161		1.00319e-06	0.000386962	0.742972	0.757(0.734-0.78)	0.763(0.741-0.783)
cg06148273	5	82602600	XRCC4	1.00573e-06	0.000387739	0.744849	0.143(0.119-0.169)	0.147(0.128-0.173)
cg00206487	8	28228641	ZNF395	1.00754e-06	0.000388236	0.74619	0.717(0.683-0.744)	0.726(0.694-0.755)
cg03786093	17	75371205	2009-09-01	1.00876e-06	0.000388504	0.747091	0.542(0.518-0.568)	0.556(0.533-0.582)	S_Shore
cg22439500	13	30720170		1.01087e-06	0.000389114	0.748652	0.756(0.728-0.787)	0.753(0.717-0.781)
cg03769939	1	25254129	RUNX3	1.012e-06	0.000389248	0.749491	0.759(0.726-0.8)	0.754(0.721-0.788)	N_Shore
cg10761804	19	1865012	KLF16	1.0127e-06	0.000389248	0.75001	0.164(0.131-0.2)	0.163(0.137-0.199)	S_Shore
cg15334482	1	64578142	ROR1-AS1	1.01279e-06	0.000389248	0.750071	0.808(0.775-0.835)	0.806(0.772-0.835)
cg06141561	16	2011215	NDUFB10	1.01406e-06	0.000389536	0.751014	0.646(0.607-0.705)	0.642(0.61-0.688)	S_Shore
cg10261512	7	4773628	FOXK1	1.01633e-06	0.000390143	0.752694	0.248(0.215-0.274)	0.251(0.223-0.278)
cg26581481	10	115720695		1.01669e-06	0.000390143	0.752961	0.198(0.166-0.235)	0.208(0.176-0.246)
cg03747456	12	52586127	KRT80	1.01815e-06	0.000390502	0.754041	0.256(0.228-0.29)	0.269(0.234-0.3)
cg12799029	17	984184	ABR	1.01948e-06	0.000390647	0.755025	0.21(0.173-0.247)	0.218(0.182-0.259)	S_Shelf
cg02879641	2	233638699	KCNJ13	1.01958e-06	0.000390647	0.755098	0.842(0.807-0.866)	0.836(0.808-0.866)
cg24940583	1	36020939	KIAA0319L	1.02561e-06	0.000392752	0.759559	0.851(0.837-0.865)	0.851(0.837-0.864)	N_Shore
cg22055479	7	110082468		1.02928e-06	0.000393956	0.762279	0.463(0.419-0.514)	0.448(0.41-0.497)
cg23757773	3	165638947		1.03082e-06	0.000394211	0.763418	0.619(0.579-0.656)	0.631(0.598-0.666)
cg06189394	3	66534050	LRIG1	1.03101e-06	0.000394211	0.763557	0.222(0.196-0.248)	0.228(0.201-0.264)
cg24154132	14	103367632	TRAF3	1.03585e-06	0.000395762	0.767139	0.363(0.329-0.398)	0.349(0.313-0.384)
cg13940723	7	37238272	ELMO1	1.03613e-06	0.000395762	0.767349	0.655(0.624-0.689)	0.678(0.65-0.712)
cg00719668	20	34541013		1.03793e-06	0.000396066	0.768681	0.218(0.183-0.253)	0.229(0.193-0.267)	N_Shore
cg18446238	15	40332663	SRP14	1.03799e-06	0.000396066	0.768725	0.282(0.245-0.311)	0.301(0.268-0.323)	S_Shore
cg01541424	12	127874654		1.03894e-06	0.000396223	0.769425	0.199(0.162-0.238)	0.176(0.15-0.205)
cg04762199	1	181048756		1.04188e-06	0.00039697	0.771601	0.317(0.282-0.353)	0.327(0.294-0.367)
cg19785826	12	106621388		1.0421e-06	0.00039697	0.771761	0.173(0.141-0.206)	0.191(0.16-0.217)
cg06974428	10	22972299	PIP4K2A	1.04277e-06	0.00039697	0.772256	0.516(0.478-0.559)	0.536(0.498-0.576)
cg27428520	1	204100192	ETNK2	1.04304e-06	0.00039697	0.772454	0.736(0.718-0.755)	0.734(0.713-0.753)
cg05072243	6	27781799	HIST1H2BM	1.04435e-06	0.000397265	0.773424	0.772(0.747-0.793)	0.773(0.752-0.794)	N_Shore
cg01867298	11	117689143		1.04573e-06	0.000397585	0.774443	0.142(0.123-0.166)	0.146(0.126-0.17)
cg09701700	10	104194843	MIR146B	1.04793e-06	0.000398219	0.776074	0.34(0.3-0.38)	0.357(0.318-0.394)	S_Shelf
cg02172262	12	58288057		1.04983e-06	0.000398739	0.777482	0.357(0.292-0.417)	0.373(0.312-0.432)	N_Shelf
cg10727148	2	216971346		1.05529e-06	0.000400606	0.781522	0.594(0.551-0.626)	0.572(0.53-0.606)	N_Shelf
cg00026474	8	134585500	ST3GAL1	1.05966e-06	0.000401883	0.784759	0.22(0.188-0.256)	0.229(0.197-0.265)	S_Shore
cg09156714	21	37110991		1.05979e-06	0.000401883	0.784856	0.291(0.257-0.33)	0.277(0.243-0.313)
cg15434733	22	31683813	PIK3IP1	1.06027e-06	0.000401883	0.785212	0.736(0.712-0.758)	0.758(0.74-0.778)	N_Shelf
cg11459681	11	102322110	TMEM123	1.06265e-06	0.000402579	0.786972	0.312(0.267-0.347)	0.333(0.294-0.375)	N_Shore
cg22670675	1	15533433	TMEM51	1.06446e-06	0.000403058	0.78831	0.415(0.374-0.452)	0.426(0.387-0.458)
cg08879544	15	39490883		1.06712e-06	0.000403858	0.790277	0.837(0.818-0.852)	0.845(0.829-0.859)
cg11414254	5	176449012	ZNF346	1.06787e-06	0.000403935	0.790829	0.213(0.177-0.247)	0.216(0.181-0.253)	N_Shore
cg19750024	8	22068189	BMP1	1.07017e-06	0.000404602	0.792538	0.327(0.288-0.356)	0.338(0.298-0.369)
cg09854726	11	64007569	FKBP2	1.07259e-06	0.000405308	0.794323	0.767(0.746-0.781)	0.773(0.755-0.789)	N_Shore
cg10536303	14	24583056	DCAF11	1.0739e-06	0.000405599	0.795297	0.0401(0.035-0.0473)	0.0419(0.0351-0.0488)	N_Shore
cg21699330	7	26193032	NFE2L3	1.0777e-06	0.000406827	0.79811	0.14(0.108-0.173)	0.141(0.113-0.174)	S_Shore
cg05856050	17	3989372	ZZEF1	1.07907e-06	0.000406997	0.799119	0.776(0.739-0.8)	0.771(0.749-0.797)
cg16922732	17	75445948	2009-09-01	1.07925e-06	0.000406997	0.799253	0.617(0.576-0.655)	0.638(0.599-0.676)	N_Shore
cg08405005	7	26489491	LOC441204	1.08808e-06	0.000410051	0.805789	0.499(0.456-0.536)	0.506(0.471-0.534)
cg05286665	7	26409819	SNX10	1.08845e-06	0.000410051	0.806067	0.0773(0.066-0.0902)	0.0774(0.0665-0.0884)
cg01813126	11	1799651		1.09738e-06	0.000413205	0.812678	0.207(0.174-0.241)	0.216(0.186-0.243)
cg10823980	9	134585447	RAPGEF1	1.09965e-06	0.000413553	0.814358	0.571(0.532-0.602)	0.564(0.525-0.6)
cg03993991	3	52124398	POC1A	1.09976e-06	0.000413553	0.814435	0.676(0.646-0.703)	0.657(0.633-0.683)
cg13023972	5	346365	AHRR	1.09997e-06	0.000413553	0.814595	0.869(0.848-0.89)	0.883(0.864-0.901)	S_Shore
cg11795488	1	65038492	CACHD1	1.11169e-06	0.000417745	0.823268	0.709(0.679-0.744)	0.7(0.669-0.736)
cg01870865	3	48507087	TREX1	1.11297e-06	0.000418014	0.824214	0.304(0.259-0.348)	0.319(0.277-0.361)
cg07573872	19	1126342	SBNO2	1.12168e-06	0.000420927	0.830666	0.729(0.697-0.753)	0.74(0.717-0.763)	S_Shelf
cg13064873	17	48360726	TMEM92-AS1	1.12186e-06	0.000420927	0.830795	0.275(0.239-0.298)	0.281(0.25-0.303)
cg22834580	10	13546267	BEND7	1.1261e-06	0.000422307	0.833939	0.687(0.656-0.716)	0.671(0.64-0.699)
cg18882687	1	228275828	ARF1	1.13455e-06	0.000425261	0.840195	0.214(0.188-0.244)	0.228(0.197-0.259)
cg10920224	14	103367591	TRAF3	1.13642e-06	0.000425659	0.841578	0.427(0.346-0.507)	0.369(0.294-0.453)
cg09609957	14	91711676	GPR68	1.13676e-06	0.000425659	0.841828	0.713(0.678-0.763)	0.72(0.69-0.76)
cg08110170	11	72474129	STARD10	1.13854e-06	0.000426012	0.843147	0.171(0.143-0.206)	0.174(0.15-0.205)
cg16095928	1	17466954		1.13885e-06	0.000426012	0.843374	0.589(0.559-0.617)	0.586(0.555-0.612)
cg17298279	6	158982078	TMEM181	1.14415e-06	0.000427779	0.847297	0.113(0.0977-0.127)	0.11(0.0978-0.125)	S_Shore
cg14257776	14	76069363	MIR7641-2	1.14628e-06	0.000428359	0.848872	0.735(0.709-0.758)	0.749(0.725-0.771)
cg08872577	1	42385480	HIVEP3	1.15434e-06	0.000431153	0.854839	0.643(0.582-0.7)	0.6(0.543-0.661)	S_Shore
cg00008629	9	115093661	ROD1	1.16626e-06	0.000435385	0.863663	0.32(0.25-0.39)	0.336(0.283-0.407)	N_Shore
cg21585942	1	243584924	SDCCAG8	1.16798e-06	0.000435707	0.864942	0.588(0.544-0.628)	0.574(0.534-0.616)
cg00911794	17	1962132	HIC1	1.16829e-06	0.000435707	0.865168	0.255(0.197-0.302)	0.248(0.2-0.293)	Island
cg23878206	19	50431425	NUP62	1.17016e-06	0.000436184	0.866549	0.836(0.807-0.867)	0.841(0.815-0.865)	N_Shore
cg03544486	1	28681200		1.17256e-06	0.00043686	0.868326	0.622(0.588-0.658)	0.629(0.6-0.663)
cg05466844	15	91415964	FURIN	1.17567e-06	0.000437733	0.870631	0.498(0.475-0.525)	0.507(0.487-0.531)	S_Shore
cg11145461	1	201475451	CSRP1	1.17608e-06	0.000437733	0.870931	0.77(0.736-0.795)	0.778(0.756-0.801)	N_Shore
cg20766052	6	14744370		1.17913e-06	0.000438647	0.873187	0.134(0.109-0.163)	0.149(0.123-0.177)
[truncated: 12,407 more rows]

## Sheet: Supp4
Supplementary table 4: DMP between active smokers and never smokers in the replication sample
[truncated: 6,374 more rows]

[truncated: 16 more sheets: Supp5, Supp6, Supp7, Supp8, Supp9, Supp10, Supp11, Supp12, Supp13, Supp14, Supp15, Supp16, Supp17, Supp18, Supp19, Supp20]
